# Supplementary material for: The regular pattern of metabolite changes in mushroom Inonotus hispidus in different growth periods and exploration of their indicator compounds
Source: Sci Rep. 2022 Aug 23;12:14354. doi: 10.1038/s41598-022-18631-9 (PMC9399111; doi:10.1038/s41598-022-18631-9)
Supplement: Supplementary file 1 — Supplementary Information 1. [file 41598_2022_18631_MOESM1_ESM.xlsx]

## Sheet: Sheet1
Compound_ID	Name	Formula	Molecular Weight	RT [min]	m/z	mzCloud_Results	mzVault_Results	MassList_Results	pos_WB1	pos_WB2	pos_WB3	pos_WB4	pos_WB5	pos_WB6	pos_WM1	pos_WM2	pos_WM3	pos_WM4	pos_WM5	pos_WM6	pos_WA1	pos_WA2	pos_WA3	pos_WA4	pos_WA5	pos_WA6	pos_AB1	pos_AB2	pos_AB3	pos_AB4	pos_AB5	pos_AB6	pos_AM1	pos_AM2	pos_AM3	pos_AM4	pos_AM5	pos_AM6	pos_AA1	pos_AA2	pos_AA3	pos_AA4	pos_AA5	pos_AA6	pos_QC1	pos_QC2	pos_QC3	pos_QC4	pos_QC5
Com_322_pos	Acetyl-L-carnitine	C9 H17 N O4	203.116	1.354	204.123	Full match	Full match	Full match	2.37947e+08	264451626	2.54583e+08	2.39158e+08	2.62171e+08	2.60082e+08	5.49698e+08	5.87754e+08	5.62769e+08	5.93888e+08	6.1574e+08	5.87842e+08	1.31375e+08	117061573	125758821	1.27796e+08	1.19056e+08	103527032	9.80224e+08	9.47046e+08	9.5772e+08	8.95844e+08	9.48178e+08	8.8578e+08	5.99762e+08	486013618	4.79885e+08	4.06882e+08	4.71723e+08	4.84278e+08	203740366	1.7428e+08	2.05085e+08	231859401	1.97705e+08	1.93165e+08	7.00551e+08	6.40866e+08	641276106	6.36797e+08	5.99164e+08
Com_6873_pos	3-hydroxy-2-[5-nitro-2-(1-pyrrolidinyl)benzyl]propanenitrile	C14 H17 N3 O3	275.127	6.575	276.134	Full match	No results	Full match	5.25908e+06	6.78017e+06	5.71764e+06	5.57835e+06	7.74544e+06	8.12028e+06	1.11082e+07	1.25935e+07	1.18243e+07	1.14299e+07	1.40942e+07	1.34302e+07	250711	339684	270493	350372	328325	301738	4.62138e+06	6.47892e+06	6.76914e+06	4.94561e+06	5.75805e+06	4.17426e+06	3.1928e+06	5.05452e+06	4.19877e+06	4.15154e+06	2.90671e+06	4.34243e+06	5.59204e+06	3.89071e+06	6.67846e+06	5.17129e+06	5.48021e+06	5.52868e+06	2.06129e+07	2.09603e+07	2.17864e+07	2.19453e+07	1.99092e+07
Com_71372_pos	9-Aminoacridine, monohydrochloride, monohydrate	C13 H10 N2	194.085	8.232	195.092	Full match	No results	Full match	352477	415453	288617	373864	470672	396600	313203	322098	304134	394229	321877	642830	189238	184633	174238	174163	179113	168270	952525	1.11187e+06	1.14167e+06	1.05649e+06	1.18288e+06	1.04012e+06	1.08682e+06	962387	971485	980873	1.02546e+06	983284	3.4207e+06	3.17931e+06	3.81137e+06	2.98417e+06	3.15181e+06	3.09871e+06	557289	646531	438702	451024	442573
Com_4285_pos	1-(3,4-dimethoxyphenyl)ethan-1-one oxime	C10 H13 N O3	195.09	2.072	196.097	Full match	No results	Full match	1.59766e+07	1.67538e+07	1.63172e+07	1.74781e+07	1.52842e+07	1.71979e+07	2.16879e+07	2.28662e+07	1.91778e+07	2.31404e+07	1.97981e+07	2.25722e+07	9.49919e+06	9.00496e+06	1.02331e+07	8.44189e+06	9.15163e+06	8.17666e+06	7.15546e+07	7.21994e+07	8.5649e+07	8.53403e+07	8.33268e+07	6.98266e+07	5.6324e+07	5.66301e+07	5.74032e+07	6.27197e+07	6.15777e+07	6.87118e+07	2.87943e+08	3.08663e+08	1.88248e+08	1.7824e+08	1.87864e+08	1.8525e+08	4.38722e+07	4.61526e+07	4.91074e+07	6.03415e+07	5.72019e+07
Com_30863_neg	Thromboxane B3	C20 H32 O6	368.22	10.031	367.213	Full match	No results	Full match	308306	547619	406722	311618	332795	333895	849684	1.08395e+06	1.13899e+06	782999	855945	757862	878046	362082	519216	879048	506135	607362	657944	443301	613841	486565	549891	510017	761787	661079	709289	632283	767032	828241	1.08963e+06	1.0464e+06	1.05129e+06	1.4219e+06	1.24242e+06	930484	1.05663e+06	1.04844e+06	1.3351e+06	887855	1.31968e+06
Com_44207_pos	Farnesene	C15 H24	204.188	13.598	205.195	No results	No results	Full match	1.44084e+06	1.91787e+06	1.2355e+06	1.56124e+06	1.47533e+06	1.99664e+06	2.03738e+06	8.40441e+06	1.36372e+06	1.88927e+06	1.86905e+06	1.80122e+06	4.8158e+06	3.74445e+06	4.27961e+06	4.68577e+06	3.51597e+06	3.32607e+06	1.10441e+06	969748	1.44542e+06	938865	1.17492e+06	794155	1.26245e+06	1.29465e+06	1.17557e+06	1.48778e+06	1.33433e+06	1.51461e+06	1.93344e+06	1.79299e+06	2.33554e+06	2.47534e+06	2.52524e+06	3.20175e+06	4.15428e+06	3.18211e+06	2.41195e+06	3.22502e+06	3.27657e+06
Com_14113_pos	p-Mentha-1,3,8-triene	C10 H14	134.109	14.209	135.117	No results	No results	Full match	1.23978e+07	1.21717e+07	1.32465e+07	1.21463e+07	1.16024e+07	1.18845e+07	2.24289e+07	2.53905e+07	2.45838e+07	2.34685e+07	3.28701e+07	3.09205e+07	17210758	1.61803e+07	1.53681e+07	1.75346e+07	1.70685e+07	1.76727e+07	8.74202e+06	1.10656e+07	1.00643e+07	1.26318e+07	1.02433e+07	1.02148e+07	4.95649e+06	5.59556e+06	6.90354e+06	5.98611e+06	5.63115e+06	6.26717e+06	7.62803e+06	8.10251e+06	7.85729e+06	7.84197e+06	7.99651e+06	7.26654e+06	2.88684e+07	2.13083e+07	21330509	1.88319e+07	1.97359e+07
Com_66669_pos	Calcium D-Panthotenate	C18 H32 Ca N2 O10	476.166	5.717	239.09	No results	No results	Full match	749019	634545	723616	762258	618901	767678	1.0089e+06	900326	958430	921166	1.01315e+06	1.10082e+06	2.12729e+06	1.42213e+06	1.27968e+06	1.54057e+06	1.6847e+06	1.48964e+06	1.20503e+06	1.04278e+06	944933	1.04827e+06	666667	826600	859738	1.11562e+06	1.09101e+06	716763	773564	628396	3.40891e+06	4.66172e+06	4.18624e+06	3.46751e+06	3.12503e+06	3.41222e+06	799399	932003	1.28139e+06	1.01046e+06	984708
Com_90271_pos	6-Hydroxymelatonin	C13 H16 N2 O3	248.116	9.141	249.123	No results	No results	Full match	562025	533856	639838	576914	534953	614151	594332	584782	566968	604860	584300	599790	433641	394233	382505	370462	380208	345648	633018	651323	633329	650833	661742	647918	559238	616825	620060	643525	599310	578561	451626	428316	397474	393825	388805	401727	592132	557202	570924	602025	565712
Com_88563_pos	Sodium Dehydrocholate	C24 H33 Na O5	424.224	9.98	425.231	No results	No results	Full match	330194	344978	343676	367305	315030	347270	331542	317813	320850	325525	333272	327699	340139	315402	305530	299122	324788	319098	461550	491184	478484	507648	506394	406885	364082	384267	368164	392408	373175	375089	218919	215775	229236	214040	206009	214100	293939	291545	317339	327379	301747
Com_80495_pos	farensyl diphosphate	C15 H37 N3 O7 P2	433.209	7.984	434.216	No results	No results	Full match	71591.3	74638.9	77035.7	75685.6	80900.4	81460.9	92010.6	106538	101407	106380	113733	109149	108630	108031	109587	98215.9	107018	100151	217081	257061	258079	238902	282008	199981	243258	223338	217049	224128	234406	233551	130194	127703	124731	124526	129147	207364	116059	239168	131870	145246	129306
Com_88810_pos	TBB	C6 H Br4 N3	430.692	7.439	431.699	No results	No results	Full match	166818	184668	183853	179247	186064	198300	190906	195021	191601	195515	200192	194924	201877	197586	185148	193355	190943	191782	822535	278705	307388	330907	316915	324096	172597	182244	184105	185688	178765	238295	993035	1.31829e+06	1.37342e+06	1.43451e+06	1.40665e+06	1.72349e+06	155221	164586	175681	184386	168236
Com_82665_pos	Taurocholic acid sodium salt hydrate	C26 H45 N Na O7 S	538.282	6.999	539.29	No results	No results	Full match	53234.2	54170.7	56059.4	54790.9	55768.4	56727.5	64692.3	68840.7	63991.8	65808	66065.9	65272.3	78628.2	77534.4	73903.2	76011.5	78370.7	77091.2	89801.8	86919.3	86254.1	92411.4	90252.1	80921.7	76568.1	79043.3	76548.5	81577	76550.1	77551	94014.2	94700.4	98825.7	99025	95816.3	92133.6	63127.8	71570.5	74742.6	82097.8	75356.3
Com_43031_pos	SDMA	C8 H18 N4 O2	202.143	7.462	203.15	No results	No results	Full match	536737	725779	771272	661047	609256	654592	642181	598103	615557	556434	569746	614586	574541	562328	527991	550287	543424	545809	2.57632e+06	2.23068e+06	2.16041e+06	2.12123e+06	2.31042e+06	2.22354e+06	1.13976e+06	1.09323e+06	1.10445e+06	970989	1.0285e+06	1.20736e+06	842924	651744	1.02175e+06	596538	623878	845708	1.95238e+06	2.04743e+06	2.36308e+06	2.07525e+06	2.63527e+06
Com_101433_pos	Taurolithocholic acid sodium salt	C26 H44 N Na O5 S	505.282	15.218	506.289	No results	No results	Full match	49500.2	42211.9	44293.7	43474.9	42553.1	43628.9	54228.5	53999.9	54458.5	57161.3	67592.4	54365.4	131698	184613	170323	198368	166303	187360	69377	45988.2	49616.7	78385.1	46588.1	42258.3	38399.5	58182.3	44762.5	107692	43487.5	41807.4	234415	133635	143183	130795	261112	133461	77669.5	61778.1	58350.3	63074.5	51652.5
Com_96040_pos	Pyridoxal 5-phosphate monohydrate	C8 H12 N O7 P	265.036	1.576	266.043	No results	No results	Full match	358872	364124	392837	368168	371660	553473	261533	258765	262344	265170	270270	267759	156880	157605	150475	145184	156015	146939	375670	382613	346556	367896	420098	506367	318721	328772	490451	320737	329770	342652	344005	336325	329276	334619	335113	326416	245904	255358	259309	263424	251156
Com_74471_pos	Methylguanidine HCl	C2 H8 Cl N3	109.04	1.343	110.048	No results	No results	Full match	2.34559e+06	2.45422e+06	2.54664e+06	2.44207e+06	2.51417e+06	2.61372e+06	1.11688e+06	1.11547e+06	1.15677e+06	1.16772e+06	1.20847e+06	1.21541e+06	792934	832373	742060	765239	798849	714767	1.39621e+06	1.40192e+06	1.3316e+06	1.48508e+06	2.29071e+06	1.45651e+06	1.1716e+06	1.2155e+06	1.25783e+06	1.30866e+06	1.30747e+06	1.30347e+06	905707	1.60972e+06	917709	1.07669e+06	901943	896656	1.36619e+06	1.31092e+06	1.2672e+06	1.29801e+06	1.32048e+06
Com_64702_pos	Ip7G	C16 H23 N5 O5	365.169	8.109	366.177	No results	No results	Full match	577036	489048	724364	527733	542747	563580	671703	857446	1.04302e+06	1.13947e+06	1.26995e+06	944246	386276	458542	639202	583797	624550	293534	725213	685432	725484	556986	493164	704504	349443	343289	425924	362047	365707	467436	1.6941e+06	1.9424e+06	2.25972e+06	2.05077e+06	1.90079e+06	2.2174e+06	519412	629353	479675	411508	642802
Com_41918_pos	5-Aminoimidazole-4-carboxamide-1-beta-d-ribofuranosyl 5-monophosphate	C9 H15 N4 O8 P	338.064	1.358	339.071	No results	No results	Full match	8.58306e+06	8.98057e+06	9.31878e+06	8.93613e+06	9.19996e+06	9.56424e+06	4.08693e+06	4.15468e+06	4.23291e+06	4.27297e+06	4.42207e+06	4.44746e+06	2.90154e+06	3.04585e+06	2.71537e+06	2.80019e+06	2.92318e+06	2.6155e+06	5.20648e+06	5.54209e+06	5.01691e+06	5.63119e+06	5.24319e+06	5.02532e+06	4.65199e+06	4.97897e+06	4.77246e+06	4.94208e+06	5.01324e+06	4.72549e+06	5.41996e+06	3.09241e+06	5.69398e+06	3.89143e+06	3.30043e+06	6.78055e+06	4.99437e+06	4.79696e+06	4.61978e+06	4.72884e+06	4.83197e+06
Com_67818_pos	Pepstatin	C34 H63 N5 O9	685.466	15.289	686.473	No results	No results	Full match	89859.7	74507.1	90910.2	83778.3	78314	82913.3	107341	96707.6	95005.7	104057	123869	101161	379891	1.01963e+06	1.36373e+06	2.75441e+06	3.83216e+06	665545	3.81961e+06	94398.7	90079	86225.6	97454.6	99781.2	87935.9	86423.3	88725.8	88765	86301.7	80207.5	203611	204858	206386	252195	190702	229692	211039	187659	106211	145493	139889
Com_11728_pos	6-(Dimethylamino)purine	C7 H9 N5	163.086	4.442	164.093	No results	No results	Full match	1.16263e+07	1.34836e+07	6.94556e+06	1.16202e+07	1.20425e+07	1.18878e+07	1.55662e+07	1.1743e+07	1.22061e+07	1.18708e+07	9.83647e+06	1.05843e+07	1.40725e+07	1.49055e+07	1.21485e+07	1.57204e+07	1.53569e+07	1.53733e+07	5.56649e+06	5.39115e+06	5.87248e+06	5.75292e+06	4.81613e+06	5.06287e+06	1.66839e+07	1.43128e+07	1.43058e+07	1.55721e+07	1.52841e+07	1.48729e+07	7.78016e+07	4.46961e+07	7.69088e+07	7.71881e+07	9.0028e+07	6.94018e+07	1.32517e+07	1.12518e+07	1.14325e+07	1.17184e+07	1.20874e+07
Com_42241_pos	Neopterin	C9 H11 N5 O4	253.08	5.048	254.087	No results	No results	Full match	404129	228322	363144	205467	435605	350264	635863	489007	687026	503517	454176	477714	1.1671e+07	1.10226e+07	8.68547e+06	1.13958e+07	1.20975e+07	1.05021e+07	786907	768504	850836	800509	908375	980395	1.31491e+06	1.23707e+06	1.29965e+06	1.41193e+06	914806	1.71457e+06	1.05413e+06	1.19226e+06	945412	1.21457e+06	983012	1.59879e+06	1.5383e+06	1.29602e+06	928126	1.19398e+06	1.14113e+06
Com_11651_pos	L-Adrenaline	C9 H13 N O3	183.09	8.128	184.097	No results	No results	Full match	2.77497e+07	2.82559e+07	2.71277e+07	2.85695e+07	3.12116e+07	4.75211e+07	1.7326e+07	1.71156e+07	1.7362e+07	1.93641e+07	1.55798e+07	1.65822e+07	1.7721e+07	1.71759e+07	1.49092e+07	1.64254e+07	1.7508e+07	1.6107e+07	1.45021e+07	1.61071e+07	1.69428e+07	1.46983e+07	1.84354e+07	1.46593e+07	1.11291e+07	1.06988e+07	1.10694e+07	1.02141e+07	1.03766e+07	1.04455e+07	1.83014e+07	2.0014e+07	19902835	1.93914e+07	1.98184e+07	1.99043e+07	2.07027e+07	1.95764e+07	1.89567e+07	1.9734e+07	1.87746e+07
Com_127_pos	Styrene	C8 H8	104.063	5.788	105.07	No results	No results	Full match	5222915486	5373463916	5470767652	5388949066	5987777211	5243378903	8089151476	7599594871	8569496486	8188682012	8986659879	7476991623	2.00848e+07	1.92302e+07	1.66903e+07	1.71036e+07	1.824e+07	1.67468e+07	2.07407e+07	2.05909e+07	2.3216e+07	1.99217e+07	1.73375e+07	2.04774e+07	2750977629	3047571834	3067842845	3164571888	2657200094	3207353843	2.9159e+08	2.31054e+08	2.88354e+08	2.51193e+08	2.52325e+08	2.9894e+08	3960923329	4225899641	4015440941	4347882884	4336447507
Com_11833_pos	2-Methylbutyroylcarnitine	C12 H23 N O4	245.163	13.522	246.17	No results	No results	Full match	2.19915e+06	1.19023e+06	2.07157e+06	1.42997e+06	1.30696e+06	1.42328e+06	6.60045e+06	7.54661e+06	6.87394e+06	6.6672e+06	7.58583e+06	6.79769e+06	2.02031e+07	3.13656e+07	3.07828e+07	3.37728e+07	2.99227e+07	3.56704e+07	1.06341e+06	597777	738082	767431	622828	807484	990809	1.02063e+06	832852	1.44816e+06	972262	837934	1.56001e+06	1.53246e+06	1.62244e+06	1.48125e+06	1.5029e+06	1.49208e+06	1.55132e+07	9.93109e+06	9.8406e+06	1.47678e+07	1.11999e+07
Com_11668_neg	Glycochenodeoxycholic acid sodium salt	C26 H43 N O5 Na	472.303	13.22	471.295	No results	No results	Full match	1.0459e+07	1.23436e+07	9.19302e+06	9.45951e+06	1.09426e+07	1.51929e+07	4.49746e+06	3.59207e+06	4.0437e+06	3.5244e+06	3.31454e+06	3.26067e+06	1.10102e+06	3.21316e+06	3.12325e+06	2.97012e+06	3.50996e+06	3.33501e+06	3.87433e+06	3.64782e+06	4.18058e+06	3.40839e+06	2.54759e+06	2.80506e+06	3.99979e+06	5.98677e+06	3.85781e+06	3.56107e+06	4.00961e+06	3.37505e+06	1.36032e+06	1.21766e+06	1.00449e+06	1.28254e+06	1.3511e+06	1.09748e+06	2.74862e+06	3.09043e+06	3.83824e+06	3.38517e+06	3.94839e+06
Com_40073_neg	Tauro-alpha-Muricholic acid sodium salt	C26 H44 N Na O7 S	537.275	13.063	536.268	No results	No results	Full match	396883	468440	293457	374440	356292	366733	267990	254675	273588	258879	235748	283095	212789	195213	134762	184687	166577	166938	177286	105158	86809	116566	94544.8	112180	182435	327364	203681	237947	319355	192659	106275	93835.7	116401	109896	87741.4	99233.2	243779	201854	255451	185381	269464
Com_40389_neg	N-Methylhydantoin	C4 H6 N2 O2	114.043	7.57	113.036	No results	No results	Full match	852054	985868	985621	940840	931984	943857	1.209e+06	1.20178e+06	1.23113e+06	1.3671e+06	1.3813e+06	1.37624e+06	904411	849859	815953	902699	852854	891001	959085	917468	943724	950730	903337	919786	816717	985332	956872	875717	793801	839541	197900	131572	157628	154396	114508	99197.5	1.09707e+06	1.14775e+06	1.10689e+06	1.21837e+06	1.24877e+06
Com_33410_neg	Glycohyocholic acid Sodium salt	C26 H42 N Na O6	487.29	12.665	486.283	No results	No results	Full match	1.65343e+06	2.03652e+06	1.57361e+06	1.41146e+06	1.89074e+06	1.80884e+06	178089	158353	162126	161496	175711	165696	138981	124896	118098	105596	112514	119923	130822	153950	173384	190844	208404	202503	230032	280496	278471	258880	266815	260972	121570	102404	84134.2	106262	86891.2	66043.8	150904	160246	151879	143223	167239
Com_31452_neg	J147	C18 H17 F3 N2 O2	350.123	1.989	349.116	No results	No results	Full match	336302	427087	287963	299090	298278	374338	834557	651503	664550	515464	543487	626365	160279	205012	171213	137279	174836	185672	1.98621e+06	2.35358e+06	2.00301e+06	2.04487e+06	1.94807e+06	1.79944e+06	1.11937e+06	1.10836e+06	1.03715e+06	927283	883557	1.44978e+06	617430	326103	716016	652150	441235	555442	716971	957605	790809	754638	1.10792e+06
Com_46325_neg	L-Methionine sulfone	C5 H11 N O4 S	181.042	9.667	180.035	No results	No results	Full match	75220.9	82269.7	82399.3	78690.6	81990.2	78144.5	87365.9	74600.3	83346.7	89707.2	94946.5	85792.3	72431.5	145476	72638.8	70543	71892.7	77882.8	124845	131615	136835	146598	141335	147040	123956	143209	148273	143843	139569	143413	117137	89838.2	112136	151133	129057	93028.7	73247.5	76352.5	74664.3	75534.9	88009.3
Com_33568_neg	Taurodeoxycholic acid sodium salt	C26 H44 N Na O6 S	521.279	13.808	558.227	No results	No results	Full match	379790	545332	550650	601575	381748	385523	691725	592459	621892	574682	648320	762188	552758	545859	504287	517009	504723	532848	1.02924e+06	1.19294e+06	1.96527e+06	1.67627e+06	1.17302e+06	1.31648e+06	872339	1.01577e+06	656705	1.20236e+06	1.51452e+06	854144	359708	549818	762972	529896	336277	498348	1.07719e+06	726658	1.11937e+06	1.45657e+06	764118
Com_41814_neg	TPP	C12 H19 Cl N4 O7 P2 S	460.012	1.143	459.004	No results	No results	Full match	452247	521352	437007	429701	439601	469388	500613	605643	536867	479606	450920	689884	340553	214529	209335	183566	186731	218576	372276	536427	557394	478665	402056	732659	368264	458390	494349	592108	366408	498293	285042	383097	311574	399544	395005	133207	606593	544793	532081	407688	464241
Com_41225_neg	3'-Dephospho-CoA	C21 H35 N7 O13 P2 S	687.15	6.012	342.568	No results	No results	Full match	140987	159666	176237	152966	130782	152483	228598	136316	211561	256301	219188	188153	61271.9	57800.5	50798.3	61553.5	52647.9	49343.2	337095	269913	255353	260985	260805	257968	282282	318619	307036	288622	288485	296922	121917	99783	88425.9	108463	95540.2	75068.4	294038	155082	238103	282236	293523
Com_20591_neg	3-(3,4-Dihydroxyphenyl)-2-Methylalanine	C10 H13 N O4	211.085	1.432	210.077	No results	No results	Full match	4.48746e+06	4.87261e+06	5.31926e+06	5.63161e+06	5.16966e+06	4.2447e+06	4.17997e+06	4.85842e+06	3.50254e+06	3.70202e+06	4.15042e+06	4.10418e+06	1.27088e+06	1.33727e+06	1.40323e+06	1.42229e+06	1.51287e+06	1.25681e+06	4.46704e+06	3.97048e+06	3.8719e+06	3.59727e+06	4.08775e+06	3.92995e+06	3.07492e+06	3.86592e+06	3.65318e+06	3.25156e+06	3.20264e+06	3.33807e+06	4.99921e+06	5.10398e+06	3.61478e+06	6.34358e+06	4.33149e+06	3.3716e+06	4.04355e+06	3.85888e+06	5.01843e+06	3.26506e+06	5.73123e+06
Com_3831_neg	Choline bitartrate	C9 H19 N O7	253.116	1.358	252.109	No results	No results	Full match	3.56076e+07	4.10841e+07	3.27736e+07	3.53067e+07	3.10586e+07	4.19396e+07	3.17725e+07	2.26346e+07	3.03066e+07	2.44796e+07	3.30895e+07	2.85903e+07	3.96902e+06	4.06391e+06	3.47249e+06	3.45516e+06	3.99311e+06	3.98151e+06	2.468e+07	2.53424e+07	2.36635e+07	3.0148e+07	3.11071e+07	2.25365e+07	2.5013e+07	24112257	1.8374e+07	2.12533e+07	1.73619e+07	1.73001e+07	2.54065e+07	2.71512e+07	3.45764e+07	4.42981e+07	2.5433e+07	1.40792e+07	2.28212e+07	3.04729e+07	1.9911e+07	2.3426e+07	1.89532e+07
Com_11860_neg	Bilirubin	C33 H36 N4 O6	584.266	14.014	583.258	No results	No results	Full match	7.65891e+06	4.68613e+06	5.76279e+06	4.88641e+06	5.52352e+06	4.18525e+06	1.3258e+07	1.31074e+07	1.54487e+07	1.60931e+07	1.18197e+07	1.48627e+07	4.5744e+06	5.781e+06	3.98305e+06	3.62265e+06	3.96131e+06	3.44096e+06	9.39707e+06	9.6654e+06	1.17189e+07	1.12395e+07	1.19577e+07	1.20526e+07	7.16283e+06	1.24268e+07	1.31157e+07	8.01985e+06	1.14183e+07	1.35937e+07	5.85793e+06	4.50496e+06	2.80348e+06	3.41697e+06	3.99197e+06	2.43877e+06	1.25444e+07	1.3005e+07	7.34787e+06	6.72654e+06	1.24506e+07
Com_5685_neg	α-Phenylacetoacetonitrile	C10 H9 N O	159.068	9.668	158.061	Full match	Full match	No results	3.74202e+06	4.7999e+06	3.52366e+06	4.48035e+06	4.33775e+06	4.03262e+06	1.00811e+07	9.89825e+06	8.96956e+06	1.02669e+07	1.01631e+07	1.13149e+07	1.90591e+07	1.69965e+07	1.46979e+07	1.35632e+07	1.67847e+07	1.48997e+07	5.41202e+06	4.6588e+06	3.27231e+06	5.36022e+06	3.95532e+06	3.78268e+06	3.69754e+06	6.70821e+06	4.88974e+06	4.34598e+06	4.54777e+06	4.13898e+06	3.27926e+07	2.80021e+07	3.81575e+07	3.94164e+07	3.39619e+07	2.86126e+07	9.27453e+06	1.04413e+07	9.68022e+06	8.39786e+06	9.78101e+06
Com_26883_neg	PMeOH (18:2-18:2)	C40 H71 O8 P	710.489	15.998	709.482	No results	Full match	No results	218833	248576	254294	247291	239224	244433	337714	282832	319850	300117	335502	337709	332967	314083	320212	317339	306664	323659	307990	328925	389824	437035	500365	496193	533640	678049	671937	631139	662257	637016	2.91816e+06	1.90321e+06	2.40891e+06	3.81664e+06	836570	1.27748e+06	302333	321190	306042	267839	321857
Com_7370_neg	OxPS (16:0-18:1+1O(1Cyc))	C40 H74 N O11 P	775.501	15.034	774.494	No results	Full match	No results	255293	262485	269727	264998	257132	283194	396726	328807	360852	874407	594997	372878	1.52349e+06	764762	1.01559e+06	806349	747625	1.0202e+06	298631	320384	368730	404864	436014	450211	502836	628983	633271	579598	621676	592589	2.62642e+07	1.98416e+07	2.45244e+07	2.9253e+07	2.77509e+07	2.13632e+07	296661	324231	357380	332489	405859
Com_5662_neg	GlcADG (18:1-18:1)	C45 H80 O11	796.572	16.31	795.564	No results	Full match	No results	402769	715117	918298	508999	757671	711707	1.25505e+06	594323	1.37548e+06	1.40353e+06	1.05408e+06	2.01316e+06	3.26514e+06	948072	1.34821e+06	1.58579e+06	1.50257e+06	1.41574e+06	936524	788711	1.281e+06	1.03781e+06	1.93683e+06	1.69963e+06	1.02455e+06	2.32989e+06	892996	955481	993446	754278	7.56103e+06	1.31706e+07	9.76845e+06	1.96622e+07	1.24473e+07	1.04808e+07	1.63979e+06	1.35495e+06	1.8779e+06	1.67063e+06	2.57769e+06
Com_26639_neg	OxPS (16:0-18:3+1O)	C40 H72 N O11 P	773.485	15.093	772.478	No results	Full match	No results	175732	188674	194597	186703	182825	188630	278397	233787	255552	257061	271082	284124	212215	194586	194124	177635	190816	182438	204667	221772	258352	290229	311030	321615	347831	429815	422599	399966	424223	402315	2.01198e+06	1.73383e+06	3.07288e+06	2.69502e+06	1.82652e+06	1.34184e+06	209523	225951	220180	201310	246284
Com_18548_neg	GlcADG (14:0-18:1)	C41 H74 O11	742.524	14.787	741.517	No results	Full match	No results	521369	506699	491217	472379	488735	488082	600660	510422	539583	540371	596267	596264	825448	709287	789275	663138	637925	636968	528346	562928	650898	640660	702147	699168	788151	992746	893142	869203	918899	851302	2.61722e+06	3.57953e+06	3.93247e+06	3.04471e+06	3.17441e+06	3.75265e+06	566850	566536	584903	504941	583228
Com_9289_neg	OxPS (16:0-18:2+2O)	C40 H74 N O12 P	791.496	14.717	790.489	No results	Full match	No results	352080	338368	350243	354799	338979	358926	600976	433344	554236	483285	512063	555689	521234	525570	492159	524180	572090	561506	464261	496455	545933	456146	568442	561346	595090	699993	715313	665565	654749	623103	1.75448e+07	1.30169e+07	1.16436e+07	2.3302e+07	1.47588e+07	1.10946e+07	514346	565385	654054	613800	691548
Com_28384_pos	DKK	C16 H31 N5 O6	389.228	6.352	390.235	Full match	No results	No results	774165	808189	431823	555644	779446	616894	439420	615671	744024	570835	575272	595425	139145	131692	128184	130745	133304	125636	155555	161409	158837	169158	160243	227506	352825	380964	391568	262272	326865	269916	219515	224399	235252	229766	236414	232421	1.85181e+06	1.82665e+06	1.83097e+06	1.71479e+06	1.39896e+06
Com_9251_pos	VLK	C17 H34 N4 O4	358.258	7.283	359.266	Full match	No results	No results	249778	266311	284086	244305	413179	267749	342911	317008	307713	316775	326640	322112	320600	314791	307466	310057	314739	298560	355372	370500	355009	373077	409446	385376	412892	361820	375445	418378	375163	488709	438726	429593	432810	522715	433923	532570	6.10362e+06	9.69291e+06	8.37285e+06	9.83148e+06	9.78485e+06
Com_54003_pos	GPK	C13 H24 N4 O4	300.18	7.317	301.187	Full match	No results	No results	120412	129071	122680	117134	120930	123009	142368	148889	152170	148780	146838	151287	158790	156117	143100	150740	157907	150142	149970	164137	154305	167423	173546	172018	163726	169936	174841	175057	176203	174069	206057	201767	203279	197116	203801	200944	245798	366277	320239	325750	287509
Com_26231_pos	4-(pentyloxy)benzene-1-carbohydrazide	C12 H18 N2 O2	222.137	9.424	223.144	Full match	No results	No results	5.377e+06	5.21582e+06	5.84362e+06	5.52035e+06	5.31877e+06	5.71567e+06	6.29478e+06	6.54679e+06	6.26458e+06	6.62321e+06	6.65545e+06	6.99019e+06	6.43585e+06	6.56125e+06	6.0735e+06	6.09323e+06	6.25778e+06	6.27005e+06	5.65852e+06	6.07545e+06	5.7681e+06	6.13419e+06	6.17196e+06	6.17098e+06	6.02473e+06	6.23448e+06	6.30157e+06	6.39714e+06	6.04268e+06	6.15257e+06	2.57634e+07	2.09171e+07	2.05253e+07	2.09778e+07	1.96943e+07	1.99991e+07	6.08571e+06	5.71636e+06	5.80104e+06	5.88771e+06	5.92481e+06
Com_16956_pos	VNK	C15 H29 N5 O5	359.217	1.329	360.224	Full match	No results	No results	2.23452e+06	2.33801e+06	2.42606e+06	2.32644e+06	2.39512e+06	2.48996e+06	1.06399e+06	1.09318e+06	1.102e+06	1.11243e+06	1.15124e+06	1.15785e+06	755388	792960	706923	729005	761023	680922	1.3301e+06	1.40327e+06	1.34278e+06	1.43138e+06	1.39604e+06	1.27315e+06	1.22391e+06	1.30932e+06	1.26935e+06	1.36572e+06	1.3718e+06	1.30318e+06	862821	859908	874255	823560	859235	854199	4.46755e+06	4.7266e+06	2.44045e+06	5.6095e+06	3.71144e+06
Com_37353_pos	3-hydroxy-2-(3-nitro-4-piperidinobenzyl)propanenitrile	C15 H19 N3 O3	289.143	8.416	290.15	Full match	No results	No results	1.08965e+07	1.09464e+07	9.76169e+06	9.87076e+06	1.13792e+07	1.14343e+07	1.99694e+06	2.43203e+06	5.02679e+06	2.1872e+06	2.47616e+06	2.71863e+06	217874	214320	216621	214903	217925	209551	385819	380774	400463	318878	356881	222803	710478	743880	675722	886839	809180	1.0263e+06	994010	893322	1.24247e+06	994630	769455	1.24431e+06	991734	1.03672e+06	1.16846e+06	1.24649e+06	1.03485e+06
Com_93923_pos	EMK	C16 H30 N4 O6 S	406.187	6.206	407.194	Full match	No results	No results	94913.4	111333	149704	108865	122768	136081	122875	136047	124243	135813	180185	150050	109811	109583	98720.9	103632	103015	96698.9	127118	138480	122877	137906	130919	138798	131364	128539	136404	133341	139493	130658	165969	158369	155945	152907	161420	160616	106154	114852	122902	125334	109736
Com_8750_pos	Emamectin B1a	C49 H75 N O13	885.524	12.816	886.532	Full match	No results	No results	626277	670159	641325	714715	664508	670069	763233	845175	800020	721581	740577	981661	892170	883083	844018	820057	841151	809806	287454	307276	302601	316834	325667	330206	874917	813370	865664	879705	832746	814939	1.0273e+08	114631764	9.21599e+07	1.31133e+08	1.05844e+08	1.18138e+08	5.51411e+06	5.20867e+06	5.34867e+06	5.21032e+06	5.28223e+06
Com_43327_pos	YNH	C19 H24 N6 O6	432.177	10.067	433.184	Full match	No results	No results	843359	878145	923575	894019	827699	897284	1.00284e+06	1.01648e+06	1.04258e+06	1.02808e+06	1.02568e+06	1.08529e+06	478398	455298	417696	410161	428531	434798	724404	775327	723652	714276	787211	658179	746515	690134	694682	758421	728659	736378	247974	245956	246253	252854	249429	245517	570109	600886	755460	793797	550295
Com_19124_pos	ILK	C18 H36 N4 O4	372.274	7.635	373.281	Full match	No results	No results	96014.3	96407.4	137634	94113	96748	105265	117177	127194	119200	124312	211263	176392	138096	140357	130740	136275	137243	129701	262251	368437	335878	177797	187492	165249	288921	268964	268388	265519	271109	245475	159862	157546	166576	164988	160600	161239	3.95225e+06	4.01205e+06	4.23438e+06	4.71036e+06	4.26565e+06
Com_26403_pos	(+)-Aphidicolin	C20 H34 O4	338.245	11.646	339.253	Full match	No results	No results	6.12047e+06	6.33914e+06	6.59799e+06	5.8744e+06	7.67433e+06	5.91721e+06	1.73915e+07	1.73346e+07	1.81702e+07	1.5892e+07	1.5654e+07	1.78393e+07	1.13014e+07	13450680	1.2299e+07	1.34687e+07	1.39397e+07	1.32397e+07	5.83229e+06	6.10156e+06	6.28746e+06	5.98585e+06	4.8609e+06	4.50486e+06	5.96007e+06	4.40338e+06	4.45007e+06	5.439e+06	5.27435e+06	3.89269e+06	6.88866e+06	7.12867e+06	7.26695e+06	5.53851e+06	3.14638e+06	9.18895e+06	8.34655e+06	8.17744e+06	7.72311e+06	7.50643e+06	8.211e+06
Com_46000_pos	PLK	C17 H32 N4 O4	356.243	8.111	357.25	Full match	No results	No results	381526	377422	377860	407277	418865	400227	498215	492047	511807	474781	522843	519007	253325	248281	228896	232494	248523	226535	316623	320507	405853	311988	347554	399199	335809	277866	314334	290885	385276	282069	336878	324832	332071	326761	320023	323207	410712	692737	873867	971889	1.0531e+06
Com_30206_pos	PLH	C17 H27 N5 O4	365.206	9.265	366.214	Full match	No results	No results	2.78791e+06	2.17161e+06	3.09478e+06	2.44592e+06	989773	2.07111e+06	332715	867604	359028	318831	315195	301019	243383	235322	227213	223329	231240	228429	1.29995e+06	945100	2.46455e+06	2.64002e+06	2.2609e+06	418625	2.13981e+06	1.9787e+06	1.79705e+06	1.58654e+06	2.65059e+06	2.56438e+06	398746	418106	402939	403963	413450	413306	549080	878788	877175	809623	1.3823e+06
Com_29300_pos	LMH	C17 H29 N5 O4 S	399.194	6.44	400.201	Full match	No results	No results	7.27134e+06	8.00171e+06	6.32822e+06	7.47319e+06	8.09377e+06	7.85033e+06	2.77965e+06	2.7074e+06	2.54355e+06	2.10397e+06	1.94253e+06	2.14327e+06	808180	785727	900541	1.00777e+06	971235	527674	3.34698e+06	3.40515e+06	3.2248e+06	2.92339e+06	3.15709e+06	2.73856e+06	249820	254014	266065	244422	238228	275155	750341	557882	891620	637519	849295	648349	2.07942e+06	2.27336e+06	1.88061e+06	2.62114e+06	2.16457e+06
Com_39848_pos	2,4-diaziran-1-yl-6-(1-phenyl-1H-pyrrol-2-yl)-1,3,5-triazine	C17 H16 N6	304.142	6.57	305.15	Full match	No results	No results	6.32118e+06	6.13779e+06	5.00115e+06	5.48389e+06	5.9861e+06	6.90256e+06	1.98923e+06	1.7622e+06	852979	1.31061e+06	2.14384e+06	1.13834e+06	582153	405644	383397	559327	451057	444340	1.85508e+06	2.00294e+06	1.96752e+06	1.86293e+06	2.06761e+06	1.70641e+06	7.13233e+06	1.08553e+07	1.24563e+07	1.12851e+07	1.10799e+07	1.01848e+07	1.90784e+06	1.21428e+06	1.92376e+06	1.88189e+06	1.07055e+06	1.58702e+06	1.67122e+06	1.57696e+06	1.29708e+06	1.5311e+06	1.74376e+06
Com_60446_pos	LPH	C17 H27 N5 O4	365.207	7.761	366.214	Full match	No results	No results	115534	111762	114249	111201	119731	123021	144498	150246	156335	156131	155933	172510	173061	206151	199993	192493	172335	157394	156969	171962	169032	185912	189285	201064	157321	149536	157382	162352	182641	153791	188816	189836	197699	179827	185644	189281	247809	281584	271413	311783	259804
Com_8304_pos	VLH	C17 H29 N5 O4	367.222	7.283	368.23	Full match	No results	No results	420979	390006	416037	797635	708173	848215	480150	668450	497700	463909	950558	711714	457652	461004	450276	454070	460927	437233	485998	767789	922001	877810	903625	564374	555327	529876	549829	545843	549417	542763	642504	629128	633840	664813	635469	631512	8.37689e+06	9.85784e+06	9.90181e+06	9.74033e+06	9.77651e+06
Com_26868_pos	DNH	C14 H20 N6 O7	384.14	9.176	385.147	Full match	No results	No results	815525	774651	928436	837130	772407	891164	809492	846221	814304	877681	822167	854670	810166	536986	682596	491973	685374	697905	918540	935265	1.37369e+06	944390	960220	940161	811402	895043	899737	1.20659e+06	869627	1.18957e+06	604698	807191	533505	509402	518252	504341	874533	1.11566e+06	1.26457e+06	1.19275e+06	1.87613e+06
Com_90004_pos	LNH	C16 H26 N6 O5	382.196	6.748	383.203	Full match	No results	No results	613932	585813	717227	648269	618448	676474	271675	264654	231949	257471	265444	252942	137115	129793	122241	126602	129862	193053	145223	150671	141701	154745	147326	216350	200782	197160	250481	235190	269123	238034	174527	168213	198955	188822	170067	180856	272598	222980	240774	194538	210617
Com_7486_pos	3-Acetyl-2,5-dimethylfuran	C8 H10 O2	138.068	14.254	139.075	Full match	No results	No results	2.21967e+07	1.99776e+07	19710469	1.80926e+07	2.47276e+07	2.11723e+07	2.88688e+07	2.65776e+07	2.53338e+07	2.2412e+07	1.56708e+07	2.08622e+07	1.50223e+07	1.32689e+07	1.4189e+07	1.36583e+07	1.83271e+07	1.42733e+07	4.09287e+07	4.12927e+07	3.86452e+07	3.7258e+07	4.0764e+07	4.13137e+07	3.51644e+07	3.39852e+07	3.8035e+07	3.22793e+07	3.74991e+07	3.65467e+07	1.52022e+08	1.58023e+08	1.6419e+08	1.45193e+08	1.44427e+08	1.56495e+08	3.8316e+07	2.78046e+07	2.38544e+07	2.2845e+07	2.39278e+07
Com_12336_pos	FLK	C21 H34 N4 O4	406.258	8.649	407.266	Full match	No results	No results	955062	905490	998760	921548	931815	994083	515270	523115	525045	518700	541904	525173	445823	484575	435481	429806	444630	426671	1.46813e+06	1.64526e+06	1.52582e+06	1.39308e+06	1.53001e+06	1.56075e+06	1.00427e+06	894815	873665	1.00202e+06	929602	954368	348460	345724	346687	346879	336354	353989	2.89273e+06	6.24541e+06	5.9315e+06	5.69299e+06	7.37709e+06
Com_26779_pos	ANK	C13 H25 N5 O5	331.186	1.262	332.193	Full match	No results	No results	884036	769605	758921	735693	801455	836092	838191	918675	852266	805281	883166	905375	444979	485046	570696	496971	587448	461428	1.2957e+06	1.29042e+06	1.41185e+06	1.19741e+06	1.42567e+06	1.36014e+06	977538	1.10694e+06	1.29165e+06	1.03138e+06	894539	1.10177e+06	616066	714561	710350	668537	688826	681588	976502	983814	1.03681e+06	1.28997e+06	1.04944e+06
Com_16096_pos	Norfenefrine	C8 H11 N O2	153.079	9.001	154.086	Full match	No results	No results	1.82055e+06	1.7741e+06	2.10886e+06	1.96976e+06	2.18082e+06	2.12267e+06	2.60915e+06	2.59099e+06	2.95561e+06	2.41754e+06	2.98783e+06	2.81787e+06	2.64532e+06	3.01873e+06	2.39413e+06	2.66124e+06	2.6448e+06	2.07463e+06	4.39632e+06	4.10915e+06	3.99556e+06	3.73839e+06	3.85522e+06	4.10872e+06	1.54314e+07	1.94617e+07	1.97001e+07	1.44501e+07	1.36742e+07	1.84886e+07	8.92866e+06	8.21832e+06	8.43588e+06	9.00214e+06	8.12354e+06	9.2682e+06	1.0024e+07	9.73184e+06	7.05862e+06	7.47557e+06	7.46037e+06
Com_58868_pos	3-hydroxyquinuclidine-3-carbonitrile hydrochloride	C8 H12 N2 O	152.095	6.263	153.102	Full match	No results	No results	407588	293386	282847	383260	328336	586500	521171	394695	385165	367409	361397	350125	329996	298257	325008	307724	299775	228388	1.52648e+06	1.76645e+06	2.02888e+06	1.73914e+06	1.56308e+06	1.57418e+06	1.46381e+06	1.12611e+06	1.32523e+06	1.31842e+06	1.78551e+06	1.52578e+06	5.61768e+06	4.97821e+06	5.52985e+06	4.40014e+06	4.60351e+06	5.44157e+06	1.28257e+06	1.11301e+06	917539	889888	717429
Com_35012_pos	GLK	C14 H28 N4 O4	316.211	5.995	317.219	Full match	No results	No results	189221	208084	217973	201445	217348	213301	234790	255434	253297	251739	243093	243415	185993	184004	177813	178052	180390	168743	209167	236415	229736	230585	231102	226966	231458	239979	257574	245355	235684	247782	297562	289806	298884	285815	302550	299161	981861	1.24668e+06	1.2658e+06	1.2234e+06	1.68013e+06
Com_25789_pos	Aflatoxin B1	C17 H12 O6	312.063	7.338	313.07	Full match	No results	No results	2.53328e+06	1.4809e+06	1.07531e+06	1.38124e+06	2.02661e+06	1.604e+06	8.70103e+06	7.15268e+06	7.5612e+06	5.66577e+06	7.05398e+06	7.82268e+06	2.8376e+07	2.72105e+07	2.77272e+07	2.52855e+07	2.82364e+07	2.38944e+07	684821	148634	142201	506589	157154	144638	1.46756e+06	1.29158e+06	1.24295e+06	1.43116e+06	1.79267e+06	1.78988e+06	194430	223936	172799	178499	174625	177280	2.42151e+06	2.51328e+06	2.04513e+06	2.62347e+06	2.02587e+06
Com_31131_pos	Safrole	C10 H10 O2	162.068	10.515	163.075	Full match	No results	No results	2.61186e+06	3.46606e+06	3115379	3.4285e+06	3.35381e+06	3.91655e+06	9.10992e+06	9.97354e+06	9.04079e+06	9.80116e+06	1.03598e+07	9.7425e+06	9.96114e+06	1.02151e+07	1.03811e+07	9.52639e+06	1.03372e+07	7.98798e+06	3.19029e+06	3.33172e+06	3.45556e+06	3.83129e+06	3.73979e+06	3.74043e+06	3.64116e+06	3.9023e+06	4.36006e+06	4.34162e+06	4.27252e+06	4.19556e+06	6.23806e+06	6.50543e+06	6.10098e+06	6.80987e+06	6.83742e+06	6.23295e+06	5.54534e+06	6.65136e+06	6.29512e+06	6.39942e+06	5.68619e+06
Com_31778_pos	Meperidine-d5	C15 H16 [2]H5 N O2	252.188	15.651	253.195	Full match	No results	No results	762415	680172	709352	813656	439374	827410	2.62001e+06	2.29957e+06	2.27949e+06	2.22214e+06	2.28702e+06	1.9828e+06	4.98214e+06	4.70669e+06	5.02968e+06	6.11781e+06	4.9528e+06	5.85913e+06	1.75684e+06	630741	575498	476655	240977	254179	207561	191894	360075	277136	244911	240177	1.8566e+07	3.84954e+06	5.5177e+06	3.97379e+06	5.05357e+06	3.72316e+06	3.65325e+06	3.42423e+06	2.01262e+06	1.72718e+06	2.26449e+06
Com_10288_pos	2-{[methyl(2,3,4,5,6-pentahydroxyhexyl)amino]methylidene}malononitrile	C11 H17 N3 O5	271.117	2.163	272.124	Full match	No results	No results	5.08108e+06	3.3564e+06	4.27311e+06	4.02079e+06	4.1128e+06	3.99144e+06	5.39434e+06	3.75443e+06	4.33281e+06	4.28077e+06	4.44499e+06	1.09225e+06	5.64362e+06	6.58909e+06	4.86648e+06	4.98392e+06	3.87312e+06	4.78321e+06	1.17009e+07	1.06998e+07	9.16857e+06	1.12834e+07	1.18716e+07	9.30953e+06	1.36078e+07	1.19616e+07	1.30336e+07	1.32809e+07	1.33975e+07	1.34313e+07	6.77533e+07	6.28466e+07	5.92438e+07	1.06333e+08	6.37484e+07	5.9791e+07	9.80483e+06	9.64352e+06	1.10868e+07	1.10238e+07	1.22952e+07
Com_11238_pos	Camphor	C10 H16 O	152.12	10.142	153.127	Full match	No results	No results	1.25626e+07	1.5032e+07	1.3004e+07	1.38986e+07	1.49522e+07	1.51269e+07	8.98814e+07	8.69374e+07	8.50676e+07	79703772	7.97251e+07	8.68174e+07	1.40672e+07	1.317e+07	1.33852e+07	1.28388e+07	1.49937e+07	1.34298e+07	8.18253e+06	8.6455e+06	8.25891e+06	9.14972e+06	8.97981e+06	7.83654e+06	7.65343e+06	7.18706e+06	8.66099e+06	8.68758e+06	7.74837e+06	8.12129e+06	1.23478e+07	1.32769e+07	1.25811e+07	1.30886e+07	1.44673e+07	1.39301e+07	1.76394e+07	1.61202e+07	1.71519e+07	1.70789e+07	1.75236e+07
Com_92995_pos	Acetylvardenafil	C25 H34 N6 O3	466.267	8.058	467.273	Full match	No results	No results	84791.9	82381	81630.3	82638.1	88637.2	85987.9	110223	111505	128817	122644	134483	141085	107336	105655	96620.2	99028.6	105758	92840.8	132454	169159	185488	170419	216003	237838	137363	148629	133627	151275	162786	153354	134842	135077	141311	136538	136184	130969	104871	102915	110379	116835	105308
Com_78749_pos	2-Isobutyl-3-methoxypyrazine	C9 H14 N2 O	166.11	9.48	167.118	Full match	No results	No results	1.75483e+06	1.71364e+06	2.05477e+06	1.99769e+06	1.87101e+06	1.96908e+06	2.2974e+06	2.12064e+06	2.0121e+06	2.16379e+06	2.14473e+06	2.2912e+06	2.04308e+06	2.11348e+06	2.04194e+06	1.93416e+06	1.8903e+06	1.86577e+06	1.84462e+06	2.0615e+06	1.84851e+06	2.02846e+06	2.12523e+06	2.5303e+06	1.95474e+06	2.06066e+06	1.98676e+06	2.08286e+06	2.04392e+06	1.98194e+06	588862	568799	655421	382481	956293	559867	1.87049e+06	1.73511e+06	1.7793e+06	1.73779e+06	1.89066e+06
Com_52642_pos	SPH	C14 H21 N5 O5	339.154	1.322	340.162	Full match	No results	No results	3.95726e+06	5.66853e+06	5.42142e+06	4.80853e+06	4.94431e+06	6.09117e+06	1.91309e+06	1.93149e+06	1.96344e+06	1.97424e+06	2.04358e+06	2.06295e+06	2.22498e+06	2.35578e+06	2.28966e+06	1.96032e+06	1.98142e+06	1.55665e+06	2.61172e+06	2.63125e+06	2.52329e+06	2.97842e+06	2.54284e+06	2.62265e+06	2.29087e+06	2.4323e+06	2.37279e+06	2.37004e+06	2.37704e+06	2.3154e+06	1.47683e+06	1.51046e+06	1.55766e+06	1.44832e+06	1.5309e+06	1.51815e+06	2.98149e+06	2.88727e+06	3.15744e+06	3.14392e+06	2.24131e+06
Com_12193_pos	(-)-Caryophyllene oxide	C15 H24 O	220.183	14.362	221.19	Full match	No results	No results	3.04427e+06	3.01545e+06	3.34666e+06	3.08474e+06	2.81377e+06	3.20619e+06	5.4157e+06	4.44588e+06	3.56444e+06	4.02546e+06	4.44111e+06	3.94341e+06	9.64125e+06	8.61267e+06	6.94339e+06	9.47579e+06	7.84823e+06	7.80412e+06	2.36194e+06	2.4975e+06	2.47969e+06	2.67142e+06	2.43334e+06	2.24391e+06	1.91347e+06	1.84624e+06	1.96227e+06	2.04039e+06	1.86197e+06	1.88139e+06	2.64009e+06	2.7733e+06	3.1153e+06	3.03002e+06	2.6408e+06	3.38041e+06	1.19892e+07	7.84209e+06	7.95663e+06	6.53568e+06	5.97131e+06
Com_32725_pos	MLK	C17 H34 N4 O4 S	390.231	6.241	391.238	Full match	No results	No results	171100	171818	173947	169210	180444	180052	164992	170183	173194	177643	205645	185532	160642	167167	147069	158090	162295	154309	180888	192949	190265	199114	200715	211735	188418	201269	195430	203410	197760	195222	226985	240385	235661	237984	230350	232635	891821	1.87393e+06	1.51166e+06	1.8684e+06	1.31683e+06
Com_56132_pos	KNK	C16 H32 N6 O5	388.244	1.504	389.252	Full match	No results	No results	907130	922581	937265	884903	926116	957420	684637	656671	710468	707700	711381	713321	311346	321220	268366	298050	308392	282624	1.04553e+06	1.11653e+06	1.04829e+06	1.06742e+06	1.10469e+06	1.04986e+06	871985	903852	903970	867899	878897	863426	666515	668004	664487	647562	655066	693257	748976	706354	755685	717767	733673
Com_41368_pos	Veratrole	C8 H10 O2	138.068	10.162	139.075	Full match	No results	No results	2.20151e+06	1.98383e+06	3.23287e+06	1.95805e+06	2.27802e+06	1.73261e+06	2.73176e+06	2.97294e+06	3.02844e+06	3.50724e+06	2.85311e+06	4.03871e+06	7.32973e+06	7.8756e+06	1.21511e+07	1.03022e+07	8.05241e+06	7.42862e+06	1.85862e+06	3.36942e+06	2.85692e+06	3.01381e+06	2.13474e+06	2.55336e+06	2.59113e+06	2.37748e+06	2.68845e+06	2.50207e+06	3.09471e+06	2.63827e+06	6.38042e+06	6.52807e+06	6.89443e+06	7.09718e+06	7.48676e+06	7.7729e+06	3.27948e+06	3.27449e+06	3.11244e+06	2.97897e+06	3.29377e+06
Com_23027_pos	SLH	C15 H25 N5 O5	355.186	1.469	356.193	Full match	No results	No results	1.51415e+06	1.55846e+06	1.57671e+06	1.52347e+06	1.59207e+06	1.61777e+06	1.14223e+06	1.1191e+06	1.17875e+06	1.19581e+06	1.20203e+06	1.20531e+06	609194	600281	565975	550682	601653	577244	1.82273e+06	1.88662e+06	1.80984e+06	1.8449e+06	1.90153e+06	1.83609e+06	1.50903e+06	1.55382e+06	1.54114e+06	1.55792e+06	1.51005e+06	1.5424e+06	1.08817e+06	1.11718e+06	1.15879e+06	1.09387e+06	1.12397e+06	1.17141e+06	1.26556e+06	1.42925e+06	1.2769e+06	1.67418e+06	1.28211e+06
Com_43920_pos	IPK	C17 H32 N4 O4	356.243	9.424	357.25	Full match	No results	No results	3.2996e+06	3.16366e+06	3.66127e+06	3.4152e+06	3.22611e+06	3.51417e+06	3.81811e+06	3.97097e+06	3.81844e+06	4.02241e+06	4.23797e+06	4.24536e+06	3.90367e+06	3.97974e+06	3.77622e+06	3.86951e+06	3.8053e+06	3.80311e+06	3.43218e+06	3.68507e+06	3.49865e+06	3.7207e+06	3.74361e+06	3.74302e+06	3.65431e+06	3.8296e+06	3.82223e+06	3.88019e+06	3.73209e+06	3.73185e+06	880881	620079	542096	497108	450808	477077	3.6913e+06	3.65528e+06	3.58328e+06	3.4905e+06	3.70988e+06
Com_4940_pos	2-oxopiperidine-3-carbohydrazide	C6 H11 N3 O2	157.085	2.108	158.092	Full match	No results	No results	4.74062e+06	3.61255e+06	4.59623e+06	5.15432e+06	4.84016e+06	4.86173e+06	6.628e+06	6.55575e+06	6.37015e+06	7.28205e+06	5.9747e+06	7.01572e+06	4.04912e+06	3.80169e+06	4.11857e+06	3.57261e+06	4.11105e+06	3.6737e+06	1.64419e+07	1.55635e+07	1.73918e+07	1.76389e+07	1.40368e+07	1.5712e+07	1.86118e+08	2.29528e+08	1.72865e+08	195791298	1.86018e+08	2.3672e+08	6.19669e+07	5.58973e+07	6.52622e+07	53003377	7.55739e+07	7.4299e+07	2.34871e+07	2.55781e+07	2.5005e+07	2.5203e+07	2.87163e+07
Com_50460_pos	Perillartine	C10 H15 N O	165.116	6.113	166.123	Full match	No results	No results	469671	760558	560240	707362	560467	720320	1.34606e+06	987595	1.3314e+06	1.45379e+06	1.27419e+06	1.24482e+06	392467	381684	296044	418421	382460	270036	276905	317851	396539	253347	237298	332370	440874	340927	553376	351439	410632	476691	570380	530677	693471	399544	492987	627894	624506	829576	1.02738e+06	778428	711789
Com_12722_pos	ALK	C15 H30 N4 O4	330.227	1.357	331.234	Full match	No results	No results	3.66867e+06	3.83858e+06	3.98314e+06	3.81958e+06	3.93235e+06	4.08806e+06	1.74688e+06	1.74468e+06	1.80928e+06	1.8264e+06	1.89013e+06	1.90098e+06	1.24021e+06	1.30189e+06	1.16064e+06	1.19689e+06	1.24946e+06	1.11795e+06	2.18378e+06	2.30391e+06	2.08272e+06	2.17624e+06	2.15736e+06	2.09028e+06	1.83248e+06	2.14967e+06	1.96734e+06	2.04684e+06	2.04497e+06	2.03873e+06	1.41659e+06	1.41181e+06	1.43537e+06	1.35213e+06	1.41071e+06	1.40244e+06	5.9313e+06	4.63122e+06	5.10557e+06	5.57163e+06	5.2793e+06
Com_24771_pos	6beta-Naltrexol-d3	C20 H22 [2]H3 N O4	346.197	1.276	347.204	Full match	No results	No results	2.30053e+06	2.05754e+06	1.95436e+06	2.02611e+06	1.84878e+06	1.87838e+06	1.59119e+06	1.61376e+06	1.54496e+06	1.62058e+06	1.67837e+06	1.62252e+06	1.07182e+06	1.02073e+06	957158	1.03329e+06	992751	987698	2.24911e+06	2.38182e+06	2.26591e+06	2.41607e+06	2.35127e+06	2.35429e+06	1.9369e+06	2.0503e+06	2.073e+06	2.07645e+06	2.02506e+06	1.95467e+06	1.14988e+06	1.15138e+06	1.24363e+06	1.13582e+06	1.15826e+06	1.25048e+06	2.14892e+06	1.74348e+06	1.74329e+06	2.25891e+06	1.82294e+06
Com_5567_pos	LLK	C18 H36 N4 O4	372.274	7.31	373.281	Full match	No results	No results	106673	107435	108682	103769	107132	108650	126123	131901	128033	131804	126180	134025	135482	130978	123085	129008	134820	131592	132858	145408	136698	148319	153743	152390	145044	150546	156215	155082	156098	220972	182545	178745	180084	174625	180547	178016	1.52168e+07	1.6746e+07	1.66502e+07	1.85834e+07	1.79415e+07
Com_66157_pos	Acetildenafil	C25 H34 N6 O3	466.267	11.353	467.274	Full match	No results	No results	1.8651e+06	1.93701e+06	1.48523e+06	1.15649e+06	2.26975e+06	759151	1.11007e+06	1.11874e+06	1.31465e+06	1.34652e+06	966820	940860	1.08343e+06	579956	653944	560995	576427	942241	427131	452743	426195	476757	473153	441818	402041	397215	418767	410392	407211	386481	459592	489224	466421	1.35493e+06	459974	1.13492e+06	607241	740108	989623	762443	1.06799e+06
Com_22508_pos	6-methyl-7-nitro-2,3-dihydro-1,4-benzodioxine	C9 H9 N O4	195.053	6.294	196.06	Full match	No results	No results	2.1256e+07	2.56124e+07	2.59291e+07	2.02039e+07	2.70605e+07	2.88591e+07	5.2411e+06	4.82454e+06	5.10759e+06	5.70544e+06	5.98179e+06	5.11776e+06	2.26686e+06	2.18015e+06	2.15358e+06	2.18806e+06	2.26671e+06	2.01448e+06	1.21363e+07	1.37473e+07	1.32812e+07	1.30199e+07	1.49815e+07	1.24139e+07	4.59394e+06	4.45407e+06	4.03756e+06	4.80794e+06	4.16308e+06	4.16667e+06	3.41014e+06	3.42743e+06	4.33454e+06	4.12812e+06	3.76532e+06	3.59415e+06	6.99964e+06	8.08685e+06	7.58354e+06	8.03645e+06	7.39239e+06
Com_10429_pos	4-methoxy-6-(prop-2-en-1-yl)-2H-1,3-benzodioxole	C11 H12 O3	192.079	9.668	193.086	Full match	No results	No results	2.04478e+06	3.16308e+06	2.95906e+06	3.71885e+06	3.35222e+06	3.12984e+06	1.10275e+07	1.12496e+07	1.16669e+07	9.51471e+06	1.00249e+07	1.15381e+07	1.0252e+08	1.02065e+08	1.05012e+08	9.30482e+07	9.02076e+07	9.37396e+07	6.54873e+06	4.9144e+06	3.80579e+06	4.09055e+06	4.6764e+06	3.90872e+06	2.03671e+07	1.80281e+07	1.91191e+07	1.66304e+07	2.10649e+07	1.97182e+07	3.647e+07	3.4246e+07	3.76998e+07	3.88334e+07	3.68458e+07	3.96585e+07	1.26287e+07	1.32284e+07	1.62001e+07	1.62441e+07	1.36597e+07
Com_9190_pos	SPK	C14 H26 N4 O5	330.191	6.937	331.198	Full match	No results	No results	1.07444e+06	1.297e+06	1.96967e+06	1.3948e+06	1.3491e+06	1.627e+06	302428	185309	206314	184566	247822	241304	187692	188384	178647	188495	193652	183259	236816	241715	234295	293680	474268	425949	259147	336649	408974	293032	301327	277417	337112	585319	440632	482481	368348	744707	9.80346e+06	7.42576e+06	7.96807e+06	7.87715e+06	7.99523e+06
Com_47863_pos	TLK	C16 H32 N4 O5	360.238	1.498	361.245	Full match	No results	No results	1.18254e+06	1.20268e+06	1.22182e+06	1.15352e+06	1.20729e+06	1.2481e+06	892497	853237	926170	900498	902532	927615	390676	395856	363925	370925	380261	357450	1.36295e+06	1.43821e+06	1.36656e+06	1.373e+06	1.42552e+06	1.3489e+06	1.13383e+06	1.17827e+06	1.15667e+06	1.1314e+06	1.14573e+06	1.12557e+06	868872	870814	884591	844165	859776	883188	985548	1.38332e+06	961935	944982	1.19748e+06
Com_2980_pos	YLK	C21 H34 N4 O5	422.255	14.615	423.262	Full match	No results	No results	2.78543e+08	3.01961e+08	2.86392e+08	3.52261e+08	3.31363e+08	3.81642e+08	3.19577e+08	3.12457e+08	3.05664e+08	3.22345e+08	3.17425e+08	3.24185e+08	1.50738e+07	1.40407e+07	6.91555e+06	1.15779e+07	6.82571e+06	8.55477e+06	1.30239e+07	4.5894e+07	5.44447e+07	4.28176e+07	4.05089e+07	3.53176e+07	2.11233e+07	3.09784e+07	2.27184e+07	2.48356e+07	1.44696e+07	2.82808e+07	1.13887e+07	1.3936e+07	1.08454e+07	8.49633e+06	9.11366e+06	8.87947e+06	4.29919e+07	8.45696e+07	8.20491e+07	7.83285e+07	6.33986e+07
Com_58535_pos	W-18-d4	C19 H16 [2]H4 Cl N3 O4 S	425.112	7.599	426.119	Full match	No results	No results	3.41025e+06	1.19459e+06	3.03765e+06	3.1715e+06	3.15002e+06	3.92874e+06	5.58155e+06	5.44631e+06	5.42626e+06	5.32203e+06	5.53442e+06	6.29225e+06	611070	910533	974879	854338	1.11577e+06	693204	219660	439812	222196	293994	252701	161612	1.95153e+06	1.53356e+06	1.98347e+06	1.96442e+06	2.14787e+06	1.59265e+06	156685	161004	159293	161709	149557	190665	1.20503e+06	1.08198e+06	1.22491e+06	1.21809e+06	1.35011e+06
Com_6765_pos	(-)-Camphor	C10 H16 O	152.12	12.368	153.127	Full match	No results	No results	2.46494e+07	2.48816e+07	2.55028e+07	2.43738e+07	2.685e+07	2.67314e+07	4.39924e+07	4.51733e+07	4.41812e+07	4.5325e+07	4.56577e+07	4.69804e+07	9.31914e+07	1.2924e+08	1.05806e+08	1.0264e+08	1.11913e+08	1.07591e+08	4.51645e+07	7.41038e+07	4.78033e+07	4.68192e+07	4.20089e+07	2.03206e+07	2.133e+07	2.04985e+07	2.13245e+07	2.1778e+07	1.99031e+07	2.15244e+07	1.70438e+08	1.65617e+08	152111502	1.6671e+08	1.61885e+08	1.54545e+08	5.80308e+07	4.89408e+07	5.37797e+07	5.45716e+07	8.39101e+07
Com_5709_pos	3,6-dibenzyl-1,2-dihydro-1,2,4,5-tetraazine	C16 H16 N4	264.137	7.046	265.144	Full match	No results	No results	2.5673e+06	2.42539e+06	2.15306e+06	2.25058e+06	1.73502e+06	2.18278e+06	2.02019e+06	1.9785e+06	1.5297e+06	1.9052e+06	2.13069e+06	2.47854e+06	3.8073e+06	3.74026e+06	3.16614e+06	3.85334e+06	3.72985e+06	3.46652e+06	3.79121e+06	3.08349e+06	3.83986e+06	3.81836e+06	3.56892e+06	2.76843e+06	2.09646e+06	2.2876e+06	2.45623e+06	2.54768e+06	2.24955e+06	2.8478e+06	1.36328e+07	1.25877e+07	1.4866e+07	5.74769e+07	1.38111e+07	1.26431e+07	1.53827e+07	1.36645e+07	1.41871e+07	1.55517e+07	1.31508e+07
Com_88105_pos	AKK	C15 H31 N5 O4	345.238	13.454	346.246	Full match	No results	No results	618405	777414	1.06193e+06	803808	683793	964156	885773	866980	1.66459e+06	691380	893226	696491	1.44704e+06	1.28803e+06	1.58313e+06	1.12894e+06	1.57983e+06	1.5507e+06	880057	707241	640115	663923	763879	579919	746134	585389	513510	803301	779669	716838	1.25982e+06	1.27911e+06	1.04013e+06	893454	1.20515e+06	1.05296e+06	665973	672585	1.27835e+06	769739	615981
Com_11879_pos	ELK	C17 H32 N4 O6	388.232	6.991	389.24	Full match	No results	No results	216001	285080	263637	222181	310697	243575	464544	174539	251111	166880	168936	173484	205199	197557	188450	202062	196294	192194	301824	246205	360624	251118	240180	216393	199659	203472	200645	208920	211792	205163	253544	249684	261395	285933	252192	258499	4.16912e+06	6.69488e+06	4.20373e+06	3.96095e+06	4.07743e+06
Com_49720_pos	TQH	C15 H24 N6 O6	384.176	11.188	385.183	Full match	No results	No results	373960	405633	385042	377296	376769	383676	455464	480281	485835	443474	459934	499006	628459	1.02096e+06	1.27671e+06	1.32969e+06	1.26225e+06	1.34946e+06	1.96225e+06	2.25733e+06	1.62559e+06	1.53738e+06	1.11451e+06	1.54822e+06	1.54218e+06	2.89333e+06	2.57581e+06	2.3367e+06	1.75472e+06	2.81153e+06	385035	531163	389994	487711	396664	757985	394203	976600	1.25561e+06	1.22359e+06	1.19472e+06
Com_26328_pos	AKB48 N-(4-fluorobenzyl) analog	C25 H26 F N3 O	403.207	6.841	404.215	Full match	No results	No results	1.0371e+07	9.35059e+06	1.10534e+07	9.8019e+06	1.03369e+07	1.05942e+07	6.48328e+06	8.06462e+06	6.63317e+06	8.44638e+06	7.61283e+06	7.59607e+06	361611	354948	476781	357672	385243	441112	9.9184e+06	9.51774e+06	1.23824e+07	1.18381e+07	1.23254e+07	9.34409e+06	6.10318e+06	5.03425e+06	5.71264e+06	4.85753e+06	5221571	5.44922e+06	1.82929e+06	1.55598e+06	2.17428e+06	1.28039e+06	1.69266e+06	1.97512e+06	6.47812e+06	6.21783e+06	5.52363e+06	4.9677e+06	5.92472e+06
Com_8200_pos	DLK	C16 H30 N4 O6	374.217	7.105	375.224	Full match	No results	No results	894215	984129	883917	938679	1.02221e+06	995036	715630	799598	755054	791555	776094	765348	609418	588945	573407	560431	575441	565025	1.0553e+06	1.11505e+06	1.1112e+06	1.03173e+06	1.06584e+06	966761	966208	814478	792688	835810	840374	809383	1.94614e+06	1.82559e+06	1.95983e+06	1.95536e+06	1.88385e+06	1.8766e+06	6.82352e+06	7.15418e+06	7.74868e+06	8.7278e+06	7.4862e+06
Com_45673_pos	5,6-dimethyl-3-[5-(trifluoromethyl)pyridin-2-yl]-1,2,4-triazine	C11 H9 F3 N4	254.079	8.253	255.086	Full match	No results	No results	1.03051e+06	1.04542e+06	1.11008e+06	1.10939e+06	1.08588e+06	1.05627e+06	5.32164e+06	4.80012e+06	5.43918e+06	6.28246e+06	5.53444e+06	6.35814e+06	1.934e+06	2.20627e+06	1.93723e+06	3.3262e+06	4.21115e+06	2.31403e+06	1.64081e+06	4.45879e+06	5.55279e+06	4.54803e+06	4.22275e+06	2.80156e+06	3.88599e+06	2.93652e+06	2.88166e+06	2.81375e+06	2.87255e+06	2.99742e+06	9.57614e+06	6.24924e+06	5.88535e+06	5.55545e+06	9.68075e+06	5.99459e+06	1.88002e+06	2.50503e+06	2.95669e+06	3.32554e+06	2.78796e+06
Com_21596_pos	Aflatoxin G1	C17 H12 O7	328.059	8.33	329.066	Full match	No results	No results	9.93695e+06	8.27206e+06	7.12613e+06	6.96712e+06	8.02977e+06	1.12961e+07	5.1794e+06	5.45843e+06	5.60133e+06	5.52722e+06	5.65667e+06	5.16849e+06	9.89108e+06	8.37677e+06	9.04351e+06	8.54182e+06	9.98713e+06	8.91153e+06	9.90739e+06	1.53614e+07	1.28437e+07	9.78618e+06	1.33542e+07	1.4591e+07	2.05584e+07	1.83176e+07	2.03462e+07	2.01656e+07	1.82449e+07	2.31331e+07	1.71139e+06	1.8989e+06	1.83083e+06	1.3377e+06	1.5043e+06	1.86046e+06	4.90762e+06	5.65985e+06	4.13227e+06	6.87263e+06	6.30431e+06
Com_3938_neg	(+/-)-CP 47,497-C7-Hydroxy metabolite	C21 H34 O3	334.251	13.913	315.235	Full match	No results	No results	1.20592e+07	1.2478e+07	6.08611e+06	1.38585e+07	1.46722e+07	2.87641e+06	2.93477e+07	5.06289e+07	3.64041e+07	3.61086e+07	4.96884e+07	6.5285e+07	8.08505e+07	7.46877e+07	7.78269e+07	3.50937e+07	7.52012e+07	7.27832e+07	6.33323e+06	6.6889e+06	6.4726e+06	6.71469e+06	6.45863e+06	6.14972e+06	2.89824e+06	5.29675e+06	4.26691e+06	4.1652e+06	4.55308e+06	4.12677e+06	4.61311e+07	4.25048e+07	4.14677e+07	5.81599e+07	4.88898e+07	4.33132e+07	2.36488e+07	2.30452e+07	2.25968e+07	2.27523e+07	3.3301e+07
Com_15302_neg	Milbemectin A4	C32 H46 O7	542.325	13.699	541.318	Full match	No results	No results	584929	962725	661642	707377	1.05371e+06	549164	2.81221e+06	2.94521e+06	2.70214e+06	2.75638e+06	3.94695e+06	2.64429e+06	1.16792e+06	910703	2.01505e+06	1.68035e+06	920096	928946	9.18002e+06	8.19305e+06	8.39563e+06	8.60509e+06	9.65663e+06	8.39864e+06	3.34323e+06	3.59272e+06	2.62818e+06	3.15234e+06	3.53783e+06	3.73833e+06	869702	518573	935519	1.13577e+06	1.20657e+06	964194	2.71675e+06	3.61157e+06	3.58462e+06	2.63576e+06	2.84824e+06
Com_15388_neg	Milbemectin A3	C31 H44 O7	528.309	11.002	527.302	Full match	No results	No results	4.83292e+06	5.31955e+06	3.79894e+06	5.32136e+06	5.15989e+06	5.55445e+06	1.33078e+07	1.08774e+07	1.21455e+07	1.17012e+07	1.27044e+07	12908653	2.12603e+06	1.94818e+06	1.69091e+06	1.86848e+06	2.09468e+06	2.21073e+06	359532	415562	472538	496866	528202	527971	3.37298e+06	3.57335e+06	3.15912e+06	2.0177e+06	1.44621e+06	3.01154e+06	4.10857e+06	6.36093e+06	4.07295e+06	5.34606e+06	8.20645e+06	4.5474e+06	3.12233e+06	2.32716e+06	2.30144e+06	3.12925e+06	3.98826e+06
Com_9393_neg	Picrotoxinin	C15 H16 O6	292.095	6.846	291.088	Full match	No results	No results	1.00761e+06	625890	579199	574865	507359	431751	3.29173e+06	2.76368e+06	3.23836e+06	3.21419e+06	2.91869e+06	2.8132e+06	397207	310514	253678	561670	306316	470472	1.10794e+06	622734	786881	912552	653966	918118	1.83459e+07	1.89177e+07	1.9906e+07	1.85722e+07	1.90051e+07	1.93842e+07	1.45664e+06	1.44846e+06	1.48882e+06	1.89753e+06	1.41253e+06	1.65977e+06	4.65961e+06	3.55903e+06	4.46052e+06	4.1471e+06	5.04646e+06
Com_43000_neg	Protectin D1	C22 H32 O4	360.23	10.111	359.223	Full match	No results	No results	451226	470223	506755	476489	480296	460099	430117	416779	409805	405498	561099	400105	309790	301283	274515	267765	374348	276476	514700	543005	585210	572690	643222	596991	590947	667460	645838	599143	576950	617453	182165	152582	119300	136292	116862	87640.8	303367	321188	309630	307675	343354
Com_19093_neg	8-fluoro-4H-thiochromeno[3,4-d]isoxazole	C10 H6 F N O S	207.016	7.064	206.009	Full match	No results	No results	1.65992e+06	2.34418e+06	2.12486e+06	2.24221e+06	1.99767e+06	2.34249e+06	3.02886e+06	2.91949e+06	2.84238e+06	2.69332e+06	3.04039e+06	3.30152e+06	6.28886e+06	6.60932e+06	5.90904e+06	6.70744e+06	6.12911e+06	4.78669e+06	3.36495e+06	2.06072e+06	2.24305e+06	2.20029e+06	2.40284e+06	2.26851e+06	1.82177e+06	2.1947e+06	2.12054e+06	1.83623e+06	1.97413e+06	1.99492e+06	1.25753e+06	1.35248e+06	1.72022e+06	2.91705e+06	2.63092e+06	2.1279e+06	4.58406e+06	3.9658e+06	7.30964e+06	3.25323e+06	2.92712e+06
Com_6850_neg	4-((5-(4-Nitrophenyl)oxazol-2-yl)amino)benzonitrile	C16 H10 N4 O3	306.074	8.272	305.067	Full match	No results	No results	270072	342890	212231	196055	215246	244057	404117	458321	403011	644020	409641	423437	1.10892e+06	1.44266e+06	1.20159e+06	1.23235e+06	1.3788e+06	1.15432e+06	401811	372915	337267	339746	375215	407024	404775	455650	552457	421387	405663	413415	278634	128166	241499	171035	174485	166373	2.65506e+06	2.49436e+06	2.61281e+06	2.86936e+06	3.91606e+06
Com_3942_neg	2-(1H-benzimidazol-2-yl)-3-(1,3-benzodioxol-5-yl)acrylonitrile	C17 H11 N3 O2	289.084	2.192	288.077	Full match	No results	No results	4.79808e+07	5.99585e+07	5.27301e+07	5.37752e+07	6.99859e+07	6.09861e+07	6.03297e+07	4.1851e+07	4.90088e+07	4.74881e+07	4.11605e+07	4.15798e+07	1.6039e+06	2.03097e+06	1.55062e+06	1.99298e+06	1.48617e+06	1.83498e+06	5.69957e+07	3.95017e+07	4.15546e+07	3.6539e+07	3.16164e+07	2.89622e+07	2.31227e+07	2.30539e+07	2.25642e+07	2.08133e+07	2.14169e+07	2.03123e+07	6.36175e+06	5.41406e+06	6.12986e+06	7.82986e+06	6.86511e+06	6.65347e+06	2.91398e+07	3.74153e+07	3.11405e+07	4.19028e+07	2.39387e+07
Com_5196_neg	Aflatoxin G2	C17 H14 O7	330.074	2.862	329.067	Full match	No results	No results	1.59383e+07	1.82203e+07	1.06746e+07	1.22619e+07	1.99299e+07	1.41645e+07	1.09737e+07	1.38217e+07	1.35124e+07	7.28311e+06	1.04421e+07	1.04519e+07	279020	323019	179218	265570	255984	228346	2.4656e+07	3.20179e+07	2.66183e+07	2.76295e+07	4.94305e+07	2.99412e+07	1.30578e+07	2.70247e+07	2.02442e+07	1.09738e+07	8.61214e+06	1.57163e+07	450915	346683	366982	236060	210662	147678	8.92547e+06	9.25617e+06	9.15483e+06	1.14791e+07	1.1556e+07
Com_1295_neg	Citrinin	C13 H14 O5	250.084	9.948	249.077	Full match	No results	No results	4.81526e+07	4.54622e+07	4.16986e+07	4.1194e+07	3.89364e+07	3.95475e+07	9.89382e+07	8.69591e+07	9.01416e+07	111058884	1.11097e+08	1.00488e+08	3.43689e+08	3.17507e+08	3.43727e+08	3.0101e+08	3.37225e+08	3.13072e+08	1.8531e+08	1.30838e+08	1.35666e+08	1.64592e+08	1.32383e+08	1.32406e+08	6.89488e+07	9.55062e+07	9.77498e+07	8.97496e+07	9.09963e+07	9.77414e+07	2.00052e+06	1.20589e+06	1.09489e+06	1.1684e+06	923304	778543	112362456	1.14214e+08	1.26521e+08	1.25698e+08	1.46507e+08
Com_28702_neg	Thromoboxane B1	C20 H36 O6	372.252	9.94	371.244	Full match	No results	No results	219092	254791	243733	242457	250516	250664	278615	236772	263176	251826	318957	261086	233926	224136	207670	197912	210981	214244	3.09456e+06	2.87182e+06	2.90341e+06	2.972e+06	2.98521e+06	2.82626e+06	400702	494363	453019	438193	438723	445907	499741	456254	565847	618185	585483	588999	487676	540654	372379	738099	682412
Com_1532_pos	DL-Lysine	C6 H14 N2 O2	146.106	1.104	147.113	Full match	Full match	Full match	3.61972e+08	357557147	3.20816e+08	3.48821e+08	282600698	3.81277e+08	8.38057e+07	8.97833e+07	8.96194e+07	6.60914e+07	6.64981e+07	7.98722e+07	3.1864e+06	3.42302e+06	3.17324e+06	3.58386e+06	3.2186e+06	3.0129e+06	4.37295e+08	3.46294e+08	3.52387e+08	4.82021e+08	5.31467e+08	5.13285e+08	1.41827e+08	1.49313e+08	1.21097e+08	1.3758e+08	1.11728e+08	1.45822e+08	2.34133e+07	2.0607e+07	2.44245e+07	1.99787e+07	1.78569e+07	2.49563e+07	1.80263e+08	1.90479e+08	2.00666e+08	1.39597e+08	1.77914e+08
Com_424_pos	L-Tyrosine	C9 H11 N O3	181.074	2.098	182.081	Full match	Full match	Full match	5.73754e+07	6.23852e+07	6.23043e+07	6.64832e+07	7.58656e+07	7.55688e+07	2.44357e+08	2.88075e+08	3.02414e+08	1.53712e+08	2.69339e+08	3.21165e+08	7.2558e+07	7.80848e+07	8.38807e+07	8.09448e+07	8.04221e+07	7.40519e+07	1378498912	2042376967	1336719430	1171393709	3003347038	9.75444e+08	2042177740	1923643608	9.00509e+08	7.32005e+08	7.61194e+08	1509548219	4.57554e+08	6.40691e+08	6.42323e+08	5.54268e+08	5.7969e+08	6.77937e+08	2.58712e+08	288356468	3.4157e+08	2.31119e+08	3.28336e+08
Com_30682_pos	S-Adenosylmethionine	C15 H22 N6 O5 S	398.138	1.249	399.145	Full match	Full match	Full match	668287	643916	619372	599742	622205	645354	591677	736759	674220	698829	738757	662649	345705	347843	383498	334861	344745	370152	859052	924975	1.0085e+06	848158	998645	1.0212e+06	826294	814899	857154	855975	651782	667010	510365	607449	595429	531352	555092	610855	750084	728987	741780	768426	716815
Com_45474_pos	DL-Homoserine	C4 H9 N O3	119.058	7.968	120.066	Full match	Full match	Full match	7.07449e+06	7.24122e+06	7.6158e+06	6.67985e+06	7.87404e+06	7.04969e+06	7.49476e+06	7.16349e+06	4.98091e+06	6.61715e+06	5.22871e+06	7.05378e+06	1.05116e+06	887199	900320	788458	747488	596796	6.57564e+06	7.0015e+06	8.55677e+06	7.09264e+06	8.10551e+06	7.38494e+06	5.79552e+06	5.45748e+06	5.7281e+06	5.95264e+06	5.13803e+06	5.73144e+06	1.62086e+06	1.56791e+06	1.74278e+06	1.23732e+06	1.36639e+06	1.32261e+06	5.16777e+06	5.97994e+06	6.16079e+06	6.96503e+06	5.66061e+06
Com_4331_pos	α-Aspartylphenylalanine	C13 H16 N2 O5	280.106	6.899	281.113	Full match	Full match	Full match	1.22493e+07	1.29266e+07	12407485	1.21668e+07	1.31493e+07	1.35464e+07	1.65997e+07	1.88462e+07	1.37378e+07	1.70231e+07	2.08734e+07	1.42719e+07	1.67981e+06	1.2862e+06	1.74811e+06	1.76726e+06	1.72078e+06	1.35193e+06	9.66963e+06	9.85151e+06	1.08394e+07	1.10628e+07	9.23604e+06	8.83742e+06	1.45059e+07	2.02521e+07	1.50255e+07	1.70667e+07	1.99469e+07	2.07508e+07	1.62615e+07	1.8174e+07	3.8859e+07	1.45621e+07	1.16975e+07	2.06508e+07	3.93119e+07	4.47674e+07	4.75442e+07	4.2648e+07	4.4037e+07
Com_3847_pos	N3,N4-Dimethyl-L-arginine	C8 H18 N4 O2	202.143	1.314	203.15	Full match	Full match	Full match	6.98204e+07	7.87869e+07	6.3836e+07	8.18566e+07	8.08947e+07	7.5779e+07	2.9941e+07	2.94456e+07	2.71809e+07	2.96676e+07	3.18438e+07	2.92109e+07	1.14828e+06	1.08925e+06	820876	939264	1.01044e+06	790684	3.12433e+08	2.61023e+08	2.90621e+08	2.90927e+08	2.54784e+08	2.51882e+08	9.61369e+07	1.03857e+08	1.02177e+08	9.8093e+07	1.0625e+08	1.02011e+08	4.3114e+07	3.56359e+07	4.19565e+07	4.04269e+07	4.1048e+07	4.6538e+07	1.30099e+08	1.27232e+08	1.2767e+08	1.2587e+08	1.26241e+08
Com_6145_pos	N6-Acetyl-L-lysine	C8 H16 N2 O3	188.116	1.678	189.123	Full match	Full match	Full match	2.48636e+07	2.49569e+07	2.38437e+07	2.21111e+07	2.56667e+07	2.48224e+07	4.52244e+07	4.78882e+07	4.55603e+07	4.22781e+07	4.44531e+07	4.47218e+07	2.44503e+06	2.48038e+06	2.69784e+06	2.45784e+06	2.55117e+06	2.17103e+06	1.66349e+08	1.79807e+08	1.7871e+08	1.71946e+08	1.74077e+08	1.55226e+08	8.62429e+07	8.33353e+07	8.61071e+07	9.39706e+07	9.08625e+07	9.23179e+07	5.02347e+07	4.47522e+07	4.75991e+07	4.82641e+07	4.69949e+07	4.77635e+07	4.86126e+07	4.77442e+07	4.78657e+07	4.82684e+07	5.14012e+07
Com_3560_pos	N6,N6,N6-Trimethyl-L-lysine	C9 H20 N2 O2	188.153	1.195	189.16	Full match	Full match	Full match	4.49332e+07	4.13092e+07	4.29073e+07	4.04362e+07	4.31093e+07	4.28547e+07	9.16093e+06	8.26107e+06	9.93782e+06	8.85959e+06	9.81169e+06	9.8195e+06	1.1161e+06	1.22291e+06	1.0642e+06	825896	1.08265e+06	1.26929e+06	1.13437e+08	1.15651e+08	1.2764e+08	122502648	1.33197e+08	1.12932e+08	2.92234e+07	3.11661e+07	2.62082e+07	3.2537e+07	3.30327e+07	2.92479e+07	1.94891e+07	1.90056e+07	1.56507e+07	1.30532e+07	1.40447e+07	1.66954e+07	5.73844e+07	4.48997e+07	5.57468e+07	5.15083e+07	5.78403e+07
Com_21182_pos	L-Dopa	C9 H11 N O4	197.069	6.935	198.076	Full match	Full match	Full match	2.57802e+06	2.78559e+06	2.86347e+06	2.72548e+06	2.38914e+06	3.12927e+06	4.42622e+06	4.27329e+06	4.38404e+06	4.09123e+06	4.41062e+06	4.44533e+06	2.46559e+06	2.50913e+06	2.37611e+06	2.3652e+06	2.40725e+06	2.37328e+06	1.04485e+07	7.35844e+06	6.79884e+06	6.69089e+06	6.24946e+06	6.60616e+06	2.56603e+07	3.60046e+07	2.03995e+07	2.68483e+07	1.82205e+07	1.96644e+07	4.80398e+06	5.13947e+06	4.8064e+06	4.50054e+06	4.48402e+06	5.38129e+06	5.81256e+06	5.39078e+06	5.2876e+06	5.11901e+06	5.42121e+06
Com_671_pos	DL-Arginine	C6 H14 N4 O2	174.112	1.411	175.119	Full match	Full match	Full match	1064444092	9.57676e+08	6.1199e+08	9.64529e+08	6.72489e+08	9.7133e+08	3.14987e+08	5.2113e+08	5.64863e+08	9.55066e+07	3.92464e+08	4.11879e+08	12658439	1.23768e+07	1.15746e+07	1.0731e+07	6.51388e+06	1.06635e+07	8.8121e+08	2029292944	9.35641e+08	1822811375	1202849373	1882455548	1636643769	1501758033	1590955731	1377078624	1459636000	1595038198	2.05929e+08	1.93053e+08	7.88452e+07	198067420	8.23092e+07	2.1715e+08	7.29559e+08	6.20731e+08	7.86626e+08	7.44145e+08	7.4545e+08
Com_18909_pos	L-Glutathione (reduced)	C10 H17 N3 O6 S	307.084	11.447	308.091	Full match	Full match	Full match	7.00804e+06	7.14263e+06	7.129e+06	6.76268e+06	7.08387e+06	8.23202e+06	1.78415e+06	1.40426e+06	1.74978e+06	1.63144e+06	1.40228e+06	1.89766e+06	2.19861e+06	2.18304e+06	2.17603e+06	2.75371e+06	2.68369e+06	2.57903e+06	3.53289e+06	3.62371e+06	3.63242e+06	3.03627e+06	4.8859e+06	3.27645e+06	2.08683e+06	1.98841e+06	1.47194e+06	1.98736e+06	1.8427e+06	2.14287e+06	741418	575425	905092	470735	548654	470028	5.40259e+06	6.85451e+06	8.28469e+06	6.24788e+06	6.60728e+06
Com_15727_pos	N-Acetyl-L-leucine	C8 H15 N O3	173.105	8.939	174.113	Full match	Full match	Full match	3.25043e+07	4.06778e+07	3.73075e+07	3.79988e+07	4.6116e+07	4.57776e+07	5.11232e+07	5.17272e+07	5.39568e+07	4.88757e+07	5.53166e+07	5.45597e+07	2.9133e+07	3.50021e+07	4.31701e+07	5.05781e+07	4.37158e+07	3.83266e+07	1.97311e+07	2.15292e+07	9.85284e+06	9.85135e+06	1.91851e+07	9.49784e+06	1.09364e+07	1.07388e+07	1.03202e+07	1.15556e+07	1.22347e+07	9.19413e+06	4.07445e+07	4.30513e+07	4.01196e+07	4.42827e+07	4.46631e+07	4.47649e+07	1.67361e+07	1.88487e+07	1.92595e+07	1.86823e+07	2.04434e+07
Com_9715_pos	Methionine	C5 H11 N O2 S	149.051	1.5	150.058	Full match	Full match	Full match	1.42009e+06	1.44428e+06	1.46727e+06	1.41145e+06	1.45426e+06	1.49882e+06	1.19096e+06	1.10343e+06	1.2973e+06	1.36155e+06	1.18414e+06	1.42948e+06	828630	889341	1.153e+06	1.46791e+06	651605	1.2596e+06	9.50118e+06	1.268e+07	1.26329e+07	9.28323e+06	1.20365e+07	9.76716e+06	2.32387e+07	2.31848e+07	2.30766e+07	2.33678e+07	2.25048e+07	2.40811e+07	2.93105e+06	2.2408e+06	2.32664e+06	2.34437e+06	2.43662e+06	3.85928e+06	2.05403e+07	1.79854e+07	1.88499e+07	1.83558e+07	1.63613e+07
Com_473_pos	L-Glutathione oxidized	C20 H32 N6 O12 S2	612.152	2.225	613.16	Full match	Full match	Full match	2.56023e+07	2.16572e+07	3.0542e+07	2.58673e+07	2.39942e+07	2.74991e+07	3.98906e+07	3.96479e+07	3.92733e+07	3.96345e+07	4.85322e+07	5.10754e+07	1.87307e+07	1.48168e+07	1.70974e+07	1.6185e+07	1.45826e+07	1.2205e+07	7.88798e+08	8.19783e+08	7.73687e+08	7.5763e+08	7.58388e+08	8.16714e+08	3.70773e+08	4.18385e+08	4.18194e+08	3.72337e+08	3.80559e+08	3.52492e+08	3.98064e+07	3.25222e+07	4.25487e+07	2.45163e+07	3.5189e+07	3.94367e+07	3.58681e+08	3.81155e+08	3.12787e+08	3.54057e+08	3.40964e+08
Com_19_pos	DL-Tryptophan	C11 H12 N2 O2	204.09	6.613	205.097	Full match	Full match	Full match	1125831239	1267961003	1215311212	1523207931	1347312331	1213722746	6186328989	6470212723	6415031804	6479709784	6518077991	6333563551	1.52274e+08	169829147	1.91709e+08	1.67283e+08	1.36499e+08	1.32658e+08	20074450040	21948317094	22164202273	19495516020	20565150801	20252620950	11003904731	9364259547	10109763920	10199177172	10351593885	10144609749	7887482175	4866458149	7770071218	5928827176	6776713043	7898918763	5087338342	5263664065	5708296953	5385368552	6015969594
Com_9665_pos	Asparagine	C4 H8 N2 O3	132.054	1.307	133.061	Full match	Full match	Full match	8.63371e+07	6.88996e+07	8.39469e+07	6.486e+07	7.5019e+07	8.85349e+07	2.86718e+07	4.13591e+07	3.11118e+07	3.52101e+07	4.13722e+07	4.32447e+07	3.34893e+06	2.76461e+06	3.03279e+06	1.13209e+06	3.18453e+06	3.11518e+06	3.84769e+07	4.94091e+07	4.00405e+07	5.15508e+07	5.00482e+07	5.00923e+07	2.80187e+07	2.81757e+07	2.94322e+07	2.75505e+07	2.392e+07	2.23614e+07	3.1189e+06	3.66232e+06	2.95859e+06	2.76697e+06	2.57237e+06	4.05283e+06	5.19971e+07	5.30014e+07	5.23497e+07	9.09083e+07	7.65031e+07
Com_3422_neg	Cystathionine	C7 H14 N2 O4 S	222.067	1.278	221.06	Full match	Full match	Full match	1.66505e+06	1.69627e+06	2.5913e+06	1.82921e+06	1.65986e+06	1.84254e+06	1.87762e+06	1.69696e+06	1.83883e+06	1.74518e+06	2.1822e+06	2.11339e+06	985513	996605	924339	880972	1.02546e+06	1.07955e+06	4.33177e+06	4.82007e+06	3.98249e+06	3.65207e+06	4.19894e+06	4.69375e+06	3.23183e+06	3.24223e+06	3.12917e+06	3.28816e+06	2.60207e+06	2.91909e+06	1.14629e+06	975456	977335	1.09654e+06	1.00993e+06	1.13119e+06	2.78724e+06	3.72376e+06	2.79296e+06	2.56605e+06	3.87025e+06
Com_4643_neg	N-Acetyl-L-phenylalanine	C11 H13 N O3	207.089	7.16	206.082	Full match	Full match	Full match	1.89565e+06	2.12461e+06	2.53467e+06	2.00953e+06	1.81286e+06	2.06856e+06	3.93206e+07	4.08266e+07	3.68997e+07	4.07579e+07	3.51538e+07	3.93841e+07	8.58447e+06	7.27113e+06	1.34591e+07	9.62956e+06	9.13467e+06	8.70016e+06	3.09497e+06	2.06222e+06	1.87981e+06	2.32863e+06	2.83407e+06	2.96428e+06	2.32702e+06	2.10025e+06	1.90177e+06	2.78828e+06	1.807e+06	2.01747e+06	4.62072e+07	4.29845e+07	4.57822e+07	6.45828e+07	5.77467e+07	4.45477e+07	1.15192e+07	1.06043e+07	1.07779e+07	1.12979e+07	1.37085e+07
Com_3769_neg	N-Acetyl-D-alloisoleucine	C8 H15 N O3	173.105	6.489	172.098	Full match	Full match	Full match	6.17427e+07	7.51245e+07	6.45108e+07	6.85915e+07	7.41421e+07	7.38267e+07	7.68528e+07	6.9923e+07	7.38908e+07	7.51723e+07	7.85872e+07	8.10791e+07	1.28999e+07	2.03985e+07	2.53265e+07	1.77e+07	1.84342e+07	1.47807e+07	1.54896e+07	1.58951e+07	1.75164e+07	1.56509e+07	1.51192e+07	1.36167e+07	1.20274e+07	1.61546e+07	1.41427e+07	1.34331e+07	1.50999e+07	1.12851e+07	3.3275e+07	2.75405e+07	2.72501e+07	3.71024e+07	3.22525e+07	2.41262e+07	31991900	3.24242e+07	3.19111e+07	2.83926e+07	3.23131e+07
Com_15063_neg	S-Adenosylhomocysteine	C14 H20 N6 O5 S	384.122	5.186	383.115	Full match	Full match	Full match	1.31786e+06	1.27161e+06	1.38078e+06	1.36656e+06	1.13144e+06	1.3363e+06	1.14459e+06	491228	943466	873252	710690	1.09014e+06	129465	138712	100541	128420	97476.2	93420.1	1.04431e+07	7.83495e+06	9.70163e+06	7.25433e+06	8.49951e+06	7.95093e+06	3.10733e+06	2.35245e+06	1.22091e+06	2.81056e+06	3.60702e+06	2.75803e+06	680493	453058	490904	539887	442377	360184	1.74946e+06	2.14586e+06	2.61411e+06	2.26328e+06	2.72075e+06
Com_1199_neg	L-Histidine	C6 H9 N3 O2	155.069	1.403	154.062	Full match	Full match	Full match	1.04093e+08	118390705	1.08426e+08	111122532	103396119	1.22136e+08	3.78741e+07	4.61031e+07	3.99155e+07	3.12247e+07	5.42668e+07	6.33698e+07	2.96632e+06	2.95477e+06	2.48278e+06	2.79131e+06	3.02341e+06	2.99295e+06	8.30182e+07	7.55307e+07	1.47015e+08	7.47757e+07	8.25568e+07	7.7446e+07	3.9884e+07	4.42575e+07	4.21843e+07	3.96364e+07	4.18821e+07	4.18885e+07	3.80768e+07	3.47515e+07	3.43046e+07	4.44749e+07	3.93495e+07	3.52413e+07	6.53877e+07	6.58008e+07	7.66838e+07	4.28619e+07	6.66169e+07
Com_2573_neg	Glycyl-L-leucine	C8 H16 N2 O3	188.116	1.439	187.109	Full match	Full match	Full match	8.12316e+06	6.87533e+06	8.76897e+06	8.20192e+06	8.73404e+06	9.14962e+06	1.39446e+07	1.1541e+07	1.32895e+07	1.3947e+07	1.58462e+07	1.43135e+07	1.38348e+06	1.16002e+06	1.2129e+06	1.4634e+06	1.40141e+06	1.29386e+06	2.7748e+07	2.53203e+07	2.89561e+07	2.93693e+07	2.76878e+07	1.22689e+07	1.24957e+07	1.15502e+07	1.32697e+07	1.24066e+07	1.26826e+07	1.20022e+07	1.01862e+07	9.3029e+06	8.64656e+06	1.19405e+07	8.72328e+06	9.83582e+06	1.73374e+07	1.7714e+07	2.03063e+07	2.03162e+07	2.37119e+07
Com_11138_pos	N-Acetyl-DL-valine	C7 H13 N O3	159.09	7.133	160.097	No results	Full match	Full match	6.1641e+07	5.92583e+07	5.74154e+07	6.11663e+07	7.44511e+07	6.17873e+07	4.86474e+07	6.60967e+07	5.50804e+07	5.09566e+07	6.41148e+07	6.40026e+07	1.16505e+07	1.31089e+07	1.62944e+07	1.86379e+07	1.43219e+07	1.34385e+07	7.02106e+06	7.31101e+06	8.38547e+06	7.74474e+06	8.07758e+06	8.07258e+06	1.30563e+07	1.168e+07	1.27387e+07	1.40666e+07	1.39333e+07	1.25196e+07	2.22754e+07	3.02024e+07	2.60697e+07	4.40725e+07	2.46101e+07	2.64312e+07	1.9104e+07	1.97385e+07	1.96937e+07	1.83061e+07	2.08204e+07
Com_8847_pos	Targinine	C7 H16 N4 O2	188.127	1.275	189.135	No results	Full match	Full match	1.72622e+07	1.62453e+07	1.9184e+07	1.67525e+07	1.78642e+07	1.73621e+07	9.00857e+06	9.92557e+06	1.03342e+07	1.02787e+07	9.7411e+06	1.02566e+07	892364	849830	796903	860289	826537	822329	3.12549e+07	2.95709e+07	6.8792e+07	5.17489e+07	6.46881e+07	3.25998e+07	1.56421e+07	1.5667e+07	1.42145e+07	1.35165e+07	1.4034e+07	1.28008e+07	6.1028e+06	8.32424e+06	7.87584e+06	4.59826e+06	5.99914e+06	8.48642e+06	2.38931e+07	2.93255e+07	2.42335e+07	2.50452e+07	2.37168e+07
Com_29325_pos	Ala-Val	C8 H16 N2 O3	188.116	8.815	189.123	No results	Full match	Full match	1.12366e+07	1.19542e+07	1.08312e+07	1.01774e+07	1.22444e+07	1.1562e+07	7.16432e+06	7.83043e+06	7.25999e+06	7.17742e+06	6.84278e+06	6.42749e+06	1.28905e+06	1.52554e+06	1.18913e+06	1.02627e+06	1.06584e+06	1.02661e+06	2.22669e+06	2.16646e+06	2.2984e+06	2.05984e+06	2.02904e+06	2.24722e+06	1.70859e+06	1.45097e+06	1.65341e+06	1.65663e+06	1.49788e+06	1.36064e+06	2.33524e+06	1.83601e+06	1.49912e+06	1.8613e+06	1.86233e+06	1.99932e+06	4.06742e+06	3.75285e+06	4.29488e+06	4.8543e+06	4.20715e+06
Com_2118_pos	Ala-Leu	C9 H18 N2 O3	202.132	3.305	203.139	No results	Full match	Full match	6.32869e+06	7.88094e+06	5.7276e+06	8.03982e+06	9.55546e+06	8.44926e+06	1.79872e+07	1.72192e+07	1.81295e+07	1.58198e+07	1.61086e+07	1.73567e+07	1.10088e+06	1.15499e+06	1.17414e+06	991492	1.04015e+06	972606	5.42755e+06	5.29633e+06	5.1367e+06	5.98203e+06	4.73337e+06	4.29352e+06	1.06719e+07	1.17669e+07	1.05117e+07	1.35671e+07	1.00772e+07	1.08597e+07	1.18361e+07	1.03725e+07	1.44449e+07	1.24913e+07	1.09998e+07	1.22258e+07	6.10727e+07	7.23107e+07	6.67758e+07	8.62476e+07	7.46313e+07
Com_21564_pos	N-Acetylhistidine	C8 H11 N3 O3	197.08	1.336	198.088	No results	Full match	Full match	6.67089e+06	6.97984e+06	7.26931e+06	7.71511e+06	7.15035e+06	7.43348e+06	5.6851e+06	4.47454e+06	6.11295e+06	6.54159e+06	4.63462e+06	7.00312e+06	4.47059e+06	4.97046e+06	6.47244e+06	6.58196e+06	4.49471e+06	5.3589e+06	3.99174e+06	4.47395e+06	3.95592e+06	4.4965e+06	3.92104e+06	4.67356e+06	3.70674e+06	6.09456e+06	5.24832e+06	6.66752e+06	5.28744e+06	4.69348e+06	8.08988e+06	8.39129e+06	9.12242e+06	8.42596e+06	8.65048e+06	9.04788e+06	6.23349e+06	7.00205e+06	8.0593e+06	6.94723e+06	6.11201e+06
Com_8085_pos	Homoarginine	C7 H16 N4 O2	188.127	1.406	189.135	No results	Full match	Full match	1.02752e+07	1.30007e+07	1.38869e+07	8.76975e+06	1.55518e+07	1.01761e+07	1.07447e+07	8.77808e+06	1.04052e+07	7.75532e+06	1.48994e+07	1.29592e+07	2.68256e+06	2.81599e+06	2.51045e+06	2.58887e+06	2.70257e+06	2.41811e+06	8.69257e+07	9.07939e+07	9.39014e+07	83217246	7.84769e+07	9.3579e+07	4.88132e+07	5.77225e+07	4.96768e+07	4.4614e+07	4.39407e+07	45839677	1.97502e+07	1.32837e+07	2.26885e+07	1.43319e+07	1.87602e+07	1.8341e+07	3.79567e+07	2.61258e+07	2.99582e+07	2.47194e+07	2.27618e+07
Com_22229_pos	L-Tryptophan	C11 H12 N2 O2	204.09	7.782	205.097	No results	Full match	Full match	2.79986e+06	2.66531e+06	2.80545e+06	2.06511e+06	2.66181e+06	2.42852e+06	4.27898e+06	5.39717e+06	5.84728e+06	5.16817e+06	4.89283e+06	5.45073e+06	2.19395e+06	2.01866e+06	2.29401e+06	1.80158e+06	2.08028e+06	1.9401e+06	5.79946e+06	6.5572e+06	6.52714e+06	5.80053e+06	6.51214e+06	6.0098e+06	4.86217e+06	4.896e+06	4.89756e+06	5.19443e+06	4.8197e+06	4.64708e+06	7.55331e+06	6.52924e+06	7.66251e+06	6.91172e+06	6.61365e+06	7.74688e+06	5.34296e+06	7.01754e+06	6.43569e+06	6.00376e+06	6.35021e+06
Com_13007_pos	N2-Acetyl-L-ornithine	C7 H14 N2 O3	174.101	1.356	175.108	No results	Full match	Full match	1.7261e+07	1.65746e+07	2.4919e+07	1.82964e+07	1.88863e+07	2.25479e+07	6.90666e+06	1.69886e+07	1.43594e+07	1.73986e+07	1.66759e+07	2.01563e+07	1.45063e+07	1.57682e+07	1.66393e+07	1.47586e+07	1.46182e+07	1.69921e+07	1.09896e+07	2.23709e+07	1.24056e+07	1.44814e+07	2.2951e+07	1.98984e+07	2.88132e+07	3.0413e+07	2.58844e+07	3.12044e+07	2.95034e+07	2.34823e+07	2.98237e+07	1.82034e+07	3.24816e+07	2.88794e+07	2.68283e+07	2.8304e+07	2.4379e+07	2.2105e+07	1.58415e+07	2.62224e+07	1.09063e+07
Com_1256_neg	Ala-Ile	C9 H18 N2 O3	202.132	2.857	201.124	No results	Full match	Full match	2.82113e+06	3.72548e+06	3.20539e+06	2.78146e+06	3.14852e+06	2.96644e+06	6.30785e+06	5.46162e+06	5.17399e+06	4.96773e+06	4.95829e+06	5.51287e+06	681065	976936	677447	558903	818033	458900	4.3285e+06	4.71632e+06	3.67022e+06	3.95421e+06	4.04294e+06	2.96493e+06	5.21044e+06	6.29071e+06	5.63057e+06	5.26166e+06	4.91727e+06	6.5687e+06	4.76343e+06	4.27197e+06	3.94614e+06	5.50962e+06	5.45432e+06	4.09946e+06	3.45281e+07	3.05775e+07	2.00799e+07	1.95457e+07	4.17304e+07
Com_9149_pos	N-α-L-Acetyl-arginine	C8 H16 N4 O3	216.122	1.34	217.13	Full match	No results	Full match	7.23745e+06	7.78199e+06	1.03751e+07	1.18538e+07	1.07422e+07	1.00113e+07	1.33744e+07	1.3151e+07	1.58013e+07	1.86794e+07	1.60879e+07	1.16032e+07	1.14815e+07	1.10176e+07	9.7076e+06	1.04791e+07	9.94182e+06	1.05393e+07	1.01193e+07	9.62348e+06	9.51196e+06	9.37569e+06	9.25975e+06	9.90923e+06	4.84652e+06	3.95588e+06	3.60243e+06	4.47427e+06	4.27525e+06	4.29087e+06	1.73594e+07	1.63813e+07	1.97848e+07	1.88232e+07	1.90921e+07	1.77821e+07	1.55505e+07	1.52829e+07	1.35765e+07	1.60419e+07	1.4265e+07
Com_98244_pos	N-Acetylornithine	C7 H14 N2 O3	174.101	7.813	175.108	Full match	No results	Full match	200322	140235	254426	186723	136559	142250	280131	228150	169897	265859	176610	187474	411135	355287	443906	419328	435127	415553	172736	193178	187160	191612	194379	185835	158398	164300	159727	181397	171495	165186	365455	230081	304189	197871	432589	205701	213827	336106	169208	189673	312900
Com_10622_pos	Glycylproline	C7 H12 N2 O3	172.085	1.348	173.092	Full match	No results	Full match	4.23399e+07	4.26556e+07	5.18699e+07	4.65345e+07	4.63252e+07	4.95292e+07	3.66209e+07	4.24897e+07	3.81727e+07	4.46494e+07	3.88211e+07	4.21282e+07	1.64682e+07	1.68867e+07	1.5055e+07	1.86368e+07	1.60573e+07	1.80718e+07	6.92105e+07	7.21378e+07	7.13098e+07	7.76022e+07	6.63712e+07	8.2449e+07	7.55559e+07	6.69342e+07	6.52467e+07	4.5446e+07	6.79992e+07	6.43025e+07	3.12185e+07	3.30158e+07	5.38442e+07	4.87004e+07	6.14869e+07	6.00827e+07	5.27948e+07	5.90831e+07	5.57187e+07	6.12694e+07	4.49749e+07
Com_2086_pos	Prolylleucine	C11 H20 N2 O3	228.148	2.022	229.155	Full match	No results	Full match	4.76658e+07	44256118	4.52e+07	4.45128e+07	5.29744e+07	4.58261e+07	4.63929e+07	4.74281e+07	4.69698e+07	5.28178e+07	4.46254e+07	5.1978e+07	2.95424e+06	2.87367e+06	2.54033e+06	2.36972e+06	3.33189e+06	2.36163e+06	1.56044e+08	1.88212e+08	174006467	1.72026e+08	1.65567e+08	1.46834e+08	1.21621e+08	1.2008e+08	1.29716e+08	1.3082e+08	1.36147e+08	1.2184e+08	2.87049e+08	7.20343e+08	2.39339e+08	3.95087e+08	3.43817e+08	3.59024e+08	9.06868e+07	7.84256e+07	9.04912e+07	7.59663e+07	8.85249e+07
Com_18596_pos	Prolylglycine	C7 H12 N2 O3	172.085	7.072	173.092	Full match	No results	Full match	2.16311e+06	2.25524e+06	2.81271e+06	2.23768e+06	2.50109e+06	2.45606e+06	2.59327e+06	2.34187e+06	2.7984e+06	2.46241e+06	2.43017e+06	2.42474e+06	2.75019e+06	2.95239e+06	2.18745e+06	2.48857e+06	2.1765e+06	2.06573e+06	2.52218e+06	2.1502e+06	2.12942e+06	2.4935e+06	2.40767e+06	2.36732e+06	2.30874e+06	2.56529e+06	2.23659e+06	2.20996e+06	2.27808e+06	2.25806e+06	4.0327e+06	3.98165e+06	3.47241e+06	4.13883e+06	3.34206e+06	3.87578e+06	4.89124e+06	4.68084e+06	4.79454e+06	4.35254e+06	3.79927e+06
Com_2765_pos	Leucylproline	C11 H20 N2 O3	228.148	6.818	229.155	Full match	No results	Full match	3.62803e+07	3.63579e+07	3.69702e+07	3.34309e+07	3.97007e+07	3.9624e+07	7.93082e+07	9.32428e+07	7.62145e+07	7.689e+07	8.11824e+07	7.61032e+07	1.06656e+07	1.032e+07	9.36786e+06	1.01517e+07	1.00117e+07	9.03961e+06	3.20595e+07	3.08772e+07	2.93078e+07	3.04973e+07	3.09076e+07	2.85097e+07	7.33732e+07	8.31506e+07	7.62136e+07	9.44414e+07	6.95596e+07	8.10022e+07	1.67532e+08	1.31129e+08	1.66296e+08	1.57731e+08	1.42857e+08	1.64815e+08	1.07293e+08	1.00544e+08	1.10226e+08	1.22004e+08	1.27168e+08
Com_957_neg	Ornithine	C5 H12 N2 O2	132.09	1.653	131.082	Full match	No results	Full match	1.48256e+08	1.69401e+08	1.21877e+08	1.04487e+08	1.59428e+08	1.58359e+08	5.85338e+07	5.78848e+07	5.93454e+07	5.70524e+07	6.07221e+07	6.13384e+07	1.47649e+06	1.44415e+06	1.29431e+06	1.38076e+06	1.45563e+06	1.43464e+06	2.42593e+08	243368854	2.41375e+08	2.27628e+08	2.57491e+08	2.3101e+08	7.56133e+07	1.0497e+08	8.71893e+07	24108484	8.51656e+07	8.4205e+07	9.08442e+06	7.547e+06	9.45132e+06	9.19918e+06	1.01014e+07	7.61074e+06	1.34846e+08	1.44521e+08	1.44138e+08	1.41535e+08	1.55497e+08
Com_9565_neg	Cinnamoylglycine	C11 H11 N O3	205.074	6.389	204.066	Full match	No results	Full match	1.197e+07	1.15838e+07	1.09076e+07	1.00437e+07	2.44364e+06	1.48436e+07	2.68347e+07	2.51666e+07	2.48136e+07	2.80197e+07	2.50126e+07	2.57431e+07	3.86836e+06	3.17533e+06	3.02519e+06	2.58075e+06	2.64921e+06	2.57015e+06	7.17337e+06	8.21306e+06	8.61348e+06	8.3618e+06	8.88663e+06	8.65434e+06	9.184e+06	1.35215e+07	2.31945e+06	1.97762e+06	2.02735e+06	2.15499e+06	704821	638414	582831	734028	756832	516058	8.31131e+06	9.34609e+06	8.35709e+06	7.82434e+06	6.88257e+06
Com_68078_pos	Gly-Tyr	C11 H14 N2 O4	238.096	1.667	239.103	No results	No results	Full match	414552	361025	291331	370868	378804	402404	409463	381956	304190	363833	357312	436998	129902	158192	144330	150977	168377	190312	658117	476766	517825	2.18911e+06	738017	482268	565185	2.5448e+06	367378	644245	532255	526087	1.08954e+06	824896	912283	943454	892628	885706	284154	246019	378262	473809	429838
Com_72441_pos	5-Methyl-dl-tryptophan	C12 H14 N2 O2	218.106	9.61	219.113	No results	No results	Full match	1.57647e+06	968602	1.90837e+06	1.19841e+06	1.41669e+06	1.20567e+06	2.31734e+06	1.1197e+06	2.54691e+06	1.06801e+06	1.20315e+06	1.18869e+06	940875	1.00477e+06	900225	907648	936801	960965	1.11674e+06	1.27126e+06	1.11986e+06	1.19598e+06	1.23137e+06	1.5251e+06	1.22595e+06	1.22243e+06	1.22164e+06	1.48374e+06	1.2026e+06	1.19107e+06	343191	348350	488430	489167	347460	394780	865229	865294	1.06296e+06	858624	900219
Com_13670_pos	L-Histidinol	C6 H11 N3 O	141.091	1.343	142.098	No results	No results	Full match	2.29229e+07	9.18632e+06	1.90817e+07	1.00911e+07	1.49812e+07	9.32689e+06	1.51211e+07	9.18422e+06	1.55399e+07	1.11445e+07	6.99313e+06	1.73821e+07	3.39385e+06	4.89399e+06	4.33113e+06	4.25977e+06	4.62132e+06	4.0373e+06	4.17533e+07	2.89547e+07	2.89237e+07	3.23953e+07	2.80246e+07	4.38846e+07	2.42711e+07	2.83079e+07	3.14963e+07	2.98774e+07	3.17819e+07	3.11686e+07	2.96338e+07	2.78277e+07	4.86024e+07	3.13315e+07	2.70014e+07	3.1623e+07	2.59938e+07	3.02953e+07	1.85002e+07	2.13841e+07	1.00733e+07
Com_35133_pos	L-Kynurenine	C10 H12 N2 O3	208.085	8.593	209.092	No results	No results	Full match	1.83648e+06	2.17916e+06	1.67515e+06	1.83707e+06	1.6013e+06	2.12132e+06	2.20637e+06	2.03194e+06	2.35291e+06	1.88465e+06	1.76623e+06	1.73834e+06	1.66888e+06	1.7678e+06	1.26306e+06	1.46464e+06	1.44975e+06	1.18337e+06	3.2682e+06	3.85277e+06	1.64293e+06	3.01165e+06	3.19766e+06	2.38184e+06	2.46406e+06	2.27264e+06	2.20991e+06	2.37312e+06	1.28983e+06	1.68504e+06	1.51429e+07	1.48563e+07	1.45304e+07	1.47748e+07	1.65619e+07	1.56267e+07	2.28805e+06	2.38153e+06	1.94876e+06	2.08826e+06	2.24674e+06
Com_62416_pos	N-acetyl-L-ornithine	C7 H14 N2 O3	174.101	8.136	175.108	No results	No results	Full match	901720	772291	772976	865746	981835	831544	1.13717e+06	997594	1.12297e+06	1.06242e+06	1.15011e+06	1.14256e+06	921276	984819	891035	839989	1.03712e+06	751111	1.36362e+06	1.63599e+06	1.49565e+06	1.97958e+06	2.72102e+06	1.59676e+06	1.66267e+06	1.56855e+06	1.71249e+06	1.33204e+06	1.2547e+06	1.42784e+06	3.90477e+06	3.78173e+06	4.26185e+06	5.11352e+06	5.04668e+06	4.07415e+06	1.29554e+06	1.2453e+06	1.23854e+06	1.45675e+06	1.49416e+06
Com_14198_pos	Pro-Leu	C11 H20 N2 O3	228.147	5.909	229.155	No results	No results	Full match	1.43905e+06	1.62433e+06	1.68528e+06	1.31575e+06	1.41619e+06	1.43374e+06	3.76431e+06	3.80661e+06	4.28372e+06	4.66091e+06	4.51809e+06	4.32673e+06	1.1246e+06	1.18088e+06	1.40144e+06	1.77387e+06	1.36029e+06	1.21146e+06	5.78211e+06	6.52123e+06	7.69479e+06	6.22378e+06	6.44906e+06	6.88283e+06	3.84797e+06	3.39021e+06	3.27706e+06	3.97131e+06	3.22286e+06	4.58386e+06	8.2996e+06	6.49004e+06	8.36309e+06	8.09718e+06	6.66525e+06	8.07585e+06	8.85237e+06	7.92639e+06	7.94276e+06	9.79102e+06	8.59154e+06
Com_49839_pos	L-Cystathionine	C7 H14 N2 O4 S	222.067	7.625	223.074	No results	No results	Full match	520547	810709	554203	580906	598057	554799	734165	1.03879e+06	1.02345e+06	858164	704633	897148	594174	629988	679663	637306	586526	671171	1.45817e+06	4.77731e+06	7.51324e+06	3.90052e+06	6.94726e+06	2.63602e+06	6.07032e+06	5.23107e+06	6.52526e+06	5.45924e+06	4.92835e+06	3.20432e+06	2.29917e+06	1.92217e+06	2.31506e+06	2.08056e+06	2.17959e+06	2.09773e+06	1.83586e+06	1.52176e+06	2.8037e+06	3.09227e+06	3.23839e+06
Com_43989_pos	Gly-Tyr-Ala	C14 H19 N3 O5	309.133	6.904	310.14	No results	No results	Full match	369176	365386	512220	327961	436956	290237	314742	715959	288954	1.06324e+06	368173	491216	404024	291625	320994	393219	321458	287306	528643	457628	387084	490417	472231	374561	266636	376385	351863	283784	477842	448097	1.18657e+06	1.22967e+06	1.09559e+06	1.24547e+06	1.47021e+06	1.85917e+06	853873	883379	1.39826e+06	371648	1.08927e+06
Com_64432_pos	L-Threonine	C4 H9 N O3	119.058	9.629	120.066	No results	No results	Full match	2.25937e+06	2.59352e+06	3.35508e+06	3.27929e+06	3.70102e+06	3.76981e+06	2.44434e+06	1.93726e+06	2.22229e+06	2.08713e+06	1.5863e+06	2.07665e+06	1.43055e+06	1.08827e+06	977300	1.02167e+06	1.10846e+06	1.06412e+06	1.78054e+06	1.87256e+06	2.69817e+06	2.55709e+06	2.49155e+06	2.68579e+06	2.21784e+06	2.09118e+06	2.51038e+06	2.25053e+06	1.48747e+06	2.05606e+06	1.47392e+06	1.12632e+06	995646	1.08703e+06	1.01571e+06	840988	1.23182e+06	1.71508e+06	1.76076e+06	1.74597e+06	1.41241e+06
Com_48265_pos	Cystine	C6 H12 N2 O4 S2	240.025	2.303	241.032	No results	No results	Full match	467973	550974	688369	549648	713968	844092	8.52645e+06	467220	351507	455000	497005	571719	211895	224012	236773	206912	183299	205723	244094	265151	388580	363043	437880	331223	243344	243793	236492	258484	312820	388118	276092	4.97478e+06	194243	207804	292627	255851	342457	370697	388841	517232	522465
Com_70305_pos	L-Homocystine	C8 H16 N2 O4 S2	268.056	6.376	269.064	No results	No results	Full match	326196	288584	341109	245467	292976	324733	1.69158e+06	1.91156e+06	3.02252e+06	1.79128e+06	2.16825e+06	2.1882e+06	3.23431e+06	3.62605e+06	3.51774e+06	3.92649e+06	3.31038e+06	3.09159e+06	538015	673487	946460	750402	358857	460044	532489	869172	1.11932e+06	1.00661e+06	926811	982108	697599	905545	1.31548e+06	1.00008e+06	934437	812071	655637	971228	892159	1.22323e+06	709995
Com_89516_pos	Anserine	C10 H16 N4 O3	240.122	6.167	241.13	No results	No results	Full match	189769	207503	209233	196769	220267	212816	233991	247571	237697	230832	263254	249323	143490	135244	127010	131478	132218	130863	176245	201414	189714	195829	182651	202533	189342	190092	193447	193692	197790	197659	254353	228132	235547	237080	238258	234959	185105	185742	195521	188459	181893
Com_13333_pos	DL-Serine	C3 H7 N O3	105.043	1.488	106.05	No results	No results	Full match	4.52146e+07	5.73185e+07	4.43316e+07	4.54775e+07	4.65774e+07	4.83205e+07	2.44108e+07	2.37563e+07	2.56009e+07	2.45462e+07	2.57713e+07	2.6698e+07	1.07282e+06	1.65984e+06	1.27466e+06	1.15847e+06	1.66394e+06	1.16235e+06	2.96079e+07	3.28547e+07	3.4796e+07	3.46965e+07	3.29099e+07	3.36588e+07	2.72111e+07	3.0555e+07	2.90478e+07	2.94866e+07	2.95164e+07	2.44503e+07	4.12793e+06	4.23919e+06	4.37222e+06	4.42926e+06	5.18397e+06	4.48815e+06	2.91761e+07	3.00444e+07	2.96021e+07	2.98766e+07	3.07739e+07
Com_84381_pos	N-Acetyl-D-tryptophan	C13 H14 N2 O3	246.101	6.453	247.108	No results	No results	Full match	1.37076e+06	1.46344e+06	1.32151e+06	1.4295e+06	1.58935e+06	1531646	1.18454e+06	1.21495e+06	1.19319e+06	1.18382e+06	1.01552e+06	904856	613226	651451	684379	628821	664004	612121	1.93944e+06	1.13888e+06	1.60951e+06	1.18676e+06	1.56255e+06	763848	880264	1.1138e+06	1.18708e+06	1.12919e+06	1.21547e+06	1.23127e+06	1.13606e+06	1.24197e+06	1.09352e+06	1.46141e+06	1.12838e+06	1.59787e+06	670332	828655	870287	1.01677e+06	686053
Com_94173_pos	DL-Citrulline	C6 H13 N3 O3	175.095	7.844	176.103	No results	No results	Full match	342349	495297	389753	284309	312071	410629	673718	682477	672353	682984	562962	729651	445380	524058	1.19601e+06	840535	468682	695264	271650	299179	221044	356899	296541	334764	248173	374064	256604	322532	312782	360034	383495	329571	384012	509213	317341	354307	289209	294287	503278	540828	488965
Com_13851_pos	L-Homocitrulline	C7 H15 N3 O3	189.111	1.341	190.119	No results	No results	Full match	3.10917e+07	3.15035e+07	3.90647e+07	3.22227e+07	3.34871e+07	3.63072e+07	2.82075e+07	3.38567e+07	3.05601e+07	3.37618e+07	3.43025e+07	3.15254e+07	7.42795e+06	8.50437e+06	7.41401e+06	1.14057e+07	8.51942e+06	9.94865e+06	5.17919e+07	5.48585e+07	5.64994e+07	6.21764e+07	5.10888e+07	6.4897e+07	6.4182e+07	5.77474e+07	5.81375e+07	6.28331e+07	5.9148e+07	5.58051e+07	2.65423e+07	28426489	2.74172e+07	2.73554e+07	2.68501e+07	2.89276e+07	4.13198e+07	4.55932e+07	4.42326e+07	4.69906e+07	3.70551e+07
Com_28444_pos	Triiodothyronine	C15 H12 I3 N O4	650.789	1.185	651.796	No results	No results	Full match	165647	440367	316858	385176	423189	670386	361739	265145	288114	212889	322596	225855	238881	248191	252267	256944	253443	238226	256662	502348	838682	486408	573626	639383	172746	198865	205024	206534	241098	196018	523509	555087	1.22249e+06	387527	628382	849554	1.50284e+06	1.0434e+06	835352	986109	867074
Com_59627_pos	S-(5-Adenosy)-L-Homocysteine	C14 H20 N6 O5 S	384.12	1.501	385.128	No results	No results	Full match	2.06741e+06	1.36391e+06	1.94748e+06	2.01017e+06	1.28387e+06	2.02545e+06	773889	853063	537017	709693	878176	863842	303488	384261	344079	375750	356601	331674	5.21148e+06	3.94886e+06	2.71952e+06	4.55086e+06	4.11138e+06	3.26648e+06	1.53974e+06	1.57136e+06	1.55415e+06	1.28525e+06	902000	1.73457e+06	503795	504920	502261	489469	490194	524008	1.56614e+06	1.31273e+06	1.3777e+06	1.07253e+06	1.56768e+06
Com_13340_pos	L-Alanyl-L-Lysine	C9 H19 N3 O3	217.143	1.078	218.15	No results	No results	Full match	1.05363e+06	1.09018e+06	1.05865e+06	1.32287e+06	939059	897258	839577	807650	787149	848015	937637	893530	709155	722877	643471	654361	687399	690436	924797	887230	826540	1.19012e+06	963904	856977	1.09651e+06	1.16575e+06	1.17824e+06	1.17641e+06	1.11247e+06	1.27506e+06	520252	527943	439498	467930	469319	598075	2.52703e+06	2.90263e+06	2.45547e+06	2.90939e+06	2.99251e+06
Com_31541_pos	N alpha-Acetyl-L-Arginine	C8 H16 N4 O3	216.122	1.634	217.129	No results	No results	Full match	2.79084e+06	3.01887e+06	2.49571e+06	2.77703e+06	2.78609e+06	3.08219e+06	5.48177e+06	6.01263e+06	4.85403e+06	5.64519e+06	5.26036e+06	8.08008e+06	2.21039e+06	2.16641e+06	2.02667e+06	2.26483e+06	2.10346e+06	2.04817e+06	5.36366e+06	5.64835e+06	5.00112e+06	4.68682e+06	4.10553e+06	4.98061e+06	2.0931e+06	2.19219e+06	1.97824e+06	2.1435e+06	2.37497e+06	1.89819e+06	4.55705e+06	6.13802e+06	5.36228e+06	5.37145e+06	5.58078e+06	4.8781e+06	5.41721e+06	5.97674e+06	6.19207e+06	1.868e+06	5.69788e+06
Com_3361_pos	Phe-Phe	C18 H20 N2 O3	312.148	8.929	313.155	No results	No results	Full match	1.68835e+07	1.83471e+07	1.9244e+07	1.7006e+07	2.02827e+07	1.97339e+07	7.5584e+07	6.81501e+07	6.83612e+07	7.43162e+07	6.63898e+07	6.90915e+07	2.15434e+06	2.1941e+06	2.34581e+06	2.3445e+06	2.47464e+06	2.08986e+06	1.93232e+07	1.94731e+07	2.0433e+07	2.02626e+07	2.05338e+07	1.69388e+07	1.21536e+07	1.32775e+07	1.21442e+07	1.18123e+07	1.16924e+07	1.23403e+07	4.24753e+07	34726754	4.24878e+07	4.01854e+07	4.11641e+07	4.29454e+07	5.19019e+07	5.31158e+07	5.20882e+07	5.63126e+07	5.66079e+07
Com_207_pos	5-oxoproline	C5 H7 N O3	129.043	1.928	130.05	No results	No results	Full match	3839069322	4010840924	4215757842	4204573906	4930266163	2473464246	3123656738	2456731967	2307881860	2485903544	2286278700	2566327885	9.84075e+08	9.28022e+08	9.49789e+08	7.01597e+08	7.48072e+08	6.13842e+08	1389537789	1472019619	1774233825	1945526009	2010616017	1638807664	1038726551	1027292123	9.74497e+08	9.33013e+08	9.54992e+08	1087362108	2254136749	2865443108	1964529092	1837529233	1796500073	1801928349	1644248274	1919957055	2106926017	2426354424	2223946197
Com_8793_pos	N-Oleoyl Glycine	C20 H37 N O3	339.277	14.345	340.284	No results	No results	Full match	1.29601e+07	1.16819e+07	1.36971e+07	9.35707e+06	1.04258e+07	1.30432e+07	9.77168e+06	1.97947e+07	2.02861e+07	9.51324e+06	1.00139e+07	2.29238e+07	4.23416e+07	6.97459e+07	3.60529e+07	6.28985e+07	6.844e+07	6.73005e+07	4.67535e+06	1.41233e+07	1.18984e+07	1.4558e+07	1.31006e+07	1.3323e+07	4.6711e+06	4.15586e+06	5.39541e+06	3.78351e+06	4.60984e+06	5.9259e+06	1.00271e+07	8.29369e+06	1.0811e+07	1.27265e+07	1.14416e+07	1.21817e+07	1.2373e+07	1.51198e+07	1.58538e+07	8.1307e+06	1.83996e+07
Com_1735_pos	D-Proline	C5 H9 N O2	115.063	1.504	116.071	No results	No results	Full match	1.98552e+08	2.45865e+08	1.93209e+08	1.96414e+08	1.9655e+08	2.54148e+08	4.34869e+08	4.45901e+08	4.42778e+08	4.59665e+08	4.84467e+08	4.60867e+08	7.99901e+07	6.10352e+07	6.39454e+07	4.7064e+07	5.59825e+07	5.27076e+07	4.63597e+08	4.70442e+08	4.80348e+08	4.94504e+08	7.2543e+08	4.75943e+08	4.49599e+08	4.15126e+08	4.29354e+08	4.06626e+08	4.0006e+08	4.14548e+08	5.54114e+08	6.70404e+08	8.43291e+08	4.75766e+08	722025018	7.37002e+08	2.85161e+08	3.47566e+08	3.25161e+08	3.32002e+08	3.25919e+08
Com_11318_pos	5-Hydroxytryptophan	C11 H12 N2 O3	220.085	6.604	221.092	No results	No results	Full match	5.24955e+06	5.21164e+06	5.12258e+06	5.72599e+06	4.6969e+06	5.75271e+06	2.35628e+07	2.46384e+07	1.30134e+07	2.86634e+07	2.57658e+07	2.59309e+07	707699	875405	792128	665024	828064	639876	85402134	6.66949e+07	5.83965e+07	6.75546e+07	6.01823e+07	5.14919e+07	3.60032e+07	3.17463e+07	2.49053e+07	3.13891e+07	3.75191e+07	3.61889e+07	2.65144e+07	2.29716e+07	2.7249e+07	2.40566e+07	2.19646e+07	3.19421e+07	1.41696e+07	2.31678e+07	1.95536e+07	1.46389e+07	1.6813e+07
Com_42596_pos	Phe-Pro	C14 H18 N2 O3	262.132	7.481	263.139	No results	No results	Full match	3.61288e+06	3.56761e+06	3.09074e+06	3.57584e+06	3.38608e+06	3.35094e+06	3.92236e+06	3.56553e+06	3.53652e+06	3.29054e+06	3.75877e+06	3.48583e+06	322961	404972	499703	278533	636773	387862	1.08761e+06	1.4842e+06	1.41175e+06	1.23875e+06	1.34464e+06	915486	3.51656e+06	3.96946e+06	2.95466e+06	4.40205e+06	3.4138e+06	3.3902e+06	6.12726e+06	5.79681e+06	5.98646e+06	6.04196e+06	5.73958e+06	5.97222e+06	2.97471e+06	3.12318e+06	3.4198e+06	3.47655e+06	3.46829e+06
Com_8774_pos	Gly-Phe	C11 H14 N2 O3	222.1	5.826	223.108	No results	No results	Full match	7.67398e+06	7.84242e+06	7.18038e+06	6.56861e+06	8.17608e+06	7.15091e+06	6.75728e+06	7.38783e+06	7.24572e+06	7.22297e+06	7.16879e+06	8.2581e+06	1.08254e+06	957792	1.02781e+06	1.2222e+06	1.15501e+06	1.04632e+06	2.5831e+07	2.92983e+07	2.70447e+07	2.63983e+07	2.64339e+07	2.60968e+07	2.06388e+07	2.06133e+07	2.234e+07	2.12508e+07	5.61788e+07	2.21476e+07	1.17775e+07	1.98603e+07	2.1883e+07	2.62648e+07	2.21605e+07	2.29266e+07	1.51096e+07	1.65222e+07	1.86591e+07	1.56267e+07	1.63511e+07
Com_36195_pos	N-lactoyl-phenylalanine	C12 H15 N O4	237.1	2.558	238.108	No results	No results	Full match	6.68999e+06	7.47109e+06	6.64051e+06	1.06552e+07	1.03846e+07	1.0393e+07	9.1923e+06	5.64449e+06	6.05923e+06	6.70104e+06	7.48186e+06	8.62957e+06	4.96438e+06	5.03451e+06	4.79598e+06	3.88431e+06	4.02896e+06	3.58275e+06	4.79824e+06	5.66864e+06	5.29023e+06	5.43108e+06	4.51811e+06	4.13769e+06	6.44972e+06	7.00346e+06	6.77462e+06	8.30378e+06	7.15754e+06	8.16769e+06	1.18076e+07	1.17472e+07	1.01334e+07	1.0356e+07	1.14804e+07	1.02306e+07	5.18819e+06	5.05036e+06	6.28232e+06	6.51639e+06	6.73301e+06
Com_26430_pos	L-Cysteine-glutathione gisulfide	C13 H22 N4 O8 S2	426.089	1.325	427.097	No results	No results	Full match	3.35934e+06	3.51492e+06	3.52555e+06	3.41703e+06	3.60079e+06	3.74337e+06	1.59959e+06	1.626e+06	1.65673e+06	1.67241e+06	1.73076e+06	1.7407e+06	1.13564e+06	1.16543e+06	1.06278e+06	1.09597e+06	1.14411e+06	1.02369e+06	2.05507e+06	2.20728e+06	1.97626e+06	2.15191e+06	2.05186e+06	1.9655e+06	1.84e+06	1.96841e+06	1.86766e+06	1.98512e+06	1.99013e+06	1.92404e+06	1.29715e+06	1.29277e+06	1.31434e+06	1.23813e+06	1.29176e+06	1.5682e+06	1.95476e+06	1.87749e+06	1.81487e+06	1.85901e+06	1.89119e+06
Com_5027_pos	Ala-Gln	C8 H15 N3 O4	217.106	1.319	218.114	No results	No results	Full match	1.92202e+07	1.85998e+07	24926874	1.74021e+07	2.24133e+07	2.44027e+07	2.44372e+07	3.29507e+07	2.76125e+07	3.19658e+07	2.26046e+07	2.978e+07	4.10886e+07	1.06497e+07	3.57194e+07	8.86326e+06	4.30279e+07	3.50231e+07	2.82452e+07	2.51281e+07	2.51872e+07	2.59924e+07	2.68947e+07	2.48625e+07	5.98258e+07	3.90393e+07	4.49832e+07	6.5825e+07	6.57895e+07	5.2512e+07	5.61196e+07	5.76653e+07	5.65318e+07	6.51212e+07	7.00131e+07	6.85169e+07	3.97251e+07	4.66733e+07	3.75727e+07	3.84897e+07	3.99476e+07
Com_47816_pos	Gamma-Glu-Leu	C11 H20 N2 O5	260.137	8.117	261.145	No results	No results	Full match	591439	522212	432934	546703	565455	676746	588958	1.59443e+06	966407	681452	725700	731982	292373	224856	211465	207461	250025	242771	613976	603716	611096	563059	522024	451255	615909	491084	553969	576996	638235	482106	1.2229e+06	1.27744e+06	1.51076e+06	922090	963584	697688	945079	1.50941e+06	1.31193e+06	1.70291e+06	1.37784e+06
Com_31903_pos	N-Acetylglycine	C4 H7 N O3	117.043	1.657	100.039	No results	No results	Full match	9.84442e+06	1.07073e+07	1.01713e+07	1.02197e+07	1.08493e+07	1.17921e+07	1.8402e+07	1.79367e+07	1.82891e+07	1.68392e+07	1.86529e+07	1.83684e+07	6.77566e+06	6.2684e+06	6.31166e+06	6.26807e+06	5.7732e+06	5.80747e+06	8.72216e+06	9.89545e+06	1.00947e+07	8.11426e+06	8.93316e+06	8.04669e+06	6.41294e+06	5.12513e+06	5.30712e+06	5.97606e+06	4.96849e+06	5.82265e+06	1.49954e+07	1.10695e+07	1.10537e+07	1.08508e+07	7.82649e+06	1.14315e+07	8.39186e+06	8.41255e+06	8.31175e+06	7.83208e+06	8.10575e+06
Com_973_pos	Dl-3-Hydroxynorvaline	C5 H11 N O3	133.074	1.48	134.081	No results	No results	Full match	2.08709e+08	2.80369e+08	2.05598e+08	2.06905e+08	2.10264e+08	287591815	4.83314e+08	5.04688e+08	5.08988e+08	5.20999e+08	5.51951e+08	5.32492e+08	2.99035e+08	2.54704e+08	2.17216e+08	2.49613e+08	2.17084e+08	2.23932e+08	7.26049e+08	7.84699e+08	8.05822e+08	8.14851e+08	1054165111	1349652798	8.38507e+08	1239671290	1218657923	8.46033e+08	7.96074e+08	7.96512e+08	7.55742e+08	182919099	2.7722e+08	5.6656e+08	8.11791e+08	1.5827e+08	4.42678e+08	6.83894e+08	6.32195e+08	7.00286e+08	499620256
Com_11263_pos	Boc-beta-cyano-L-alanine	C9 H14 N2 O4	214.096	1.533	215.103	No results	No results	Full match	1.45692e+07	1.33831e+07	1.34793e+07	1.32002e+07	1.23785e+07	1.49914e+07	1.48945e+07	2.84472e+07	2.41214e+07	2.86497e+07	2.71333e+07	1.6511e+07	6.03909e+06	6.63313e+06	6.4924e+06	6.10469e+06	5.42561e+06	6.32042e+06	8.58529e+07	7.72787e+07	8.01232e+07	7.5676e+07	7.79154e+07	7.87263e+07	5.25748e+07	6.39709e+07	6.07386e+07	3.69835e+07	4.37444e+07	5.58863e+07	6.20651e+07	5.85369e+07	7.53804e+07	8.78977e+07	5.97034e+07	4.64608e+07	5.10422e+07	5.00796e+07	4.90388e+07	4.8638e+07	4.72e+07
Com_48779_pos	Phenylacetylglycine	C10 H11 N O3	193.074	10.328	194.081	No results	No results	Full match	2.49408e+06	2.35904e+06	2.53217e+06	2.64333e+06	2.61036e+06	2.86077e+06	3.62503e+06	3.15293e+06	3.79666e+06	3.46889e+06	3.51271e+06	3.80126e+06	3.59701e+06	3.27518e+06	3.59411e+06	3.36023e+06	2.95415e+06	3.43794e+06	3.30734e+06	3.0656e+06	3.80167e+06	3.50025e+06	4.06244e+06	3.32834e+06	2.97433e+06	2.87159e+06	3.62305e+06	3.51842e+06	3.32899e+06	3.38276e+06	4.87068e+06	5.07421e+06	5.33064e+06	5.27298e+06	5.83628e+06	5.40383e+06	3.22371e+06	3.30649e+06	3.54802e+06	3.9114e+06	3.75576e+06
Com_6526_pos	D-Ala-D-Ala	C6 H12 N2 O3	160.085	1.334	161.092	No results	No results	Full match	8.56624e+07	7.46986e+07	9.15289e+07	9.12455e+07	8.06055e+07	9.41816e+07	1.17246e+08	1.17014e+08	1.06142e+08	1.23484e+08	1.17556e+08	1.27229e+08	4.79274e+07	4.47512e+07	4.04748e+07	4.36671e+07	4.05899e+07	3.3719e+07	6.13351e+07	7.24906e+07	5.19394e+07	7.39943e+07	7.66665e+07	6.18532e+07	125557676	1.43675e+08	1.46116e+08	1.31305e+08	1.40899e+08	1.22297e+08	5.57725e+07	8.46197e+07	7.04416e+07	6.96648e+07	6.6258e+07	8.38933e+07	6.61303e+07	1.01171e+08	7.63895e+07	7.62773e+07	8.15905e+07
Com_28514_pos	N-Acetyl-L-tyrosine	C11 H13 N O4	223.085	6.874	224.092	No results	No results	Full match	3.16482e+06	2.92349e+06	2.4444e+06	2.62769e+06	2.69237e+06	2.55628e+06	1.02239e+07	9.22974e+06	7.57081e+06	7.54269e+06	8.56733e+06	8.56915e+06	6.71459e+06	5.19475e+06	6.34257e+06	1.19412e+07	8.30535e+06	7.90248e+06	1.20606e+07	1.57411e+07	2.10313e+07	1.09477e+07	1.65342e+07	1.11649e+07	5.54188e+06	5.4331e+06	5.9032e+06	6.49731e+06	5.9007e+06	6.41952e+06	8.2684e+06	8.08954e+06	8.22634e+06	8.34922e+06	8.1098e+06	8.53541e+06	5.01313e+06	5.48884e+06	5.85052e+06	6.47453e+06	5.62279e+06
Com_48315_pos	D-Phenylalanine	C9 H11 N O2	165.079	10.586	166.086	No results	No results	Full match	2.58581e+06	1.76919e+06	1.83385e+06	1.80232e+06	2.51289e+06	1.97323e+06	7.38188e+06	8.61308e+06	8.02115e+06	8.5002e+06	7.73894e+06	9.12014e+06	1.88022e+06	1.70814e+06	1.67214e+06	2.00981e+06	1.94384e+06	1.69742e+06	6.57962e+06	6.39915e+06	5.79641e+06	6.43179e+06	7.55235e+06	6.32504e+06	2.86143e+06	2.67374e+06	2.5192e+06	2.56666e+06	2.56666e+06	2.25844e+06	5.81447e+06	5.67884e+06	5.43233e+06	5.29838e+06	6.2829e+06	5.96428e+06	2.86233e+06	3.4379e+06	3.48728e+06	3.66449e+06	3.17668e+06
Com_56239_pos	N-Formylkynurenine	C11 H12 N2 O4	236.08	5.026	237.087	No results	No results	Full match	620416	109606	235956	407066	122702	126243	281618	893652	583843	937585	803767	625835	288560	148718	246929	146655	143500	142363	3.95503e+06	3.94681e+06	3.88212e+06	6.32936e+06	1.97299e+06	1.91354e+06	1.63397e+06	1.9098e+06	1.69216e+06	1.83987e+06	1.78419e+06	1.04084e+06	413573	339217	325984	297817	768069	1.09345e+06	1.30091e+06	1.17953e+06	1.15369e+06	839715	904928
Com_6525_pos	O-Phospho-L-serine	C3 H8 N O6 P	185.009	1.255	186.016	No results	No results	Full match	6.43765e+07	7.15989e+07	6.22551e+07	7.3457e+07	7.25639e+07	6.74887e+07	8.70311e+07	8.16418e+07	8.13771e+07	8.88044e+07	8.42157e+07	8.05295e+07	7.99776e+06	7.58752e+06	6.89025e+06	7.10698e+06	6.89865e+06	6.52032e+06	1.7033e+08	1.7075e+08	1.63119e+08	1.69256e+08	1.68001e+08	1.70108e+08	1.13165e+08	1.1716e+08	1.1902e+08	1.20707e+08	1.19992e+08	1.13601e+08	109926168	9.858e+07	1.1135e+08	1.02312e+08	9.6934e+07	1.17943e+08	8.48499e+07	8.28832e+07	7.68976e+07	7.74906e+07	7.65689e+07
Com_2082_pos	Dl-3-Hydroxy-kynurenine	C10 H12 N2 O4	224.08	1.455	225.087	No results	No results	Full match	7.02875e+07	7.50667e+07	9.05807e+07	2.89749e+07	9.09615e+07	8.12239e+07	5.08755e+07	1.31573e+07	1.12664e+07	1.25276e+07	5.90949e+07	125383774	7.71169e+06	8.43125e+06	9.28272e+06	7.81174e+06	8.1767e+06	9.16851e+06	5.86034e+08	6.30053e+08	2.67741e+08	3.04584e+08	3.19844e+08	6.28435e+08	1.75169e+08	2.02363e+08	2.16347e+08	2.09875e+08	1.98431e+08	1.5551e+08	2.73896e+07	3.40463e+07	5.87389e+07	4.28879e+07	5.3422e+07	3.11578e+07	240927856	1.45677e+08	1.48313e+08	145841618	1.68915e+08
Com_12011_pos	4-Hydroxyisoleucine	C6 H13 N O3	147.089	1.864	148.097	No results	No results	Full match	1.27166e+07	1.25385e+07	1.23973e+07	1.28596e+07	1.55543e+07	1.4511e+07	1.0249e+07	9.68699e+06	11179891	9.77343e+06	9.73108e+06	9.8881e+06	3.87164e+06	3.28279e+06	3.97491e+06	3.64005e+06	3.80442e+06	3.26929e+06	1.35732e+07	1.43275e+07	1.52775e+07	1.4348e+07	1.55692e+07	1.26836e+07	1.12837e+07	1.13437e+07	1.11257e+07	1.29776e+07	12029213	1.29423e+07	2.73677e+07	1.59747e+07	1.60178e+07	1.17275e+07	1.75297e+07	1.6943e+07	1.63204e+07	1.49693e+07	1.58473e+07	1.66974e+07	1.66671e+07
Com_340_pos	DL-Norvaline	C5 H11 N O2	117.079	1.291	118.086	No results	No results	Full match	2.4672e+08	250429500	2.3463e+08	3.77766e+08	2.337e+08	3.98082e+08	1902914030	1209401795	1554416823	2363201176	2110305581	2598496296	3516671021	3782156075	3389951251	3613070838	3906351958	3398540079	3099019913	2734513700	2464627159	2712568435	2489090185	3403377769	2.49919e+08	2.91464e+08	3.23721e+08	8.38555e+08	3.58877e+08	294919245	3137031101	3600956658	4098781615	3159354881	3702260520	3381863591	1478851522	1473867451	1334806128	1364746652	1338453088
Com_36182_pos	Asp-Phe	C13 H16 N2 O5	280.106	1.822	281.114	No results	No results	Full match	1.13989e+07	1.12512e+07	1.02163e+07	1.08709e+07	1.20534e+07	1.07737e+07	1.38826e+07	1.28234e+07	1.3046e+07	1.4319e+07	1.30638e+07	1.3599e+07	4.73772e+06	3.91774e+06	4.25086e+06	3.37954e+06	3.715e+06	3.67888e+06	5.76563e+06	6.00795e+06	5.96166e+06	7.1402e+06	6.43898e+06	4.78921e+06	4.91179e+06	1.55907e+06	4.02333e+06	2.56314e+06	3.52431e+06	4.07483e+06	4.2573e+06	3.34534e+06	3.40159e+06	3.88668e+06	4.33605e+06	3.82746e+06	6.15421e+06	5.1944e+06	5.21745e+06	5.63346e+06	5.34371e+06
Com_12921_neg	O-Phospho-L-Tyrosine	C9 H12 N O6 P	261.04	1.13	521.073	No results	No results	Full match	1.42372e+06	1.68942e+06	1.37574e+06	1.46312e+06	1.53897e+06	1.57099e+06	1.57598e+06	1.90663e+06	1.58505e+06	1.8518e+06	1.66157e+06	2.17183e+06	3.47084e+06	3.38924e+06	3.14509e+06	3.15996e+06	3.33463e+06	3.79353e+06	1.29434e+06	1.68873e+06	1.73606e+06	1.50689e+06	1.37303e+06	2.30649e+06	1.29019e+06	1.44306e+06	1.55626e+06	1.94567e+06	1.23289e+06	1.56868e+06	897340	1.30733e+06	980868	1.2578e+06	1.24352e+06	419349	1.79643e+06	2.40083e+06	2.07993e+06	1.64857e+06	1.92583e+06
Com_36525_neg	gamma-Glutamylcysteine	C8 H14 N2 O5 S	250.062	11.427	249.055	No results	No results	Full match	136657	135710	219683	224374	206377	181192	187441	111120	176819	162070	121866	180078	1.53293e+06	1.08452e+06	1.05329e+06	1.53902e+06	109256	540978	188107	122859	132573	207545	194607	222225	130278	165897	144205	92559.7	208721	191938	38454.2	42246.7	46938.6	29208.8	26379.2	37491.3	155061	297234	141203	163532	223421
Com_13594_neg	Dl-Lanthionine	C6 H12 N2 O4 S	208.053	12.222	207.046	No results	No results	Full match	1.69473e+06	1.88218e+06	1.66534e+06	1.8199e+06	1.6785e+06	1.47786e+06	1.52394e+06	2.86591e+06	1.94219e+06	1.67975e+06	1.80557e+06	2.3387e+06	3.37512e+06	1.47947e+06	1.86128e+06	1.44053e+06	1.83512e+06	1.24071e+07	1.4654e+06	853627	903211	831262	1.21536e+06	800813	883343	1.38358e+06	931154	1.02301e+06	1.04399e+06	931595	2.09092e+06	919298	995615	1.43486e+06	1.09211e+06	726444	1.47324e+06	1.59041e+06	1.5549e+06	1.50737e+06	1.52365e+06
Com_21291_neg	N-Acetyl-L-histidine	C8 H11 N3 O3	197.08	1.397	196.073	No results	No results	Full match	1.75802e+06	3.94457e+06	2.15169e+06	1.74945e+06	2.20737e+06	4.47835e+06	2.37603e+06	2.62157e+06	2.48735e+06	2.09621e+06	2.51386e+06	2.76807e+06	1.10525e+06	1.16398e+06	1.00675e+06	1.28641e+06	1.42358e+06	1.32973e+06	2.89366e+06	2.46353e+06	2.56389e+06	2.58442e+06	2.55559e+06	2.42292e+06	2.52611e+06	3.1844e+06	2.97803e+06	2.62275e+06	2.64174e+06	2.76397e+06	2.2623e+06	2.03932e+06	1.43778e+06	3.0258e+06	2.59566e+06	2.10254e+06	2.13511e+06	2.88868e+06	2.17119e+06	2.45654e+06	2.5123e+06
Com_31344_neg	Fmoc-L-Isoleucine	C21 H23 N O4	353.162	13.221	352.155	No results	No results	Full match	1.43951e+06	1.83753e+06	1.39378e+06	1.3153e+06	1.57724e+06	1.41728e+06	591376	446877	574895	374307	376162	389090	427321	441733	423864	385914	450965	395167	239806	269527	300655	335460	357139	361690	415906	525129	495746	460640	472347	474638	254729	229016	203230	254825	219160	169030	358944	393163	392047	392374	447642
Com_4942_neg	DL-o-Tyrosine	C9 H11 N O3	181.074	1.478	180.067	No results	No results	Full match	6.18808e+06	5.80581e+06	6.44573e+06	6.15341e+06	5.44787e+06	6.39429e+06	3.24933e+07	3.0747e+07	2.73803e+07	2.71565e+07	3.083e+07	3.57085e+07	4.53031e+06	3.92561e+06	5.51286e+06	4.04323e+06	6.19179e+06	6.14106e+06	5.61725e+07	5.15696e+07	5.30155e+07	5.13091e+07	5.2436e+07	4.82323e+07	3.48688e+07	3.55374e+07	3.07118e+07	2.95138e+07	2.73087e+07	2.8985e+07	4.19224e+07	3.48595e+07	3.72156e+07	4.67703e+07	3.97712e+07	3.75232e+07	2.5226e+07	2.98046e+07	3.02634e+07	3.06597e+07	3.87253e+07
Com_1208_neg	N-Acetyl-DL-phenylalanine	C11 H13 N O3	207.089	8.814	206.082	No results	No results	Full match	2.04663e+08	2.00503e+08	2.48777e+07	2.46447e+08	1.43499e+08	144928947	2.7783e+07	2.72507e+07	2.62224e+07	2.80673e+07	2.54336e+07	2.6222e+07	8.42554e+06	8.89495e+06	3.77159e+06	4.36005e+06	5.1289e+06	3.60816e+06	1.97226e+08	3.05557e+07	3.34366e+07	2.42165e+08	4.76399e+07	2.80698e+07	2.05146e+07	39572565	3.27795e+07	360185691	3.71196e+07	2.50878e+07	3.30063e+06	2.53693e+06	1.64682e+06	2.08765e+06	2.08858e+06	1.31366e+06	4.65665e+07	4.27154e+07	2.27585e+07	2.66387e+07	2.6896e+07
Com_4380_neg	Oxaceprol	C7 H11 N O4	173.069	1.398	172.062	No results	No results	Full match	2.04172e+07	3.74671e+07	2.73544e+07	2.60363e+07	2.71116e+07	3.943e+07	4.29874e+07	4.23221e+07	4.72485e+07	3.54968e+07	3.9663e+07	3.63251e+07	6.70512e+06	5.33918e+06	6.29892e+06	4.73175e+06	5.78426e+06	5.48508e+06	2.20971e+07	1.80982e+07	2.60853e+07	2.15962e+07	2.55041e+07	2.28438e+07	2.38898e+07	2.42974e+07	1.90824e+07	1.95926e+07	1.69249e+07	1.54446e+07	5.34214e+07	4.64987e+07	5.36441e+07	6.71012e+07	5.99227e+07	5.11421e+07	23267278	3.54046e+07	2.49158e+07	2.65848e+07	3.02825e+07
Com_8200_neg	Ala-trp	C14 H17 N3 O3	275.127	6.215	274.12	No results	No results	Full match	695007	1.01275e+06	1.06863e+06	985695	1.29776e+06	932438	1.79962e+06	1.40985e+06	1.17509e+06	1.41758e+06	1.76703e+06	1.09073e+06	174348	163934	153823	166746	145658	139894	633089	629491	681517	700970	695420	699497	634871	777418	745812	723278	717204	688009	251795	208179	241949	317394	300426	218978	2.35505e+06	2.88843e+06	2.70003e+06	3.35996e+06	3.05591e+06
Com_14104_neg	H-Gly-Pro-OH	C7 H12 N2 O3	172.085	7.648	171.077	No results	No results	Full match	3.78594e+06	4.40341e+06	4.4058e+06	4.29045e+06	4.05201e+06	4.23263e+06	5.60437e+06	5.34209e+06	5.37743e+06	6.18754e+06	6.25422e+06	6.21782e+06	3.71325e+06	3.67595e+06	3.46432e+06	3.55633e+06	3.70131e+06	3.26402e+06	7.96101e+06	9.50081e+06	7.89355e+06	9.44618e+06	9.30234e+06	7.22489e+06	1.00504e+07	8.98509e+06	8.75886e+06	7.50761e+06	6.56652e+06	8.84385e+06	4.94819e+06	3.72869e+06	4.81749e+06	5.2637e+06	4.46117e+06	3.88357e+06	4.83092e+06	4.9728e+06	5.05902e+06	6.16664e+06	6.85885e+06
Com_26657_neg	O-Aceyl-L-Serine	C5 H9 N O4	147.053	13.203	146.046	No results	No results	Full match	2.91692e+06	3.19743e+06	2.59244e+06	2.76224e+06	2.85692e+06	2.8154e+06	2.68038e+06	2.28278e+06	2.5193e+06	2.47061e+06	2.85366e+06	3.1627e+06	1.22732e+06	1.06015e+06	1.02217e+06	812938	1.14365e+06	1.03765e+06	2.52603e+06	3.01548e+06	3.19819e+06	3.53983e+06	3.47147e+06	3.49635e+06	3.04472e+06	3.35025e+06	2.71807e+06	2.9174e+06	2.66916e+06	3.00537e+06	2.05009e+06	1.61707e+06	1.58057e+06	1.93315e+06	1.62191e+06	1.29698e+06	1.87269e+06	1.6253e+06	1.90675e+06	1.08e+06	2.15221e+06
Com_20843_neg	N-glycyl-L-proline	C5 H10 N2 O4	162.064	1.312	161.056	No results	No results	Full match	1.32188e+06	1.36764e+06	1.41859e+06	1.30087e+06	1.34612e+06	1.21345e+06	2.17682e+06	2.09919e+06	2.06252e+06	2.00384e+06	2.84054e+06	2.26617e+06	1.15273e+06	1.18775e+06	1.09238e+06	971512	1.13085e+06	1.09877e+06	3.27806e+06	2.74017e+06	2.87964e+06	2.86255e+06	2.95823e+06	2.70153e+06	2.44924e+06	3.01272e+06	2.91201e+06	2.99706e+06	2.50727e+06	2.59396e+06	1.09182e+06	901787	805166	1.13782e+06	1.32377e+06	831418	2.68451e+06	2.97048e+06	2.80282e+06	2.61359e+06	3.1021e+06
Com_17214_neg	Thr-Leu	C10 H20 N2 O4	232.142	7.554	231.135	No results	No results	Full match	6.70037e+06	7.89379e+06	7.95164e+06	7.4632e+06	7.23032e+06	7.47444e+06	9.88453e+06	9.47965e+06	9.4708e+06	1.10506e+07	1.08531e+07	1.13859e+07	7.05382e+06	6.84481e+06	6.66734e+06	6.91038e+06	6.89544e+06	6.82083e+06	7.73377e+06	7.34196e+06	7.34014e+06	7.63302e+06	7.50457e+06	7.31304e+06	6.58378e+06	7.99968e+06	7.51839e+06	7.08022e+06	6.45697e+06	6.74414e+06	868834	543490	589009	816688	756162	445567	8.60803e+06	9.09311e+06	9.21358e+06	9.98224e+06	1.01358e+07
Com_4718_neg	Val-Ser	C8 H16 N2 O4	204.111	1.409	203.104	No results	No results	Full match	1.87227e+07	1.81149e+07	1.55216e+07	2.06606e+07	2.04132e+07	1.90271e+07	2.18479e+07	1.96933e+07	1.98121e+07	1.94324e+07	2.12199e+07	2.0685e+07	2.09024e+06	2.10772e+06	2.127e+06	2.14226e+06	1.97414e+06	2.61169e+06	1.27418e+07	9.39319e+06	1.004e+07	9.22234e+06	9.43704e+06	6.10206e+06	1.22343e+07	1.45232e+07	1.37881e+07	1.42819e+07	1.27793e+07	1.36829e+07	5.88858e+06	5.83377e+06	5.2664e+06	6.24047e+06	6.23848e+06	5.30468e+06	1.62311e+07	2.45382e+07	1.87643e+07	2.25527e+07	1.90771e+07
Com_36510_neg	3-(2-Naphthyl)-D-Alanine	C13 H13 N O2	215.094	10.634	214.087	No results	No results	Full match	339148	448234	398763	405792	283855	436782	1.36978e+06	1.4546e+06	1.56915e+06	2.1105e+06	1.88984e+06	1.6757e+06	603693	324288	518812	302967	368649	362112	602843	484016	552836	739621	842283	509123	561635	667659	762130	634546	1.13573e+06	402793	758847	702429	539257	886714	667819	647874	500047	894159	988010	921579	739248
Com_29976_neg	S-Adenosyl-L-methionine	C15 H22 N6 O5 S	398.137	7.432	397.13	No results	No results	Full match	2.30916e+06	2.72911e+06	2.73971e+06	2.64348e+06	2.52927e+06	2.71223e+06	3.33013e+06	3.29267e+06	3.28859e+06	3.73788e+06	3.60638e+06	3.80791e+06	2.56352e+06	2.36848e+06	2.31451e+06	2.60587e+06	2.44685e+06	2.58332e+06	2.54318e+06	2.40172e+06	2.41563e+06	2.41735e+06	2.0925e+06	2.3733e+06	2.17302e+06	2.56826e+06	2.49125e+06	2.34781e+06	2.08999e+06	2.20314e+06	162548	131776	104733	126657	108608	126855	2.89031e+06	3.00114e+06	3.01945e+06	3.23511e+06	3.36866e+06
Com_15765_neg	Glutathione	C10 H17 N3 O6 S	307.084	11.145	306.077	No results	No results	Full match	6.84029e+06	6.0857e+06	8.67176e+06	7.59455e+06	7.32719e+06	8.70451e+06	8.79764e+06	7.65858e+06	7.82541e+06	6.65709e+06	8.38027e+06	7.57948e+06	8.53234e+06	7.88091e+06	7.76828e+06	7.86375e+06	8.09597e+06	8.09355e+06	5.5094e+06	6.40924e+06	6.24965e+06	5.26762e+06	6.06584e+06	6.17515e+06	4.83413e+06	3.75553e+06	4.01421e+06	4.38673e+06	3.25221e+06	3.19162e+06	889638	613175	437986	421760	365024	229301	5.78644e+06	4.84988e+06	4.47732e+06	5.20271e+06	5.0886e+06
Com_3223_neg	N-Acetylvaline	C7 H13 N O3	159.089	3.237	158.082	No results	No results	Full match	7.27478e+07	9.7734e+07	7.11731e+07	8.26753e+07	7.50296e+07	8.92646e+07	1.00013e+08	7.99352e+07	9.07448e+07	8.51993e+07	7.76393e+07	8.069e+07	1.12718e+07	9.19766e+06	1.03901e+07	9.74175e+06	9.48243e+06	8.55768e+06	2.49418e+07	2.39957e+07	2.54503e+07	2.14953e+07	2.5906e+07	2.37173e+07	2.27006e+07	2.58407e+07	2.45676e+07	2.46845e+07	2.26089e+07	2.19413e+07	4.16295e+07	3.92822e+07	3.44976e+07	4.81319e+07	4.30714e+07	3.26051e+07	3.44017e+07	3.83599e+07	3.54502e+07	3.42802e+07	3.79122e+07
Com_29026_neg	NG,NG-Dimethyl-L-arginine	C8 H20 Cl2 N4 O2	274.096	7.408	273.088	No results	No results	Full match	2.52512e+06	2.91428e+06	2.842e+06	2.89072e+06	2.7439e+06	2.70453e+06	3.55432e+06	3.53716e+06	3.59279e+06	3.94139e+06	3.9301e+06	4.05749e+06	2.76253e+06	2.56533e+06	2.53098e+06	2.58999e+06	2.67569e+06	2.64193e+06	2.59096e+06	2.53683e+06	2.49394e+06	2.51978e+06	2.11225e+06	2.5645e+06	2.2293e+06	2.78375e+06	2.72425e+06	2.52302e+06	2.22463e+06	2.39618e+06	2.1741e+06	1.27975e+06	1.75241e+06	2.17825e+06	1.84952e+06	1.66504e+06	2.99181e+06	3.28183e+06	3.25658e+06	3.37979e+06	3.55806e+06
Com_24146_neg	Leucine-enkephalin	C28 H37 N5 O7	555.271	12.521	554.264	No results	No results	Full match	1.08582e+06	1.16771e+06	220123	1.3528e+06	1.61125e+06	1.49211e+06	323027	516320	1.31211e+06	727648	1.11467e+06	726018	194802	186599	179445	174006	174881	169318	311285	205658	334210	256565	280871	281815	699293	739598	720567	1.19628e+06	1.42685e+06	1.08681e+06	317977	232761	122031	155748	126779	91233.9	1.19162e+06	1.07003e+06	1.44206e+06	1.8601e+06	1.69931e+06
Com_4920_neg	L-Ornithine	C5 H12 N2 O2	132.09	1.944	131.082	No results	No results	Full match	2.44717e+07	2.81129e+07	2.81568e+07	2.57103e+07	2.43869e+07	2.89974e+07	1.05299e+07	1.18918e+07	1.1968e+07	1.18677e+07	1.18539e+07	1.40563e+07	245523	214174	265899	139203	272378	247481	2.88982e+07	3.12095e+07	3.09093e+07	2.81656e+07	3.42255e+07	2.97077e+07	1.08341e+07	1.438e+07	1.18482e+07	1.12154e+07	1.13393e+07	1.10806e+07	2.82375e+06	2.44991e+06	2.47873e+06	3.18108e+06	3.14253e+06	2.80986e+06	2.31647e+07	2.27621e+07	2.61305e+07	2.33602e+07	2.72541e+07
Com_737_neg	L-Leucyl-L-alanine Hydrate	C9 H18 N2 O3	202.132	2.386	201.124	No results	No results	Full match	4.25835e+06	6.71891e+06	5.6803e+06	6.68241e+06	4.35413e+06	6.36285e+06	8.61565e+06	7.25117e+06	7.51796e+06	7.1269e+06	8.44964e+06	7.5239e+06	690975	560771	726418	762043	711292	480649	7.22131e+06	6.75689e+06	6.58847e+06	5.75427e+06	5.43129e+06	6.36546e+06	6.82073e+06	6.80559e+06	8.70676e+06	5.91054e+06	5.78738e+06	6.48598e+06	5.53857e+06	7.66958e+06	5.37077e+06	6.5861e+06	3.9146e+06	6.53595e+06	3.35752e+07	3.96146e+07	34539015	3.43464e+07	3.96343e+07
Com_18088_neg	3-Nitro-L-Tyrosine	C9 H10 N2 O5	226.059	1.246	271.057	No results	No results	Full match	5.32407e+06	6.37739e+06	7.73528e+06	7.16293e+06	6.21421e+06	6.88749e+06	4.68799e+06	5.97041e+06	4.83957e+06	4.67301e+06	5.01508e+06	6.01462e+06	3.26234e+06	2.90617e+06	2.22708e+06	2.84631e+06	2.60803e+06	2.03431e+06	4.20027e+06	4.08964e+06	3.7805e+06	3.21305e+06	2.99394e+06	5.03885e+06	2.79568e+06	3.58838e+06	3.07979e+06	3.5857e+06	2.8041e+06	2.92796e+06	2.49914e+06	3.23173e+06	2.56079e+06	2.38551e+06	2.93091e+06	1.60816e+06	3.67604e+06	4.30116e+06	4.01308e+06	3.90986e+06	4.82682e+06
Com_7805_neg	N-Acetyl-Asp-Glu	C11 H16 N2 O8	304.092	1.722	303.085	No results	No results	Full match	8.69025e+06	9.56046e+06	9.57735e+06	9.05939e+06	9.60828e+06	9.61125e+06	8.32859e+06	6.23007e+06	5.9969e+06	5.50366e+06	6.3967e+06	6.32559e+06	2.09063e+06	2.05842e+06	2.64872e+06	1.61385e+06	2.25989e+06	2.27521e+06	2.57505e+06	2.87926e+06	2.25082e+06	2.58429e+06	2.29469e+06	2.55054e+06	2.99351e+06	3.91303e+06	3.43296e+06	4.11168e+06	2.79416e+06	3.20027e+06	2.40075e+07	5.75713e+06	6.05831e+06	8.31552e+06	6.7775e+06	4.93161e+06	4.61846e+06	6.29442e+06	4.72156e+06	4.52938e+06	4.85059e+06
Com_4412_neg	N-Propionylglycine	C5 H9 N O3	131.058	1.393	130.051	No results	No results	Full match	2.30137e+07	5.13781e+07	4.47379e+07	4.93848e+07	3.61615e+07	5.21002e+07	6.91504e+07	3.25754e+07	5.29523e+07	4.44261e+07	5.6732e+07	6.1728e+07	1.5873e+07	1.28984e+07	1.20064e+07	1.2256e+07	1.34795e+07	1.08574e+07	2.46824e+07	2.2311e+07	2.22568e+07	3.51571e+07	2.27271e+07	1.64094e+07	1.79198e+07	2.19165e+07	2.08286e+07	1.35188e+07	1.89551e+07	1.54539e+07	4.3954e+07	4.62438e+07	4.23345e+07	6.8957e+07	4.96967e+07	4.1521e+07	3.12523e+07	2.91636e+07	2.8422e+07	2.94723e+07	3.58323e+07
Com_38628_pos	Tyr-Tyr	C18 H20 N2 O5	344.137	6.222	345.145	No results	Full match	No results	4.46795e+06	6.44291e+06	5.79656e+06	6.62733e+06	6.30056e+06	6.73638e+06	7.95618e+06	8.30416e+06	8.144e+06	8.50965e+06	8.64808e+06	9.57722e+06	478927	749407	637618	526674	703188	520949	6.72383e+06	6.23919e+06	7.25927e+06	6.17337e+06	5.85786e+06	8.47359e+06	5.40698e+06	5.46357e+06	5.48109e+06	6.23203e+06	6.13525e+06	6.16907e+06	3.27661e+06	2.68631e+06	3.45477e+06	3.15493e+06	3.54858e+06	4.93374e+06	4.42449e+06	4.02723e+06	4.64483e+06	4.22001e+06	4.29494e+06
Com_13716_pos	Glu-Gln	C10 H17 N3 O6	275.112	1.75	276.119	No results	Full match	No results	4.78755e+07	5.51502e+07	4.82479e+07	4.80015e+07	5.20194e+07	5.55134e+07	2.31708e+07	2.38117e+07	22124586	2.2791e+07	2.37294e+07	2.56209e+07	2.08116e+06	1.75199e+06	2.145e+06	1.77098e+06	1.54516e+06	1.97059e+06	7.43632e+06	7.16484e+06	7.83833e+06	7.18967e+06	8.03091e+06	7.28073e+06	4.43296e+06	4.98231e+06	4.62617e+06	5.00056e+06	4.77235e+06	4.23836e+06	8.43357e+06	8.41664e+06	9.56587e+06	7.98819e+06	8.58443e+06	9.05386e+06	1.30162e+07	1.36264e+07	1.35662e+07	1.3476e+07	1.28957e+07
Com_26900_pos	gamma-Glutamyltyrosine	C14 H18 N2 O6	310.117	5.789	311.124	No results	Full match	No results	4.15099e+06	2.9717e+06	4.18762e+06	5.06103e+06	4.4057e+06	4.16991e+06	1.01986e+07	1.10008e+07	1.04171e+07	4.15987e+06	1.40452e+07	9.66181e+06	7.1516e+06	6.28769e+06	6.19696e+06	7.49703e+06	1.12609e+07	8.28726e+06	7.48669e+06	7.413e+06	8.63112e+06	6.35495e+06	6.30798e+06	6.91845e+06	6.31931e+06	4.99926e+06	4.64533e+06	4.93804e+06	6.08085e+06	4.95053e+06	1.98238e+07	1.47006e+07	2.09271e+07	1.32539e+07	1.85457e+07	1.73513e+07	6.02288e+06	7.86975e+06	6.1229e+06	6.76113e+06	6.64111e+06
Com_10834_pos	Glu-Thr	C9 H16 N2 O6	248.101	1.563	249.108	No results	Full match	No results	7.03562e+07	6.96713e+07	6.64513e+07	6.46411e+07	6.09833e+07	2.89769e+07	5.08304e+07	5.40739e+07	4.40725e+07	4.57759e+07	5.58928e+07	5.56116e+07	5.06859e+06	4.93286e+06	5.9919e+06	4.84984e+06	5.19206e+06	4.90837e+06	7.24391e+07	7.59312e+07	6.00189e+07	9.64951e+07	6.31992e+07	7.52495e+07	7.90191e+07	5.5232e+07	5.2674e+07	4.04904e+07	4.62539e+07	5.4704e+07	6.88395e+06	6.5314e+06	7.52948e+06	6.09191e+06	6.60804e+06	7.50769e+06	3.56732e+07	3.97494e+07	4.37761e+07	3.93018e+07	3.96491e+07
Com_11905_pos	Glu-Val-Phe	C19 H27 N3 O6	393.19	9.594	394.198	No results	Full match	No results	1.05932e+06	1.02791e+06	1.25339e+06	1.19241e+06	1.13737e+06	1.15864e+06	1.28571e+06	1.13725e+06	1.16934e+06	1.12535e+06	1.1623e+06	1.27195e+06	992692	1.09139e+06	918000	953675	961447	991168	1.12212e+06	1.29278e+06	1.16277e+06	1.25193e+06	1.3186e+06	1.55624e+06	1.26621e+06	1.35148e+06	1.19855e+06	1.29226e+06	1.26895e+06	1.29871e+06	1.41189e+06	862934	1.55996e+06	1.81815e+06	1.63698e+06	1.73234e+06	6.38035e+06	6.37052e+06	6.14154e+06	6.8558e+06	5.5675e+06
Com_3719_neg	gamma-Glu-Glu	C10 H17 N3 O6	275.112	1.383	274.105	No results	Full match	No results	6.57906e+07	6.92895e+07	6.70697e+07	6.76324e+07	7.54341e+07	7.1515e+07	2.74874e+07	3.13642e+07	2.98178e+07	2.6096e+07	2.88771e+07	2.69722e+07	1.07444e+06	1.07026e+06	997142	989767	1.09434e+06	1.1161e+06	4.90982e+06	2.21222e+06	4.58353e+06	3.84963e+06	3.79932e+06	2.39798e+06	2.24141e+06	2.58997e+06	2.42801e+06	2.02829e+06	2.06514e+06	3.23337e+06	4.17558e+06	4.47263e+06	5.00782e+06	5.88707e+06	4.52703e+06	3.90765e+06	1.37918e+07	1.15252e+07	1.35418e+07	1.29723e+07	1.59671e+07
Com_29852_pos	N-Arachidonoyl-L-serine	C23 H37 N O4	391.272	11.517	392.28	Full match	No results	No results	890613	898794	1.01785e+06	883996	1.14959e+06	1.04284e+06	2.00181e+06	1.42765e+06	2.43086e+06	1.73885e+06	1.36509e+06	1.38108e+06	3.67837e+06	4.59406e+06	4.15444e+06	3.47607e+06	3.61482e+06	3.46853e+06	818335	796620	852319	938266	908648	721170	3.30286e+06	2.71181e+06	3.96403e+06	4.08683e+06	3.08015e+06	3.82176e+06	6.17847e+06	6.40213e+06	6.32269e+06	7.00151e+06	7.44878e+06	6.73651e+06	2.53723e+06	3.21951e+06	3.7034e+06	2.14298e+06	2.85361e+06
Com_16995_pos	L-Alanyl-L-proline	C8 H14 N2 O3	186.101	1.489	187.108	Full match	No results	No results	1.52351e+07	7.95778e+06	1.24196e+07	1.4371e+07	1.30814e+07	1.44076e+07	2.1378e+07	1.99834e+07	1.9977e+07	2.04015e+07	2.15911e+07	1.75078e+07	2.89182e+06	3.0224e+06	3.24758e+06	3.32222e+06	3.62195e+06	3.64588e+06	1.49649e+07	1.69564e+07	1.34203e+07	1.72919e+07	1.91677e+07	1.62974e+07	3.18902e+07	2.28358e+07	1.28794e+07	3.08895e+07	1.5007e+07	1.9833e+07	1.53576e+07	1.73723e+07	1.84456e+07	1.46346e+07	1.52154e+07	2.01752e+07	1.35013e+07	1.27714e+07	1.33688e+07	1.25458e+07	1.99011e+07
Com_4730_pos	3-Methylcrotonylglycine	C7 H11 N O3	157.074	1.734	158.081	Full match	No results	No results	3.56797e+07	4.16314e+07	4.2637e+07	3.93201e+07	4.64153e+07	4.36798e+07	5.90435e+07	5.92239e+07	5.65587e+07	5.72703e+07	5.56663e+07	5.6382e+07	2.12886e+07	2.11874e+07	1.85304e+07	1.86188e+07	1.85544e+07	1.91098e+07	1.43267e+08	1.33903e+08	1.70114e+08	1.53286e+08	150708348	1.53845e+08	118216166	1.1206e+08	1.08293e+08	1.15314e+08	1.10123e+08	1.19333e+08	2.57074e+08	2.72144e+08	2.45415e+08	113156393	2.20489e+08	1.51676e+08	6.9638e+07	6.99626e+07	7.51893e+07	7.75147e+07	7.64275e+07
Com_16643_pos	Valylproline	C10 H18 N2 O3	214.132	1.51	215.139	Full match	No results	No results	4.20448e+06	3.38328e+06	4.01073e+06	3.75857e+06	3.40266e+06	3.73187e+06	5.02362e+06	5.76781e+06	6.12796e+06	5.71105e+06	5.14282e+06	8.56017e+06	844026	878233	619110	595045	989296	807957	1.4094e+07	1.50386e+07	1.52368e+07	1.40341e+07	1.98566e+07	1.35079e+07	9.03138e+06	8.76563e+06	9.10835e+06	1.03876e+07	9.43213e+06	9.84796e+06	1.17721e+07	1.12937e+07	1.35025e+07	1.23495e+07	1.03449e+07	7.95834e+06	1.15495e+07	1.28536e+07	1.35804e+07	1.3895e+07	1.3711e+07
Com_26323_pos	Alanyltyrosine	C12 H16 N2 O4	252.111	1.496	253.118	Full match	No results	No results	4.15963e+06	5.27862e+06	5.02351e+06	3.93618e+06	5.17765e+06	4.96531e+06	6.15218e+06	5.57195e+06	6.05642e+06	3.61301e+06	3.45648e+06	3.22732e+06	4.12496e+06	4.29642e+06	3.2228e+06	1.26642e+06	3.49769e+06	4.67309e+06	4.81931e+06	5.89181e+06	5.80918e+06	5.89043e+06	7.35009e+06	7.54962e+06	7.35906e+06	6.12891e+06	1.0058e+07	1.00935e+07	9.16254e+06	8.69976e+06	2.11376e+07	2.39254e+07	2.55996e+07	2.38143e+07	2.71829e+07	2.47029e+07	7.42703e+06	5.49169e+06	7.53177e+06	8.06282e+06	8.05821e+06
Com_16667_pos	Biocytin	C16 H28 N4 O4 S	372.183	6.461	373.19	Full match	No results	No results	2.15672e+06	2.35027e+06	1.89697e+06	2.24584e+06	2.21799e+06	2.47344e+06	2.12566e+06	2.4059e+06	2.20808e+06	2.30682e+06	2.15265e+06	2.18412e+06	377253	512937	409417	395898	347560	503555	1.34528e+07	1.5211e+07	1.58286e+07	1.15496e+07	2.04576e+07	8.1196e+06	3.54115e+06	3.06416e+06	3.3272e+06	4.43019e+06	3.43191e+06	3.56088e+06	1.53944e+06	1.90792e+06	1.81983e+06	1.99742e+06	1.46783e+06	1.16095e+06	6.33593e+06	6.82607e+06	7.43808e+06	8.02528e+06	7.74243e+06
Com_8076_pos	Capryloylglycine	C10 H19 N O3	201.137	4.095	202.144	Full match	No results	No results	1.74264e+07	1.92563e+07	1.21918e+07	1.72266e+07	2.37808e+07	2.23634e+07	1.37903e+08	6.91122e+07	6.88128e+07	6.85141e+07	4.97609e+07	6.89628e+07	9.58636e+06	1.00775e+07	1.71006e+07	9.97518e+06	9.10127e+06	9.39152e+06	2.02539e+07	1.33699e+07	2.72425e+07	2.70617e+07	4.18202e+07	4.07234e+07	1.64613e+07	1.4358e+07	1.37311e+07	1.52418e+07	1.57162e+07	1.99609e+07	2.03251e+07	2.24874e+07	1.72805e+07	1.5197e+07	1.86608e+07	1.64456e+07	9.74933e+06	1.23079e+07	1.32113e+07	1.80323e+07	1.99698e+07
Com_5353_neg	Tyrosylalanine	C12 H16 N2 O4	252.111	4.892	251.104	Full match	No results	No results	1.2811e+06	1.09298e+06	1.23782e+06	1.1539e+06	1.41517e+06	1.22895e+06	2.01712e+06	2.40457e+06	2.3456e+06	1.90983e+06	2.19121e+06	2.37187e+06	367863	664945	330859	365285	449396	463024	1.25979e+06	1.25432e+06	1.35808e+06	1.43665e+06	1.86628e+06	1.51196e+06	1.07797e+06	1.2542e+06	1.26172e+06	1.18976e+06	1.26094e+06	1.132e+06	1.62966e+06	1.26992e+06	1.29894e+06	1.7305e+06	1.28092e+06	1.24377e+06	5.22067e+06	6.04591e+06	6.09892e+06	7.58991e+06	6.51714e+06
Com_4649_neg	N-Acetyl-L-carnosine	C11 H16 N4 O4	268.116	1.847	267.109	Full match	No results	No results	3.29439e+07	3.64937e+07	3.46133e+07	3.64576e+07	3.41017e+07	3.16392e+07	3.41836e+07	2.99066e+07	2.84341e+07	2.72788e+07	3.17926e+07	3.15153e+07	8.33823e+06	8.95754e+06	9.03433e+06	8.2904e+06	9.02134e+06	1.04112e+07	3.99386e+07	3.52196e+07	3.31297e+07	2.99106e+07	3.12323e+07	2.3561e+07	1.95812e+07	24597750	2.00872e+07	1.76203e+07	1.62997e+07	2.01189e+07	3.42978e+07	1.7183e+07	1.43844e+07	2.19197e+07	2.00641e+07	1.4139e+07	3.04157e+07	2.7847e+07	2.8458e+07	2.54823e+07	3.28478e+07
Com_366_neg	Meso-erythritol	C4 H10 O4	122.058	1.396	121.05	Full match	Full match	Full match	3.31693e+08	3.80575e+08	3.0334e+08	3.4139e+08	3.66957e+08	362776767	5.58791e+08	3.87193e+08	5.83365e+08	4.95534e+08	5.44619e+08	527843251	6.07145e+08	5.69529e+08	4.71679e+08	4.82668e+08	4.51105e+08	394971371	5.90766e+07	7.59421e+07	7.89836e+07	5.77734e+07	5.65803e+07	4.97912e+07	211007991	1.28301e+08	1.28546e+08	1.22676e+08	1.11251e+08	1.21557e+08	1374602192	1152387078	1042477487	1306423238	1142352832	8.14548e+08	5.12458e+08	5.25846e+08	4.9829e+08	4.50189e+08	5.26583e+08
Com_16_neg	Mannitol	C6 H14 O6	182.079	1.279	181.072	Full match	Full match	Full match	4657443826	5023485460	3521474544	3051269227	3381110655	3380910135	1059539225	1118796445	1540091556	1374523272	1062786372	1523240748	746427069	580265042	536935679	680480924	624846768	595606113	15009786277	20138444002	19793942488	18201219455	19642171218	11064311643	5485598556	8216857423	9602716234	9930889175	2744392307	8570959368	3109239635	3541418794	3244937038	4786978042	4243466528	3377047651	23576025083	14750626317	24254174994	23348511570	15782138541
Com_10_neg	Arabitol	C5 H12 O5	152.068	1.736	151.061	Full match	Full match	Full match	1291279444	1190508002	9.50615e+08	8.37831e+08	873067086	8.46196e+08	4810899902	3829717991	9415308350	8569579567	3946356285	4101495091	2076952283	1880926881	1364089530	1578111264	1474590875	1309226568	18057464269	17037326308	15803775574	15250952175	15221281360	14278446987	15875283018	17249461744	16615100252	14752925855	14185692410	15515629228	1728204407	1178059556	906132593	9.90957e+08	7.6775e+08	5.84912e+08	11981855190	7157269097	10220195536	9272500479	7719181511
Com_30692_pos	Kahweol	C20 H26 O3	314.188	11.49	315.196	Full match	No results	Full match	1.63994e+06	766825	855076	819747	720311	745548	3.37645e+06	3.44363e+06	3.37178e+06	525298	3.64076e+06	1.31403e+06	2.52673e+06	1.59991e+06	2.22631e+06	2.17132e+06	2.34587e+06	2.79477e+06	788202	733319	783447	1.04164e+06	767018	621111	1.71774e+06	1.42503e+06	1.74176e+06	1.46112e+06	1.92923e+06	1.95559e+06	7.05622e+06	5.60411e+06	8.39595e+06	7.51634e+06	6.8663e+06	8.17894e+06	2.74316e+06	2.80541e+06	2.77105e+06	2.94739e+06	2.59273e+06
Com_1234_pos	pentane-1,2,3,4,5-pentol	C5 H12 O5	152.069	1.497	153.076	Full match	No results	Full match	2.30177e+07	1.9616e+07	1.89212e+07	1.51036e+07	1.71942e+07	1.83277e+07	4.76656e+07	6.2798e+07	6.7173e+07	6.09189e+07	6.24826e+07	6.53817e+07	3.36248e+08	364196451	3.33509e+08	3.4239e+08	3.52825e+08	3.39472e+08	2.798e+08	7.20784e+08	560496391	399062185	687669522	827190278	991367504	513415306	8.15034e+08	1144454443	9.52677e+08	7.75706e+08	5.56171e+07	5.18724e+07	4.81706e+07	4.09372e+07	4.09091e+07	2.88579e+07	1.90448e+08	3.33527e+08	3.25318e+08	2.38083e+08	1.9809e+08
Com_12785_pos	(2-morpholino-5-nitrophenyl)methanol	C11 H14 N2 O4	238.095	8.23	239.103	Full match	No results	Full match	3.23126e+07	3.69374e+07	3.15017e+07	3.71104e+07	4.36759e+07	4.03799e+07	1.01756e+07	1.01656e+07	1.02102e+07	9.78427e+06	9.57957e+06	6.65089e+06	9.74631e+06	9.34287e+06	9.28747e+06	9.58413e+06	9.78065e+06	9.93345e+06	7.18793e+06	8.50865e+06	9.11388e+06	6.95894e+06	7.27924e+06	8.98541e+06	4.21495e+06	3.7517e+06	2.84292e+06	3.31253e+06	4.10223e+06	3.68966e+06	5.13857e+07	5.66405e+07	5.31024e+07	7.85505e+07	6.38376e+07	6.00185e+07	7.45403e+06	8.40716e+06	8.25564e+06	7.44651e+06	7.82581e+06
Com_29_pos	2-(14,15-Epoxyeicosatrienoyl) glycerol	C23 H38 O5	394.272	14.09	395.279	Full match	No results	Full match	2.48409e+07	1.49412e+07	1.36471e+07	1.16535e+07	1.38422e+07	1.47145e+07	2.85856e+07	2.80055e+07	2.5734e+07	2.88125e+07	3.77521e+07	2.32481e+07	4.64571e+07	4.41314e+07	5.21964e+07	5.4204e+07	5.29044e+07	5.53751e+07	1.91262e+07	2.31999e+07	3.31609e+07	2.45077e+07	2.33183e+07	2.42433e+07	2.08653e+07	2.30462e+07	2.43888e+07	2.41688e+07	2.21982e+07	2.1662e+07	9.90793e+07	5.72836e+07	8.28235e+07	7.13695e+07	8.77875e+07	5.1686e+07	2427327704	2031298260	2136971475	1793510261	2043945098
Com_43452_pos	Cafestol	C20 H28 O3	316.204	13.431	317.211	Full match	No results	Full match	2.92166e+06	3.9416e+06	3.92247e+06	4.57006e+06	4.11492e+06	3.78214e+06	4.47595e+06	5.4546e+06	4.06568e+06	4.13485e+06	4.45075e+06	3.04447e+06	7.66796e+06	8.54701e+06	7.37461e+06	7.82298e+06	9.28946e+06	7.74463e+06	3.38867e+06	2.23655e+06	2.23096e+06	1.76027e+06	1.41206e+06	970510	2.76856e+06	2.72154e+06	3.06313e+06	2.89785e+06	3.62462e+06	3.78471e+06	3.6994e+06	4.37968e+06	4.99999e+06	4.19742e+06	4.29024e+06	4.72925e+06	2.77452e+06	2.95182e+06	2.96551e+06	3.2852e+06	3.94411e+06
Com_61819_pos	5-[(8Z,11Z)-pentadeca-8,11-dien-1-yl]benzene-1,3-diol	C21 H32 O2	316.241	14.131	317.247	Full match	No results	Full match	2.18669e+06	2.28771e+06	2.19509e+06	1.95833e+06	1.73226e+06	2.14278e+06	2.89438e+06	2.99082e+06	2.92534e+06	2.87872e+06	2.17612e+06	3.05628e+06	2.94535e+06	3.15288e+06	3.11638e+06	4.09653e+06	4.14113e+06	3.81511e+06	2.94537e+06	1.99184e+06	2.00865e+06	1.645e+06	2.47472e+06	1.95649e+06	1.71234e+06	1.26416e+06	1.4385e+06	1.17212e+06	1.3481e+06	1.60955e+06	1.90607e+06	2.25331e+06	4.17202e+06	1.91102e+06	3.27408e+06	2.57583e+06	2.64348e+06	2.48353e+06	2.48005e+06	1.28751e+06	1.98249e+06
Com_111_pos	Iditol	C6 H14 O6	182.079	1.302	183.086	Full match	No results	Full match	1167413602	1149997074	1329749118	1196125878	1211303943	1163589614	2338547143	2517621577	2360537029	2124324823	2257050036	1981695602	6.55827e+08	6.72339e+08	6.02375e+08	6.56491e+08	6.57076e+08	6.24518e+08	3767582928	3925753986	3638563040	3808786969	4002314502	3871876702	8189836307	8465482403	9558988012	8211339395	8167954333	9125976428	1168621640	1125369995	1133586281	1100717628	1126111949	1132399176	3114278522	3256718505	3039977454	3406701768	3256058341
Com_831_pos	1-Palmitoylglycerol	C19 H38 O4	330.277	14.815	331.285	Full match	No results	Full match	1.20281e+08	8.98844e+07	1.20351e+08	1.16599e+08	1.10156e+08	1.24635e+08	1.41765e+08	1.39656e+08	1.48345e+08	1.28639e+08	1.18608e+08	1.18389e+08	1.90755e+08	1.29823e+08	1.34012e+08	1.35865e+08	1.04062e+08	1.50497e+08	3.07674e+07	7.93125e+07	7.7002e+07	5.48383e+07	7.6392e+07	7.07437e+07	1.57734e+08	1.94176e+08	1.69438e+08	182263867	1.74704e+08	1.60187e+08	3.35511e+08	1.28967e+08	2.04842e+08	139507010	1.75104e+08	1.20478e+08	1618327564	1213062124	1238691594	1232585635	1276535830
Com_11588_pos	Estriol	C18 H24 O3	288.173	12.108	289.18	Full match	No results	Full match	5.54987e+06	4.96517e+06	5.36262e+06	4.27746e+06	4.75547e+06	5.7306e+06	6.7427e+06	8.22084e+06	5.12221e+06	6.45106e+06	6.33008e+06	8.28004e+06	9.24194e+07	7.75608e+07	9.0652e+07	7.14479e+07	6.27687e+07	7.27306e+07	2.16602e+06	1.49218e+06	1.46055e+06	1.91277e+06	1.33121e+06	1.4516e+06	3.14916e+06	2.70343e+06	3.62525e+06	4.33742e+06	3.85995e+06	2.5723e+06	5.89211e+06	7.38752e+06	5.44396e+06	7.16087e+06	6.63219e+06	7.47556e+06	1.22562e+07	1.17056e+07	9.63849e+06	9.80966e+06	9.14983e+06
Com_32589_pos	DL-Panthenol	C9 H19 N O4	205.132	1.612	206.139	No results	No results	Full match	1.34153e+07	1.42972e+07	1.25057e+07	1.1563e+07	1.25735e+07	1.18605e+07	2.68211e+06	2.55397e+06	2.27019e+06	2.20839e+06	2.84155e+06	2.32396e+06	1.19428e+06	732709	807571	852031	789394	709087	1.26399e+06	1.20614e+06	1.68696e+06	898996	909877	1.37834e+06	1.49749e+06	1.98085e+06	1.34376e+06	1.4539e+06	1.91878e+06	1.88463e+06	1.70582e+06	1.89177e+06	1.72725e+06	1.49223e+06	1.49917e+06	2.01173e+06	2.90027e+06	2.78191e+06	3.00907e+06	2.9082e+06	2.50765e+06
Com_14658_pos	Estradiol	C18 H24 O2	272.178	12.065	273.185	No results	No results	Full match	3.90064e+06	4.45743e+06	4.65195e+06	5.49906e+06	4.04173e+06	3.88767e+06	9.28262e+06	9.03413e+06	7.89654e+06	9.45184e+06	7.9981e+06	8.11479e+06	4.81501e+07	4.98157e+07	6.54049e+07	4.6259e+07	4.20215e+07	5.16851e+07	1.15176e+06	1.30036e+06	1.52362e+06	1.30303e+06	1.2374e+06	1.30562e+06	1.61386e+06	1.95374e+06	1.74195e+06	1.90478e+06	1.66122e+06	1.66548e+06	5.15586e+06	5.63617e+06	5.05907e+06	4.11049e+06	5.06383e+06	4.36504e+06	8.63388e+06	7.33927e+06	6.17821e+06	5.1191e+06	6.40788e+06
Com_71180_pos	4-Oxoretinol	C20 H28 O2	300.209	10.948	301.216	No results	No results	Full match	394874	374031	409137	359240	475303	370703	1.01915e+06	878254	998974	967660	1.04046e+06	1.19619e+06	1.33967e+06	1.22573e+06	865951	1.10697e+06	1.15256e+06	1.11344e+06	701618	648457	1.11972e+06	990020	905227	699114	1.6637e+06	1.82308e+06	1.40592e+06	1.82807e+06	1.46529e+06	1.42422e+06	3.19464e+06	3.49349e+06	3.24405e+06	3.65994e+06	3.6499e+06	3.69553e+06	1.22775e+06	1.14018e+06	978640	831216	1.41304e+06
Com_96020_pos	17alpha-Ethinyl estradiol	C20 H24 O2	296.179	10.597	297.186	No results	No results	Full match	115137	236698	241342	147495	270635	167681	431116	511560	408160	453947	397706	468516	388911	327431	423137	399160	303818	538331	161908	202171	178009	124056	195011	133597	660760	756604	624054	772916	709348	661947	546332	673439	595684	766263	697981	891467	370989	479693	489145	430142	362044
Com_44931_pos	Isoproterenol	C11 H17 N O3	211.121	10.221	212.128	No results	No results	Full match	619626	668164	904897	633653	676399	628304	1.73857e+06	1.33949e+06	1.25689e+06	1.24039e+06	1.61164e+06	1.34115e+06	4.10419e+06	3.70736e+06	3.57623e+06	3.68239e+06	4.71901e+06	3.20666e+06	2.44673e+06	2.64907e+06	1.96305e+06	1.90808e+06	2.05139e+06	2.62337e+06	2.11537e+06	1.40282e+06	1.87281e+06	2.45051e+06	1.58418e+06	1.38465e+06	9.28016e+06	9.65639e+06	8.20256e+06	8.31752e+06	1.04727e+07	9.4155e+06	2.20348e+06	1.5538e+06	1.67696e+06	1.7503e+06	2.18102e+06
Com_11166_pos	dihydrotachysterol	C28 H46 O	398.355	15.591	399.362	No results	No results	Full match	2.44168e+06	1.95214e+06	1.13169e+06	1.61272e+06	1.00953e+06	1.01929e+06	2.9028e+06	1.93981e+06	2.60739e+06	2.43858e+06	4.1395e+06	2.53247e+06	9.3992e+06	1.58348e+07	1.54744e+07	1.87234e+07	1.02539e+07	8.37178e+06	2.7753e+06	1.05961e+06	954876	492834	369549	329290	259663	297402	347195	317632	326449	311160	1.44641e+07	1.44533e+07	1.58368e+07	1.38335e+07	1.46614e+07	1.35604e+07	1.98002e+07	1.24999e+07	1.25607e+07	1.16655e+07	1.26218e+07
Com_88684_pos	Tryptophanol	C11 H14 N2 O	190.111	7.444	191.118	No results	No results	Full match	276163	272167	268637	260332	269818	283773	273493	287425	282386	288153	295047	286981	293628	289805	272456	284970	281416	280577	263888	291295	280685	282439	283271	267221	253816	268595	270133	273671	263467	271540	353518	354154	321613	450728	438110	323484	274636	316528	252599	377426	255968
Com_8592_pos	Corey Lactone Diol	C8 H12 O4	172.074	9.507	173.081	No results	No results	Full match	6.73911e+06	8.52963e+06	6.81111e+06	7.26053e+06	7.88249e+06	7.43215e+06	8.26118e+06	9.33139e+06	1.01352e+07	1.31898e+07	1.16194e+07	8.60863e+06	4.89983e+07	3.09619e+07	4.59961e+07	3.57393e+07	3.40866e+07	3.62001e+07	7.86793e+06	9.50498e+06	8.42202e+06	9.51494e+06	8.31613e+06	7.95383e+06	8.79568e+06	1.06188e+07	1.27336e+07	1.53362e+07	9.52741e+06	1.48753e+07	1.20038e+08	7.74347e+07	1.03801e+08	1.34424e+08	1.0726e+08	5.20283e+07	1.80077e+07	1.86656e+07	1.52425e+07	1.64167e+07	1.52962e+07
Com_63311_pos	2-Methoxyestradiol (2-MeOE2)	C19 H26 O3	302.188	13.798	303.195	No results	No results	Full match	2.77096e+06	2.92301e+06	2.92225e+06	2.67141e+06	3.11067e+06	3.10629e+06	2.09038e+06	2.14532e+06	2.05169e+06	2.13456e+06	2.05223e+06	2.72296e+06	2.13239e+06	2.62886e+06	1.89578e+06	2.01651e+06	2.01059e+06	1.96738e+06	1.21769e+06	1.01783e+06	894408	1.43031e+06	1.11295e+06	1.3755e+06	1.30298e+06	1.48388e+06	1.55611e+06	1.47464e+06	1.44877e+06	1.5118e+06	4.74337e+06	3.93464e+06	3.95289e+06	4.50138e+06	4.04022e+06	3.59502e+06	1.8283e+06	1.85083e+06	1.75981e+06	350498	1.79411e+06
Com_46364_pos	5-Hydroxytryptophol	C10 H11 N O2	177.079	8.072	178.086	No results	No results	Full match	4.70346e+06	6.47551e+06	5.75142e+06	5.15388e+06	5.55092e+06	5.82557e+06	6.04969e+06	8.17946e+06	5.1545e+06	8.88992e+06	6.79979e+06	6.19035e+06	2.65312e+06	2.55632e+06	2.37126e+06	2.38955e+06	2.21729e+06	2.26532e+06	3.82034e+06	5.69372e+06	3.53708e+06	4.5393e+06	4.18261e+06	5.71974e+06	2.77727e+06	2.99132e+06	2.8219e+06	2.69466e+06	2.80856e+06	2.65869e+06	9.29123e+06	7.87038e+06	9.0863e+06	9.08177e+06	8.82557e+06	9.54178e+06	3.92196e+06	3.85443e+06	3.95232e+06	3.16247e+06	3.99983e+06
Com_1755_pos	Lactitol	C12 H24 O11	344.131	1.316	345.14	No results	No results	Full match	5.47918e+07	5.25129e+07	4.73046e+07	4.70079e+07	6.45586e+07	6.34801e+07	129728344	1.38561e+08	1.33837e+08	1.23376e+08	135817655	1.29173e+08	1.6794e+08	1.90673e+08	1.70119e+08	1.80497e+08	1.68023e+08	1.76878e+08	8.16325e+07	7.73637e+07	6.71574e+07	7.57426e+07	7.33433e+07	6.53368e+07	2.67834e+08	2.58383e+08	2.8344e+08	2.65872e+08	2.68111e+08	2.67447e+08	6.29295e+08	7.55122e+08	7.63551e+08	6.69506e+08	7.28599e+08	8.14291e+08	1.55979e+08	1.38901e+08	1.49673e+08	1.56845e+08	1.59928e+08
Com_849_neg	Dl-Threitol	C4 H10 O4	122.058	1.538	103.04	No results	No results	Full match	1.28609e+08	1.54074e+08	1.2739e+08	1.31914e+08	1.40796e+08	1.44299e+08	2.16791e+08	1.66589e+08	2.12364e+08	1.90635e+08	1.92721e+08	2.00781e+08	2.25185e+08	1.94015e+08	1.74909e+08	2.22124e+08	1.77544e+08	1.5578e+08	6.5881e+07	6.00921e+07	7.08691e+07	6.35694e+07	6.66576e+07	2.39485e+07	1.01944e+08	114541168	1.25684e+08	1.07631e+08	1.05258e+08	105087336	5.03254e+08	3.78608e+08	3.52869e+08	4.8651e+08	3.73331e+08	3.39195e+08	1.90801e+08	208219397	1.98045e+08	190606688	2.11972e+08
Com_3600_neg	Xylitol	C5 H12 O5	152.068	0.394	151.061	No results	No results	Full match	2132.77	4587.65	2561.94	2294.59	96808.3	2438.21	3316.96	3005.43	3152.03	3411.71	3581.04	3770.66	2827.2	2648.52	2483.59	2393.65	2595.74	2393.39	2439.11	2377	2302.37	2413.86	2332.93	3783.18	2110.02	2539.39	2436.3	2305.96	2135.76	2288.94	2150.74	2304.75	2060.29	2617.32	2369.82	1898.66	2932.37	3187.48	3181.22	3080.13	3515.02
Com_8922_neg	All-Trans-13,14-Dihydroretinol	C20 H32 O	288.245	13.618	287.238	No results	No results	Full match	708497	883884	500195	669782	792905	545800	4.29534e+06	2.75816e+06	3.18534e+06	2.83423e+06	3.26577e+06	3.92313e+06	5.26823e+06	4.5346e+06	4.38605e+06	4.38691e+06	4.98969e+06	4.51826e+06	1.17375e+06	1.1781e+06	1.26833e+06	1.08629e+06	1.28961e+06	1.41469e+06	769304	1.01231e+06	825590	802744	924288	638307	1.71401e+07	1.74549e+07	1.63444e+07	2.47268e+07	2.15165e+07	1.52544e+07	4.44716e+06	4.55036e+06	4.87112e+06	4.77215e+06	4.17009e+06
Com_1323_neg	DL-3,4-Dihydroxyphenyl glycol	C8 H10 O4	170.058	1.286	169.05	No results	No results	Full match	4.57511e+06	6.10519e+06	6.56222e+06	5.98667e+06	5.30967e+06	7.09006e+06	1.05687e+07	8.90076e+06	1.02504e+07	9.99629e+06	1.27742e+07	1.22454e+07	1.07743e+07	1.11211e+07	1.09465e+07	1.15938e+07	1.15857e+07	9.91257e+06	1.66271e+07	1.23211e+07	1.12252e+07	1.21281e+07	6.22159e+06	1.32547e+07	5.30015e+06	7.16103e+06	5.75066e+06	7.60128e+06	4.35375e+06	4.89262e+06	6.01351e+06	7.35022e+06	6.57686e+06	7.7932e+06	7.15121e+06	5.59146e+06	1.24835e+07	1.57934e+07	1.10807e+07	1.14892e+07	1.55986e+07
Com_1709_pos	1-Stearoylglycerol	C21 H42 O4	358.308	15.38	359.316	Full match	Full match	No results	3.66717e+07	3.96495e+07	4.23105e+07	4.4482e+07	4.4119e+07	4.5552e+07	2.41424e+07	3.42029e+07	2.99949e+07	3.09524e+07	2.82239e+07	3.12234e+07	1.66313e+08	144939872	1.61214e+08	1.46817e+08	1.06222e+08	1.53867e+08	2.04982e+07	2.99221e+07	4.1098e+07	3.18923e+07	2.96426e+07	3.17939e+07	5.81531e+07	5.88633e+07	5.46034e+07	5.95933e+07	6.83299e+07	5.83885e+07	7.83367e+08	6.94128e+08	7.73978e+08	7.61575e+08	7.43163e+08	6.38549e+08	5.05144e+07	4.10733e+07	3.62188e+07	3.95136e+07	3.90695e+07
Com_83_pos	2-Amino-1,3,4-octadecanetriol	C18 H39 N O3	317.293	12.996	318.3	Full match	Full match	No results	4745559522	3556570870	3737234804	4140333414	3305507580	3720114947	6430710701	5967109197	6101702417	5303786497	7464471869	5156633226	11923920171	7453579168	13410230821	11625646998	8903744691	13248763960	6.09394e+08	2.89421e+08	2.51018e+08	1.76463e+08	1.46751e+08	1.21903e+08	6.64223e+08	9.43237e+08	8.1459e+08	7.90182e+08	9.02872e+08	7.33188e+08	7774909184	7392270511	8213554018	8384728408	7634817028	8638039634	2695574837	2793871455	2411792270	2392797502	2509014154
Com_7908_neg	1,2-Dipalmitoylphosphatidylglycerol	C38 H75 O10 P	722.512	16.166	721.505	Full match	Full match	No results	197529	220964	225747	215356	223065	218402	299999	247536	281659	277587	298421	305493	1.27848e+07	5.44677e+06	1.43514e+07	1.20179e+07	9.80357e+06	1.30497e+07	268632	299113	343111	383050	410190	428671	474112	580027	584946	539745	568634	563054	1.97668e+07	2.58775e+07	2.04651e+07	2.3226e+07	1.99443e+07	9.03844e+06	255674	269763	262389	227495	281782
Com_6306_neg	4-Hydroxybenzylalcohol	C7 H8 O2	124.052	1.167	123.045	Full match	Full match	No results	2.74664e+06	3.75522e+06	3.64396e+06	3.96239e+06	3.04994e+06	4.29291e+06	5.37346e+06	5.85491e+06	5.73513e+06	5.72821e+06	6.358e+06	7.21588e+06	5.62824e+06	5.67211e+06	5.43304e+06	5.27455e+06	5.37097e+06	4.9289e+06	3.69788e+06	4.31867e+06	4.61516e+06	5.04651e+06	4.23974e+06	3.91517e+06	4.05299e+06	5.70009e+06	5.13973e+06	5.02926e+06	4.90774e+06	5.29052e+06	4.87001e+06	4.97118e+06	4.32321e+06	5.97054e+06	5.4198e+06	4.04929e+06	6.84941e+06	8.43257e+06	6.58199e+06	5.74951e+06	8.31389e+06
Com_15577_pos	Linalool	C10 H18 O	154.136	12.913	155.143	No results	Full match	No results	5.80673e+06	1.09358e+07	1.1102e+07	9.75914e+06	6.1207e+06	5.88557e+06	6.60669e+06	8.09436e+06	5.75316e+06	7.52353e+06	7.11362e+06	7.05068e+06	4.96787e+07	5.18397e+07	4.77581e+07	4.88009e+07	4.73465e+07	4.45417e+07	3.9504e+06	4.12754e+06	4.07442e+06	3.56462e+06	3.67475e+06	4.65093e+06	4.80897e+06	5.38564e+06	5.28546e+06	5.20831e+06	5.46178e+06	4.44673e+06	1.91775e+07	1.69719e+07	1.82924e+07	1.72768e+07	1.79519e+07	1.87547e+07	1.20883e+07	1.25639e+07	1.02139e+07	9.58798e+06	1.39804e+07
Com_10029_pos	5-[(E)-2-(3,5-dihydroxyphenyl)ethenyl]-2-methoxybenzene-1,3-diol	C15 H14 O5	274.084	8.065	275.092	Full match	No results	No results	1.03403e+06	959251	1.24976e+06	1.42706e+06	1.34834e+06	1.47455e+06	3.2748e+06	3.77874e+06	3.47721e+06	4.03597e+06	3.10943e+06	4.92687e+06	5.85157e+06	5.65626e+06	6.37953e+06	5.91598e+06	5.96113e+06	5.50661e+06	4.93408e+06	5.17773e+06	5.3133e+06	5.63924e+06	4.92176e+06	2.9184e+06	2.0737e+07	1.90238e+07	2.13768e+07	2.07861e+07	2.06026e+07	2.05488e+07	1.02041e+08	9.86325e+07	1.01651e+08	1.10043e+08	104910612	1.01347e+08	10542217	1.08297e+07	9.83095e+06	1.18223e+07	9.98954e+06
Com_19155_pos	Betulin	C30 H50 O2	442.381	13.378	443.388	Full match	No results	No results	7.46562e+06	7.5169e+06	6.82527e+06	5.59113e+06	5.85356e+06	5.80708e+06	4.96483e+06	4.81265e+06	5.90944e+06	4.09958e+06	4.31136e+06	4.67814e+06	2.67499e+06	2.1296e+06	2.81903e+06	3.07404e+06	1.95645e+06	2.38833e+06	3.58757e+07	3.6785e+07	3.95721e+07	3.74848e+07	3.60064e+07	3.21761e+07	997652	632343	795439	1.22368e+06	1.00053e+06	1.08621e+06	784106	862668	858239	891297	1.77272e+06	858361	7.15535e+06	5.15394e+06	4.8021e+06	4.70948e+06	5.7646e+06
Com_6776_pos	3-amino-2-phenyl-2H-pyrazolo[4,3-c]pyridine-4,6-diol	C12 H10 N4 O2	242.081	10.008	243.088	Full match	No results	No results	1.04597e+08	5.82698e+07	2.17248e+07	1.97799e+07	6.42383e+07	1.48461e+08	1.92396e+07	6.53278e+07	7.40707e+07	7.77255e+07	7.52711e+07	6.76262e+07	1.17879e+07	9.80301e+06	2.4268e+07	2.27415e+07	8.69959e+06	2.15866e+07	1.4836e+08	1.56957e+08	151917232	1.5464e+08	1.62162e+08	1.46558e+08	1.21037e+08	1.15901e+08	9.80668e+07	1.15772e+08	1.17105e+08	1.09105e+08	3.9431e+07	6.76107e+07	5.98835e+07	4.01582e+07	4.44701e+07	5.58854e+07	160073707	1.2357e+08	1.19811e+08	1.27759e+08	1.13375e+08
Com_8692_pos	6 β-Hydroxycortisol	C21 H30 O6	378.205	11.433	379.212	Full match	No results	No results	3.36439e+06	3.63326e+06	4.02572e+06	3.96864e+06	4.37779e+06	3.89427e+06	5.9213e+06	5.7359e+06	5.55417e+06	5.95381e+06	6.22681e+06	6.72955e+06	3.02619e+07	2.30359e+07	2.58469e+07	2.3417e+07	3.14049e+07	2.70671e+07	2.37687e+06	2.14407e+06	2.33605e+06	2.51353e+06	2.99222e+06	1.95725e+06	3.77497e+07	4.01693e+07	3.51158e+07	3.49082e+07	2.75866e+07	3.09358e+07	1.2391e+08	1.13125e+08	1.32742e+08	1.27032e+08	134899234	1.35213e+08	2.61941e+07	2.48189e+07	2.40444e+07	2.14568e+07	2.43508e+07
Com_39723_pos	nor-6β-Oxycodol	C17 H21 N O4	303.147	11.314	304.154	Full match	No results	No results	7.96227e+06	7.93019e+06	6.83544e+06	6.34032e+06	1.01765e+07	8.08253e+06	3.50579e+06	3.91998e+06	3.80918e+06	3.34985e+06	3.4672e+06	3.61253e+06	951777	928645	873790	898284	922995	910820	4.48146e+06	5.07333e+06	4.52788e+06	3.73985e+06	4.14814e+06	4.11615e+06	1.42374e+06	1.0327e+06	1.23218e+06	1.20409e+06	1.07691e+06	1.35928e+06	1.21957e+06	1.40553e+06	1.13164e+06	1.23275e+06	1.23627e+06	1.16678e+06	1.91192e+06	2.31423e+06	2.2295e+06	2.05826e+06	2.23268e+06
Com_3050_pos	Arachidonoyl serinol	C23 H39 N O3	377.293	13.741	378.3	Full match	No results	No results	3.27649e+08	3.42025e+08	2.93888e+08	3.03617e+08	3.33407e+08	3.25366e+08	1.5104e+08	1.52023e+08	138649800	1.4372e+08	1.32016e+08	1.29416e+08	2.07188e+06	1.9238e+06	1.8617e+06	2.06942e+06	2.01763e+06	1.92305e+06	5.07547e+07	4.6903e+07	4.57445e+07	4.23506e+07	4.182e+07	39089365	1.7097e+07	1.93153e+07	2.76517e+07	2.29764e+07	2.37667e+07	1.94157e+07	1.11891e+07	1.01035e+07	9.93541e+06	1.02711e+07	1.01519e+07	1.01941e+07	8.36294e+07	6.2528e+07	6.46736e+07	6.7202e+07	7.73005e+07
Com_3532_pos	Verrucarol	C15 H22 O4	266.152	7.741	267.159	Full match	No results	No results	2.65389e+06	2.87636e+06	2.68282e+06	2.81778e+06	2.76272e+06	2.5186e+06	3.9828e+06	4.12909e+06	3.73427e+06	3.92701e+06	3.66273e+06	3.85314e+06	8.53469e+06	8.36805e+06	8.3298e+06	7.95279e+06	8.82446e+06	7.90354e+06	7.98779e+06	8.23814e+06	7.66864e+06	8.14256e+06	7.36155e+06	6.93141e+06	3.63842e+06	3.48266e+06	3.10086e+06	3.46191e+06	3.01605e+06	3.1079e+06	3.5538e+07	3.38022e+07	3.5167e+07	4.00834e+07	3.87348e+07	4.05668e+07	3.37802e+07	3.25549e+07	3.2306e+07	3.08984e+07	3.13913e+07
Com_24090_pos	Coumestrol	C15 H8 O5	268.037	9.116	269.044	Full match	No results	No results	2.39884e+07	2.03281e+07	2.18047e+07	2.20343e+07	2.21437e+07	1.55951e+07	1.89664e+07	2.1402e+07	1.91947e+07	2.13067e+07	1.97805e+07	1.63067e+07	7.56513e+06	6.39963e+06	6.66924e+06	4.77582e+06	5.98051e+06	4.68579e+06	2.70072e+07	2.94094e+07	2.64683e+07	2.80878e+07	2.64331e+07	2.67798e+07	2.34979e+07	2.5659e+07	2.45146e+07	2.14505e+07	2.50013e+07	2.17422e+07	5.36728e+06	514983	2.18762e+06	1.56749e+06	2.03618e+06	1.40385e+06	2.24277e+07	2.13946e+07	2.07112e+07	2.13895e+07	1.82233e+07
Com_38950_pos	4-(methoxymethyl)-1,3-dimethyl-1H-pyrazolo[3,4-b]pyridin-6-ol	C10 H13 N3 O2	207.101	7.124	208.108	Full match	No results	No results	1.3284e+06	2.16457e+06	2.1199e+06	2.52614e+06	2.12118e+06	2.35744e+06	1.88572e+06	2.37636e+06	1.64896e+06	1.66915e+06	3.51193e+06	3.11457e+06	494391	711835	412033	534680	429950	472892	2.61125e+06	1.87275e+06	1.97416e+06	3.05704e+06	1.72038e+06	2.38576e+06	3.8901e+06	2.75306e+06	3.25288e+06	3.42774e+06	4.79157e+06	3.59739e+06	1.29297e+07	1.09653e+07	1.16242e+07	1.28908e+07	1.32471e+07	1.25563e+07	2.58087e+06	2.69898e+06	2.86471e+06	3.30171e+06	1.65346e+06
Com_52891_pos	2-morpholino-1-phenyl-1-ethanol	C12 H17 N O2	207.126	7.181	208.133	Full match	No results	No results	1.81804e+06	2.41397e+06	1.88293e+06	1.92775e+06	2.81201e+06	1.89863e+06	6.20699e+06	6.06106e+06	7.09442e+06	6.41911e+06	6.42064e+06	5.77176e+06	2.26743e+06	1.86418e+06	1.79269e+06	1.31522e+06	1.65838e+06	1.35057e+06	953421	1.16253e+06	787132	1.02849e+06	885190	929755	1.69706e+06	1.29758e+06	1.04392e+06	1.37506e+06	1.15892e+06	1.35411e+06	2.237e+06	2.49325e+06	2.47716e+06	2.23533e+06	2.02126e+06	1.86241e+06	1.54123e+06	1.75867e+06	1.60103e+06	1.68296e+06	1.46124e+06
Com_13385_neg	Calcitriol	C27 H44 O3	416.329	13.672	415.322	Full match	No results	No results	213047	228482	159945	228633	240316	158115	575937	489904	454275	974720	772654	574684	1.35412e+07	1.15639e+07	1.20578e+07	1.22713e+07	1.21385e+07	1.16482e+07	183981	211801	203564	287542	293252	254964	279829	340831	335130	323379	330343	327147	2.22589e+06	1.76351e+06	2.4721e+06	2.32835e+06	2.60938e+06	2.18945e+06	1.58028e+06	1.62128e+06	2.28401e+06	1.4388e+06	2.39193e+06
Com_3734_neg	Resveratrol	C14 H12 O3	228.079	10.27	227.071	Full match	No results	No results	6.64361e+07	7.75961e+07	8.00674e+07	7.3448e+07	7.51557e+07	7.83633e+07	8.44552e+07	8.57229e+07	9.01966e+07	7.51236e+07	8.18785e+07	8.68397e+07	6.33063e+06	4.31844e+06	3.03431e+06	2.47971e+06	3272098	2.85796e+06	2.15319e+07	1.81858e+07	1.93709e+07	2.14967e+07	2.46272e+07	2.46143e+07	1.37342e+07	1.53909e+07	1.64477e+07	1.40567e+07	1.46684e+07	1.55933e+07	822432	668720	500083	550144	357451	318545	2.09006e+07	2.64405e+07	2.56617e+07	1.95067e+07	2.61419e+07
Com_1518_neg	Phloroglucinol	C6 H6 O3	126.031	6.949	125.024	Full match	Full match	Full match	1.50662e+08	6.8913e+07	9.03827e+07	7.5757e+07	1.06348e+08	5.64696e+07	7.25392e+07	8.29769e+07	6.90381e+07	8.84461e+07	6.7539e+07	5.88643e+07	2.26347e+07	1.96009e+07	1.69721e+07	1.75627e+07	1.77217e+07	1.49795e+07	2.26076e+08	1.57893e+08	2.10733e+08	2.05898e+08	9.85395e+07	2.01091e+08	1.66026e+08	2.0525e+08	2.77657e+08	1.90182e+08	1.82815e+08	1.94977e+08	2.50197e+07	2.44472e+07	2.16142e+07	2.49714e+07	2.10713e+07	1.61468e+07	4.53318e+07	5.16501e+07	4.89441e+07	4.91763e+07	4.63782e+07
Com_29446_pos	Paracetamol	C8 H9 N O2	151.063	8.9	152.071	Full match	No results	Full match	1.7201e+07	1.47794e+07	1.59319e+07	1.53412e+07	1.35918e+07	1.56298e+07	7.95311e+06	1.02131e+07	1.06709e+07	8.33443e+06	1.07072e+07	1.06494e+07	2.9005e+06	2.40013e+06	2.70761e+06	2.72424e+06	3.19485e+06	2.71567e+06	8.9766e+06	8.39114e+06	9.77712e+06	9.28151e+06	9.75178e+06	1.0135e+07	8.48352e+06	9.00102e+06	6.98269e+06	7.88203e+06	8.67512e+06	8.91178e+06	2.78209e+06	3.07169e+06	2.89875e+06	3.06189e+06	2.6218e+06	2.60363e+06	6.2406e+06	7.07147e+06	6.67815e+06	6.71863e+06	6.50655e+06
Com_9783_pos	11-Hydroxy-δ(9)-THC	C21 H30 O3	330.22	12.393	331.227	Full match	No results	Full match	8.21632e+06	9.91131e+06	2.25914e+06	9.49261e+06	7.72241e+06	1.074e+07	1.17151e+07	1.951e+07	7.12136e+06	1.10255e+07	1.05799e+07	1.08358e+07	7.62456e+06	5.59816e+06	4.90964e+06	5.0248e+06	5.06221e+06	5.28203e+06	167332	7.94119e+06	532391	9.50049e+06	203791	872060	803453	1.51109e+06	3.53261e+06	955683	917686	654816	1.70538e+06	2.39769e+06	6.45378e+06	4.56937e+06	3.01984e+06	2.0734e+06	8.77349e+06	7.68846e+06	7.78001e+06	7.99618e+06	8.59021e+06
Com_15716_neg	Equol	C15 H14 O3	242.094	9.171	241.087	Full match	No results	Full match	7.33551e+06	8.9113e+06	7.99687e+06	7.88375e+06	8.79986e+06	8.12153e+06	3.85088e+06	4.61169e+06	4.28421e+06	4.01035e+06	4.19631e+06	3.70174e+06	439601	515742	318806	293664	403871	437464	2.44438e+06	2.00174e+06	1.73344e+06	1.60497e+06	2.12933e+06	1.74967e+06	1.8886e+06	3.15088e+06	2.66964e+06	1.61131e+06	2.22825e+06	2.21044e+06	205462	172673	135467	158889	247448	99860.2	1.42409e+06	1.5393e+06	1.86698e+06	2.00713e+06	2.50317e+06
Com_29902_neg	Flavin mononucleotide (FMN)	C17 H21 N4 O9 P	456.105	7.351	455.098	Full match	No results	Full match	2.31759e+06	2.74387e+06	2.69348e+06	2.6304e+06	2.51993e+06	2.58792e+06	3.2709e+06	3.16185e+06	3.20631e+06	3.5575e+06	3.4833e+06	3.74068e+06	2.50556e+06	2.21016e+06	2.23241e+06	2.34107e+06	2.40902e+06	2.42307e+06	1.86199e+06	2.20051e+06	1.88101e+06	1.95965e+06	1.65122e+06	1.98666e+06	1.79521e+06	2.42252e+06	2.43631e+06	2.23761e+06	1.61236e+06	1.96509e+06	236863	151825	128367	264871	120948	204898	2.71345e+06	2.80943e+06	2.75185e+06	3.0655e+06	3.18222e+06
Com_18165_neg	4-Methylphenol	C7 H8 O	108.057	7.531	107.05	Full match	No results	Full match	3.26265e+06	3.84827e+06	3.80633e+06	3.63963e+06	3.56748e+06	3.69457e+06	4.81835e+06	4.70416e+06	4.81907e+06	5.3513e+06	5.16915e+06	5.38705e+06	3.54016e+06	3.35751e+06	3.26061e+06	3.53346e+06	3.36342e+06	3.48768e+06	3.68752e+06	3.59127e+06	3.69405e+06	3.60527e+06	3.53596e+06	3.57016e+06	3.1969e+06	3.8521e+06	3.74551e+06	3.42376e+06	3.13065e+06	3.28624e+06	3.52381e+06	3.05339e+06	3.0109e+06	4.23813e+06	3.02249e+06	2.96493e+06	4.29429e+06	4.39293e+06	4.3999e+06	4.662e+06	4.98474e+06
Com_1877_neg	1-Naphthol	C10 H8 O	144.057	8.07	143.05	Full match	No results	Full match	1.06248e+08	1.42055e+08	1.24949e+08	1.33921e+08	1.13076e+08	1.38766e+08	2.45168e+08	2.51194e+08	240418846	1.82565e+08	2.1146e+08	2.12918e+08	2.06921e+07	1.78492e+07	1.78727e+07	1.83594e+07	1.93013e+07	2.06324e+07	5.00846e+07	5.82082e+07	6.02797e+07	5.98458e+07	5.27229e+07	6.31514e+07	4.40475e+07	6.17555e+07	5.86893e+07	4.21245e+07	3.91127e+07	4.99189e+07	884203	551705	523408	627262	588302	471851	5.4683e+07	6.09212e+07	6.38191e+07	6.49024e+07	6.86307e+07
Com_3374_neg	2-Naphthol	C10 H8 O	144.057	7.412	143.05	Full match	No results	Full match	7.62043e+07	9.19022e+07	8.88701e+07	8.69747e+07	8.00734e+07	7.87434e+07	1.10857e+08	1.08992e+08	1.08939e+08	1.22627e+08	1.31571e+08	1.14531e+08	8.19023e+07	7.49081e+07	7.39428e+07	8.17065e+07	8.90638e+07	7.99313e+07	7.21982e+07	7.76351e+07	7.41078e+07	7.77496e+07	6.32958e+07	7.58471e+07	6.51495e+07	8.5451e+07	8.61256e+07	7.47692e+07	6.66475e+07	7.34896e+07	1.46882e+06	1.2883e+06	897560	1.29493e+06	930798	727701	9.76516e+07	1.01214e+08	9.66791e+07	1.02605e+08	112622515
Com_703_neg	THC	C21 H30 O2	314.225	14.527	313.217	Full match	No results	Full match	3.30377e+07	3.54665e+07	2.90735e+07	3.19729e+07	3.11176e+07	3.16469e+07	4.41502e+07	4.24127e+07	4.42114e+07	4.15257e+07	4.69545e+07	4.30291e+07	5.4243e+06	5.7451e+06	4.59082e+06	3.88232e+06	5.59525e+06	5.91476e+06	1.03862e+07	1.03868e+07	9.93017e+06	1.08144e+07	10867486	9.64746e+06	1.32313e+07	1.55882e+07	15113083	1.44379e+07	1.49952e+07	1.33783e+07	4.23617e+06	4.06574e+06	3.88199e+06	4.94726e+06	4.46601e+06	3.66303e+06	9.55666e+07	1.05024e+08	9.95394e+07	9.59771e+07	1.07025e+08
Com_7608_pos	Bisphenol A	C15 H16 O2	228.116	8.848	229.123	No results	No results	Full match	650020	889076	629221	733259	1.53753e+06	883461	1.82494e+06	1.40773e+06	1.86198e+06	1.44448e+06	1.54445e+06	1.595e+06	2.71165e+06	3.17719e+06	2.7714e+06	2.39348e+06	2.65441e+06	2.53605e+06	2.3384e+06	2.2002e+06	2.27039e+06	1.97207e+06	2.27962e+06	1.58142e+06	2.4764e+06	3.22105e+06	2.88899e+06	2.69101e+06	2.11514e+06	3.02058e+06	1.11929e+07	1.1491e+07	1.3285e+07	1.21351e+07	1.27021e+07	1.24731e+07	1.07284e+07	1.24947e+07	1.17141e+07	1.09124e+07	1.13057e+07
Com_48694_pos	Metanephrine	C10 H15 N O3	197.105	10.734	198.113	No results	No results	Full match	2.12112e+06	1.32741e+06	2.0693e+06	2.53043e+06	2.2621e+06	2.32574e+06	6.3402e+06	5.74929e+06	6.09949e+06	6.56107e+06	6.4881e+06	5.98928e+06	4.51253e+06	3.89921e+06	3.04124e+06	4.10528e+06	3.73049e+06	3.61093e+06	2.09346e+06	2.55771e+06	2.10221e+06	2.17546e+06	2.27472e+06	2.40667e+06	2.56642e+06	2.29744e+06	3.16882e+06	3.38313e+06	2.40894e+06	2.78038e+06	5.41036e+06	7.46662e+06	4.37241e+06	4.28547e+06	5.43496e+06	5.065e+06	3.23379e+06	4.06597e+06	3.38198e+06	3.41141e+06	3.42627e+06
Com_43400_pos	Tocopherol	C28 H48 O2	416.365	11.946	417.372	No results	No results	Full match	863373	608954	657251	676768	729264	771607	700751	668317	690635	833711	702095	743716	822605	1.15214e+06	767968	729125	972630	754381	522947	631925	506086	601000	634501	668964	559233	606490	650828	621511	572170	550420	652278	746563	683906	864771	726697	743529	610496	493721	507812	497517	651091
Com_20481_pos	o-Cresol	C7 H8 O	108.058	7.055	109.065	No results	No results	Full match	1.4076e+07	1.80028e+07	1.59065e+07	1.64538e+07	1.97508e+07	1.92577e+07	2.17716e+07	2.13966e+07	1.97037e+07	2.13349e+07	2.12697e+07	2.3214e+07	1.67058e+07	1.70654e+07	1.67258e+07	1.75121e+07	1.718e+07	17732430	1.94333e+07	2.16755e+07	2.10915e+07	2.06932e+07	1.95276e+07	1.78861e+07	2.13743e+07	2.08442e+07	2.23045e+07	2.14534e+07	2.14092e+07	2.35471e+07	3.83307e+07	3.63969e+07	3.63894e+07	3.78515e+07	3.75565e+07	3.72682e+07	1.74141e+07	1.95825e+07	1.85206e+07	1.82839e+07	1.915e+07
Com_2404_pos	Hydroquinone	C6 H6 O2	110.037	1.509	111.044	No results	No results	Full match	7.26294e+07	7.60472e+07	7.49692e+07	7.60229e+07	8.12822e+07	7.77867e+07	1.28773e+08	1.26096e+08	1.20968e+08	1.17911e+08	1.27374e+08	9.46205e+07	1.57142e+08	9.29933e+07	1.28535e+08	9.15302e+07	7.41255e+07	1.14496e+08	1.69497e+08	2.01708e+08	1.69732e+08	1.54092e+08	1.77283e+08	1.94981e+08	4.82931e+08	4.69533e+08	4.46256e+08	4.45464e+08	5.32588e+08	2.98659e+08	1.21597e+08	1.43073e+08	1.23784e+08	1.03e+08	1.14844e+08	1.23626e+08	1.36493e+08	1.09288e+08	1.07757e+08	149884516	1.25478e+08
Com_46474_neg	4-Butylresorcinol	C10 H14 O2	166.099	12.311	165.092	No results	No results	Full match	42512.5	45355.1	43191.8	42375.1	41743.5	43250.2	72187.8	46737.2	52078.3	51073.4	48823.2	49643	45436.6	44318.2	42754.7	38798.2	47741.5	39150.1	43367.4	53200.6	61999.3	66146.6	70464.9	70551.1	78301	94095.3	92172.4	88684.4	93556	89604.7	40756.4	38155.6	30342.8	38227.7	32523.4	24863.1	64534.4	54287.1	55465	47264.7	64051.1
Com_35799_neg	Pyrogallol	C6 H6 O3	126.031	0.1	125.024	No results	No results	Full match	1103.32	1.64168e+06	1306.99	1230.28	1163.78	1241.06	2090.23	1545.65	2053.85	1689.75	1883.36	1963.09	1404.97	1398.68	884051	1.53694e+06	21765.5	1261.47	1986.13	1744.74	1191.66	1281.44	1698.88	1192.31	1078	1335.48	1273.09	1204.41	1149.46	1158.97	1076.69	1201.77	1468.7	1328.42	1244.84	983.954	1559.78	1650.33	1628.03	1618.9	1829.9
Com_25654_neg	Dithranol	C14 H10 O3	226.063	8.83	451.119	No results	No results	Full match	762807	1.36195e+06	982364	833207	973448	1.09799e+06	2.81449e+06	3.63224e+06	3.50467e+06	2.97264e+06	2.62604e+06	3.29916e+06	4.37322e+06	4.06847e+06	3.52025e+06	3.27371e+06	3.75204e+06	3.77872e+06	422198	419700	464266	466661	660851	499049	732704	679610	763021	540055	581779	718659	730858	473243	520680	949056	737113	616403	1.69165e+06	2.26721e+06	3.1102e+06	3.10101e+06	3.17316e+06
Com_20691_neg	(+/-)-Equol	C15 H14 O3	242.094	6.391	241.087	No results	No results	Full match	373952	416529	397908	358237	309065	371225	552828	386024	333587	448968	1.17515e+06	568874	157997	123092	121607	122935	113202	128573	512384	413407	437703	455222	472966	501873	2.74451e+06	1.97902e+06	2.23034e+06	2.94606e+06	466507	1.77293e+06	177029	141073	117154	141760	124149	94764.1	921212	1.21481e+06	1.04885e+06	949266	665752
Com_5485_pos	Alternariol	C14 H10 O5	258.053	9.268	259.06	Full match	No results	No results	7.07054e+07	4.99195e+07	7.65615e+07	5.62851e+07	3.08386e+07	5.32775e+07	1.01756e+08	8.62078e+07	8.17884e+07	104074435	9.9257e+07	7.563e+07	1.95549e+08	2.09037e+08	2.27669e+08	1.99127e+08	9.63834e+07	1.97698e+08	1.72396e+08	1.55816e+08	1.16259e+08	1.61361e+08	1.28705e+08	1.54608e+08	1.06117e+08	105948417	1.08315e+08	1.07332e+08	1.12932e+08	1.06819e+08	1.74549e+07	1.60069e+07	1.78579e+07	1.88539e+07	2.18747e+07	2.02473e+07	8.93482e+07	6.53455e+07	1.00007e+08	7.66373e+07	7.35943e+07
Com_37556_pos	Nor-9-carboxy-δ9-THC	C21 H28 O4	344.199	12.179	345.206	Full match	No results	No results	1.99208e+06	1.66525e+06	1.8648e+06	1.52896e+06	1.85637e+06	2.05947e+06	1.97343e+06	2.43661e+06	2.29267e+06	2.59282e+06	2.45184e+06	2.26944e+06	3.60618e+06	3.39987e+06	4.36602e+06	3.86692e+06	4.06154e+06	3.69964e+06	2.09709e+06	3.53435e+06	2.80869e+06	2.53553e+06	3.34142e+06	1.11933e+06	3.30597e+06	4.71781e+06	4.82074e+06	4.85025e+06	3.25621e+06	4.11081e+06	1.27737e+07	1.4292e+07	1.04419e+07	1.44103e+07	1.08356e+07	1.33221e+07	3.00667e+06	3.18598e+06	3.95865e+06	3.60726e+06	3.25338e+06
Com_47376_pos	O-Desmethylvenlafaxine	C16 H25 N O2	263.189	11.224	264.196	Full match	No results	No results	1.56557e+06	2.18188e+06	1.52162e+06	509176	1.77034e+06	558238	1.18018e+06	2.35832e+06	1.83578e+06	1.96796e+06	1.06914e+06	1.24222e+06	3.04937e+06	3.52233e+06	3.01238e+06	3.06438e+06	3.86944e+06	3.53383e+06	6.54302e+06	6.05536e+06	7.13459e+06	6.87943e+06	5.37687e+06	2.46773e+06	936122	748945	1.12677e+06	1.0739e+06	713639	727616	6.79277e+06	7.32506e+06	7.7302e+06	9.26071e+06	8.75384e+06	7.21395e+06	556954	816909	565285	650449	596268
Com_39185_pos	8-THC-d9	C21 H21 [2]H9 O2	323.283	13.622	324.29	Full match	No results	No results	8.52608e+06	7.94763e+06	7.45294e+06	9.76556e+06	6.35445e+06	1.11663e+07	6.50096e+06	6.27865e+06	6.58901e+06	6.89097e+06	5.44133e+06	6.19172e+06	4.37926e+06	3.10016e+06	4.66999e+06	3.68608e+06	4.6599e+06	2.46911e+06	4.76207e+06	5.67404e+06	4.70203e+06	4.44633e+06	5.87635e+06	5.06482e+06	5.06085e+06	4.06162e+06	7.04913e+06	5.68326e+06	6.61507e+06	7.73072e+06	4.9185e+06	5.76134e+06	5.48448e+06	5.53976e+06	4.83484e+06	5.57435e+06	2.86747e+06	4.27849e+06	4.3048e+06	5.25202e+06	5.33742e+06
Com_53504_pos	2-((Dimethylamino)methyl)phenol	C9 H13 N O	151.1	8.513	152.107	Full match	No results	No results	869522	1.04685e+06	875782	810465	1.27812e+06	1.21529e+06	995677	992343	1.04204e+06	944725	861469	824984	613737	523902	477146	523195	489746	492850	1.50962e+06	1.57141e+06	1.5406e+06	1.52968e+06	1.68637e+06	1.58962e+06	1.14474e+06	1.16019e+06	1.18806e+06	1.21186e+06	1.18386e+06	1.17353e+06	6.91327e+06	6.70718e+06	6.50079e+06	6.5259e+06	6.57769e+06	6.42223e+06	1.087e+06	1.32248e+06	1.2291e+06	958236	1.0624e+06
Com_45703_pos	Kaempferol	C15 H10 O6	286.048	10.094	287.055	Full match	No results	No results	2.27042e+06	2.79398e+06	2.82858e+06	2.6343e+06	2.27004e+06	2.14069e+06	2.05098e+06	2.19454e+06	2.24709e+06	2.52628e+06	2.57387e+06	1.99163e+06	3.80488e+06	3.50537e+06	3.52039e+06	3.55198e+06	3.06065e+06	3.3082e+06	5.13916e+06	7.14025e+06	4.75978e+06	5.0691e+06	6.80607e+06	9.32271e+06	2.92953e+06	3.15266e+06	2.30101e+06	3.3867e+06	2.71556e+06	2.91651e+06	1.14695e+06	989731	932793	1.01739e+06	925389	1.21283e+06	3.31113e+06	2.76345e+06	3.03128e+06	2.90047e+06	3.25334e+06
Com_6871_pos	3-[2-(3-Hydroxyphenyl)ethyl]-5-methoxyphenol	C15 H16 O3	244.11	8.834	245.117	Full match	No results	No results	1.25278e+06	1.15031e+06	1.07412e+06	1.00772e+06	1.08002e+06	1.44236e+06	3.19599e+06	3.5677e+06	3.22559e+06	3.02887e+06	3.34542e+06	4.13219e+06	6.43162e+06	5.82182e+06	6.25434e+06	5.88854e+06	6.23092e+06	6.35236e+06	2.85827e+06	3.00114e+06	3.15948e+06	3.24184e+06	1.53222e+07	3.3721e+06	4.33959e+06	3.90726e+06	4.1307e+06	5.11812e+06	3.61614e+06	3.2781e+06	8.11701e+06	7.26899e+06	6.95651e+06	7.16347e+06	1.24419e+07	7.3322e+06	1.86251e+07	9.92331e+06	1.06608e+07	1.22618e+07	1.27949e+07
Com_24422_pos	2-{[(4,5-dimethoxy-2-nitrophenethyl)imino]methyl}phenol	C17 H18 N2 O5	330.122	8.774	331.129	Full match	No results	No results	3.88136e+06	3.68728e+06	4.05259e+06	4.68192e+06	4.65226e+06	4.34783e+06	6.56236e+06	6.19992e+06	7.08591e+06	6.93854e+06	6.35804e+06	7.08834e+06	2.15579e+06	2.28714e+06	1.78902e+06	1.71383e+06	2.08355e+06	2.45809e+06	3.02551e+06	1.96941e+06	2.67892e+06	2.30893e+06	2.14393e+06	1.39626e+06	6.33522e+06	4.92006e+06	5.04796e+06	4.13811e+06	5.53536e+06	4.59604e+06	1.22882e+06	1.51683e+06	1.39565e+06	1.2306e+06	1.40328e+06	1.62301e+06	2.69687e+06	2.88559e+06	2.20412e+06	2.44837e+06	2.20759e+06
Com_1088_pos	2-Methoxyresorcinol	C7 H8 O3	140.047	5.429	141.055	Full match	No results	No results	2.73771e+07	2.84108e+07	2.78941e+07	2.91381e+07	2.99243e+07	3.06884e+07	5.48885e+07	5.62163e+07	5.51412e+07	5.38988e+07	5.24954e+07	5.40949e+07	7.24984e+07	7.06361e+07	6.73707e+07	7.06839e+07	6.99858e+07	6.64512e+07	5.58332e+07	7.41013e+07	5.90052e+07	5.78744e+07	4.96382e+07	5.93254e+07	8.95493e+07	8.8055e+07	8.68519e+07	9.04407e+07	8.92867e+07	8.95933e+07	9.50163e+07	8.81459e+07	9.44503e+07	9.21286e+07	9.37606e+07	9.12183e+07	1.67318e+08	1.06703e+08	1.76747e+08	1.17612e+08	120594445
Com_592_pos	9-THC-d3	C21 H27 [2]H3 O2	317.243	14.358	318.251	Full match	No results	No results	2.84058e+06	2.69498e+06	2.64253e+06	2.4499e+06	2.21281e+06	9.35402e+06	2.93597e+06	2.30234e+06	2.52687e+06	2.25883e+06	2.28455e+06	2.33771e+06	1.03959e+08	8.84969e+07	9.53946e+07	2.27154e+06	9.42274e+07	8.82896e+07	2.83417e+06	9.86068e+06	1.18961e+07	4.36309e+06	5.48957e+06	4.38492e+06	1.35832e+07	8.86792e+06	8.72895e+06	1.08815e+07	1.85422e+07	1.06507e+07	9.22526e+07	9.75982e+07	5.88587e+07	1.22337e+08	1.35028e+08	5.83497e+07	1.84407e+08	1.93757e+08	1.69721e+08	1.69536e+08	1.78871e+08
Com_77354_pos	2-({[2,6-bis(phenylthio)pyridin-3-yl]imino}methyl)phenol	C24 H18 N2 O S2	414.084	6.901	415.092	Full match	No results	No results	163333	407931	169923	139435	196075	213436	665026	812282	912048	910738	807463	683268	116012	246531	189758	193034	115419	212458	235776	246444	153441	301312	273728	205531	758131	512953	839688	651848	580271	964686	2.7509e+06	2.16761e+06	2.84273e+06	2.36467e+06	2.39862e+06	2.85922e+06	282783	361803	318997	402442	411225
Com_39233_pos	Isorhapontigenin	C15 H14 O4	258.089	11.413	259.097	Full match	No results	No results	374265	351491	390059	377081	355686	384194	415620	415478	428257	408314	385518	407932	5.89312e+06	1.22947e+07	1.33907e+07	1.21222e+07	1.07753e+07	1.27062e+07	320084	337113	308703	338903	360905	324977	321136	314969	322269	323894	313746	312887	350561	373163	355770	333134	344791	327094	366999	317098	315871	291642	276473
Com_3093_neg	Hematoxylin	C16 H14 O6	302.079	8.989	301.072	Full match	No results	No results	3.93676e+07	3.58796e+07	6.8834e+07	3.49731e+07	4.95504e+07	2.73705e+07	6.83214e+07	6.65026e+07	5.39455e+07	8.4046e+07	7.83324e+07	6.23671e+07	3.58451e+07	2.78214e+07	3.40056e+07	2.827e+07	3.03102e+07	3.42313e+07	7.45863e+07	5.5289e+07	6.62677e+07	5.05571e+07	6.11185e+07	6.16401e+07	7.19114e+07	9.13685e+07	8.84767e+07	8.17693e+07	7.8997e+07	9.41925e+07	5.26046e+06	3.37411e+06	3.22793e+06	4.32182e+06	3.57034e+06	2.77038e+06	6.63011e+07	6.99077e+07	7.34221e+07	7.29759e+07	8.77826e+07
Com_20745_neg	2-Phenylphenol	C12 H10 O	170.073	10.019	169.066	Full match	No results	No results	4.0602e+06	3.88741e+06	4.4282e+06	4.51914e+06	3.54183e+06	4.48529e+06	5.26519e+06	4.74601e+06	4.73757e+06	4.92891e+06	3.94087e+06	4.67522e+06	765893	798391	970669	820318	683624	1.03737e+06	2.61292e+06	2.21334e+06	2.5811e+06	3.3992e+06	2.78358e+06	2.31961e+06	2.73901e+06	2.51655e+06	2.90733e+06	2.48835e+06	2.52525e+06	3.27451e+06	439233	363594	291699	334804	286140	213205	2.72821e+06	2.60933e+06	2.63134e+06	2.91793e+06	3.10443e+06
Com_3846_neg	Eriodictyol	C15 H12 O6	288.063	9.473	287.056	Full match	No results	No results	3.37814e+07	4.70884e+07	4.42871e+07	4.69902e+07	3.28722e+07	4.77082e+07	7.58571e+07	4.99438e+07	7.23014e+07	5.40641e+07	5.57851e+07	7.16862e+07	8.12053e+07	7.98221e+07	7.26883e+07	7.75037e+07	7.85641e+07	7.81673e+07	3.85299e+07	3.78425e+07	3.22624e+07	3.21322e+07	3.34987e+07	3.15148e+07	2.95677e+07	4.28142e+07	3.94761e+07	3.67087e+07	3.29889e+07	1.70772e+07	2.26245e+06	1.65687e+06	1.2954e+06	1.80821e+06	622759	1.15327e+06	3.25648e+07	3.31613e+07	2.37096e+07	3.80694e+07	4.07901e+07
Com_1919_pos	Cytidine	C9 H13 N3 O5	243.086	1.338	244.093	Full match	Full match	Full match	6.10925e+07	5.96733e+07	6.76721e+07	6.36511e+07	6.00313e+07	7.47867e+07	8.16905e+07	6.52839e+07	9.3645e+07	87111223	9.61829e+07	7.91391e+07	2.18212e+07	2.25282e+07	2.08061e+07	2.17261e+07	1.99894e+07	2.21673e+07	6.62906e+07	7.84678e+07	6.81594e+07	8.34395e+07	7.71217e+07	8.51725e+07	1.74946e+08	2.45005e+08	1.96236e+08	2.42404e+08	2.1873e+08	2.56114e+08	5.13521e+07	5.82485e+07	46081692	43733088	4.34918e+07	5.02358e+07	1.35588e+08	1.21037e+08	1.09801e+08	1.19203e+08	1.79699e+08
Com_1072_pos	5'-S-Methyl-5'-thioadenosine	C11 H15 N5 O3 S	297.09	6.787	298.097	Full match	Full match	Full match	3.9841e+07	4.0627e+07	3.99502e+07	3.94757e+07	4.06019e+07	4.30822e+07	6.22788e+07	1.16954e+08	1.17665e+08	112603796	1.20682e+08	1.16494e+08	7.19956e+06	8.11479e+06	6.6288e+06	6.85637e+06	7.36432e+06	7.08806e+06	1207073164	1156539188	1199051796	1138037761	1190776284	1128493752	9.94097e+08	9.66492e+08	982464548	9.78104e+08	1010515894	1034181809	8.32027e+08	7.17878e+08	8.24444e+08	7.78591e+08	7.6576e+08	8.30833e+08	2.48607e+08	2.82774e+08	3.00007e+08	3.07601e+08	2.9702e+08
Com_2570_pos	2'-O-Methyladenosine	C11 H15 N5 O4	281.113	5.18	282.12	Full match	Full match	Full match	2.39143e+07	3.05989e+07	2.32313e+07	2.21531e+07	2.42316e+07	4.02444e+07	5.77921e+07	68628345	6.47269e+07	1.17513e+08	5.89987e+07	8.3839e+07	1.63867e+06	1.51882e+06	987783	1.57991e+06	1.56377e+06	1.53533e+06	4.2638e+07	5.76482e+07	5.56043e+07	4.47192e+07	3.69037e+07	4.69023e+07	7.88174e+07	1.02702e+08	7.96e+07	9.96523e+07	1.85278e+08	1.03861e+08	147652980	1.41165e+08	1.68693e+08	1.65344e+08	1.4311e+08	2.67036e+08	5.90256e+07	5.71809e+07	6.52445e+07	8.87351e+07	5.90135e+07
Com_1892_pos	2'-Deoxyadenosine	C10 H13 N5 O3	251.102	3.012	252.109	Full match	Full match	Full match	1.37981e+07	1.39941e+07	1.55394e+07	1.86872e+07	2.08865e+07	2.09465e+07	7.44261e+07	4.92313e+07	5.445e+07	7.49587e+07	5.49796e+07	6.32458e+07	3.88607e+06	4.04286e+06	3.64458e+06	3.84243e+06	3.86846e+06	3.28921e+06	1.02862e+07	1.15087e+07	9.72798e+06	1.3869e+07	1.24862e+07	9.28493e+06	1.28744e+08	1.46341e+08	8.87367e+07	1.61674e+08	110217832	1.09856e+08	2.35114e+07	1.9851e+07	2.50569e+07	1.80999e+07	1.72422e+07	1.34619e+07	7.11333e+07	9.22251e+07	1.23193e+08	1.08511e+08	1.32573e+08
Com_5917_pos	1-Methylhistidine	C7 H11 N3 O2	169.085	1.253	170.092	Full match	Full match	Full match	9.64792e+06	7.19777e+06	1.02142e+07	7.96604e+06	6.78935e+06	1.05244e+07	5.81861e+06	7.19521e+06	7.37494e+06	6.46637e+06	8.80543e+06	5.52429e+06	2.05299e+06	2.2416e+06	1.93848e+06	2.21225e+06	2.36092e+06	1.73217e+06	7.82683e+06	5.38101e+06	8.00858e+06	7.66823e+06	8.27031e+06	8.26124e+06	1.00027e+07	9.59232e+06	1.23464e+07	9.90621e+06	1.08611e+07	8.4156e+06	7.08665e+06	8.01342e+06	9.61228e+06	6.50114e+06	7.6497e+06	8.58732e+06	1.83812e+07	1.30896e+07	1.58067e+07	1.76041e+07	1.59741e+07
Com_1602_pos	L-Saccharopine	C11 H20 N2 O6	276.132	1.274	277.139	Full match	Full match	Full match	3.39231e+07	2.88229e+07	3.91682e+07	2.38585e+07	2.77464e+07	3.00763e+07	3.07295e+07	3.87293e+07	2.90449e+07	3.8985e+07	4.49678e+07	4.6079e+07	1.1004e+07	9.18304e+06	9.60298e+06	1.09497e+07	9.25846e+06	9.69833e+06	6.89261e+07	7.11928e+07	6.33344e+07	6.83626e+07	7.35946e+07	9.24915e+07	7.74693e+07	6.9018e+07	7.53209e+07	6.0658e+07	5.83353e+07	5.52141e+07	9.41554e+06	1.95024e+07	2.18792e+07	7.56901e+06	9.26044e+06	1.31356e+07	7.35312e+07	8.10117e+07	8.76392e+07	7.78401e+07	8.14977e+07
Com_12126_pos	Corticosterone	C21 H30 O4	346.215	11.597	347.222	Full match	Full match	Full match	6.87941e+06	8.41892e+06	7.33731e+06	7.70502e+06	7.67384e+06	8.17727e+06	2.73077e+07	1.69477e+07	1.70784e+07	1.70073e+07	1.66125e+07	1.55762e+07	3.68511e+07	3.58335e+07	3.54962e+07	3.54575e+07	3.86745e+07	3.46293e+07	7.76266e+06	9.80642e+06	8.77737e+06	8.44714e+06	8.33356e+06	6.64626e+06	3.6642e+07	3.21762e+07	3.52704e+07	3.09251e+07	3.14862e+07	3.16438e+07	8.11589e+07	6.32091e+07	7.11897e+07	6.40649e+07	8.19022e+07	7.59847e+07	2.30689e+07	2.2592e+07	2.31217e+07	21178461	2.3449e+07
Com_68_pos	Adenosine	C10 H13 N5 O4	267.097	2.782	268.104	Full match	Full match	Full match	9414602539	10318383653	12344284745	11084727253	10733206314	11758057397	6060465313	6332690385	8909821393	6161558103	7676576657	6750637668	7.67726e+08	688721382	6.84679e+08	6.45807e+08	6.98754e+08	6.26862e+08	5838805687	6564910407	7494899097	6469716371	5802493442	8626580188	10464480918	9577637770	9233901569	10493127265	9714902954	6520947629	2169893458	1579177995	2123582196	2093745872	2086202821	2276822009	8473203900	8666211036	8331584078	10126309939	10263281205
Com_140_neg	Uridine	C9 H12 N2 O6	244.07	2.252	243.062	Full match	Full match	Full match	2908074239	4630934474	2691316484	2805986523	2920634437	3184114833	1925856061	2009754152	1716696959	2759174913	2741957099	1816713206	3.52252e+07	2.91899e+07	2.48014e+07	2.66165e+07	2.92307e+07	2.7087e+07	810285391	7.35163e+08	1134390869	1006340220	9.66188e+08	7.72441e+08	6.24157e+08	1020322988	9.16764e+08	7.82907e+08	6.66683e+08	8.6868e+08	1.67519e+08	199586658	1.83141e+08	1.84307e+08	2.07e+08	1.91474e+08	1399756134	1441237710	1704927825	1470268440	2398978338
Com_17511_neg	2'-O-Methylguanosine	C11 H15 N5 O5	297.108	5.613	296.1	Full match	Full match	Full match	2.20633e+06	2.78168e+06	2.4539e+06	2.31678e+06	2.23457e+06	2.38283e+06	5.97284e+06	4.92537e+06	6.97439e+06	6.27845e+06	5.49699e+06	6.42825e+06	707024	751210	725239	691939	650688	700468	1.00464e+06	1.03371e+06	928816	1.20301e+06	980265	1.06106e+06	1.83103e+06	2.22802e+06	1.68824e+06	2.16419e+06	1.79412e+06	1.77306e+06	4.94263e+06	5.05631e+06	6.7259e+06	6.51492e+06	6.93741e+06	4.03656e+06	2.93506e+06	3.15101e+06	2.95451e+06	3.0311e+06	3.41352e+06
Com_221_neg	δ-Ribono-1,4-lactone	C5 H8 O5	148.037	1.251	147.03	Full match	Full match	Full match	3.84577e+08	4.15997e+08	4.32884e+08	3.85304e+08	3.80182e+08	4.58263e+08	3.87538e+08	3.87055e+08	3.71312e+08	4.00569e+08	4.23862e+08	4.2716e+08	3039162728	3073798656	2735607881	2893406541	2829711204	2672592441	3.02428e+08	3.496e+08	3.38541e+08	3.31049e+08	3.57629e+08	3.69468e+08	2.46211e+08	2.83814e+08	2.98117e+08	2.64441e+08	2.37136e+08	2.27924e+08	4.23005e+08	4.30017e+08	3.97661e+08	5.29734e+08	4.42069e+08	3.72618e+08	5.17559e+08	5.35673e+08	497266678	4.74706e+08	5.16527e+08
Com_2125_neg	Thymidine	C10 H14 N2 O5	242.09	5.554	241.083	Full match	Full match	Full match	7.17095e+06	5.8981e+06	4.771e+06	6.12779e+06	6.11524e+06	5.3027e+06	1.22705e+07	9.6998e+06	1.68659e+07	1.77705e+07	1.50417e+07	1.87511e+07	1.95199e+06	1.72795e+06	1.77049e+06	1.85614e+06	1.89653e+06	1.10831e+06	3.09837e+06	3.37063e+06	2.99155e+06	3.43946e+06	2.74265e+06	3.1777e+06	1.10843e+07	1.41794e+07	9.33576e+06	9.79139e+06	1.03202e+07	1.10297e+07	2.06053e+07	2.85617e+07	2.85296e+07	3.85104e+07	2.47143e+07	1.99077e+07	2.07851e+07	1.03401e+07	1.68058e+07	2.67062e+07	2.75576e+07
Com_4243_neg	Guanosine	C10 H13 N5 O5	283.092	1.483	282.085	Full match	Full match	Full match	1.19553e+07	1.41188e+07	1.36317e+07	1.48241e+07	1.08316e+07	2.14011e+07	9.93586e+06	1.06395e+07	1.07972e+07	8.90123e+06	9.80123e+06	1.07667e+07	340902	369119	295529	311537	331774	422866	3.32949e+06	2.20338e+06	2.07007e+06	2.42753e+06	2.59345e+06	1.50989e+06	8.28727e+06	1.10145e+07	1.02735e+07	8.41612e+06	8.28898e+06	7.94604e+06	1.90995e+06	1.21597e+06	1.94137e+06	2.34932e+06	2.18521e+06	2.38783e+06	1.11499e+07	1.43269e+07	1.23387e+07	1.54092e+07	1.74904e+07
Com_13148_pos	N2,N2-Dimethylguanosine	C12 H17 N5 O5	311.123	6.198	312.131	No results	Full match	Full match	8.78472e+06	1.27991e+07	9.23687e+06	1.12711e+07	1.16785e+07	9.94063e+06	1.73824e+07	1.87858e+07	1.28122e+07	1.47752e+07	1.5233e+07	1.82659e+07	8.27285e+06	7.07488e+06	7.26642e+06	7.1752e+06	6.38973e+06	6.63154e+06	3.90194e+06	4.01186e+06	4.30859e+06	4.11963e+06	4.00122e+06	3.97942e+06	1.34841e+07	1.10919e+07	1.31309e+07	1.24716e+07	1.07661e+07	1.09518e+07	2.04675e+07	1.35648e+07	1.50312e+07	1.37583e+07	1.84947e+07	1.63829e+07	1.10576e+07	1.10613e+07	1.3877e+07	1.33596e+07	1.18169e+07
Com_25433_pos	Strophanthidin	C23 H32 O6	404.22	10.154	405.227	Full match	No results	Full match	1.53498e+06	1.3286e+06	1.6483e+06	1.70318e+06	1.56782e+06	1.56631e+06	1.77935e+06	1.81037e+06	1.68948e+06	1.69788e+06	1.63293e+06	1.92014e+06	1.85106e+06	1.87711e+06	1.78838e+06	1.9177e+06	3.01895e+06	1.9743e+06	1.63202e+06	1.75184e+06	1.64793e+06	1.6698e+06	1.71443e+06	2.20704e+06	1.47176e+06	1.43186e+06	1.39418e+06	1.51879e+06	1.42035e+06	1.37391e+06	2.3519e+07	2.74272e+07	2.41954e+07	2.81758e+07	2.63906e+07	2.54633e+07	2.94476e+06	2.64994e+06	2.90388e+06	2.52141e+06	2.63342e+06
Com_351_pos	Inosine	C10 H12 N4 O5	268.081	1.391	307.044	Full match	No results	Full match	1.15495e+08	1.05019e+08	9.7689e+07	1.09578e+08	1.13832e+08	1.10166e+08	1.88075e+08	1.83801e+08	192164359	2.10171e+08	2.22286e+08	2.19481e+08	3447939608	3907531857	3833094816	3563294557	3501775831	3442116238	1.18011e+08	1.29786e+08	103313536	1.17717e+08	1.04858e+08	1.02678e+08	1.61394e+08	173338156	1.55185e+08	1.55499e+08	1.62536e+08	1.47363e+08	159303841	1.67503e+08	1.44827e+08	1.51438e+08	1.57181e+08	1.46523e+08	211862502	2.72617e+08	2.56098e+08	2.74504e+08	2.73311e+08
Com_9215_neg	2'-Deoxyuridine	C9 H12 N2 O5	228.075	1.398	227.068	Full match	No results	Full match	3.51348e+06	4.12813e+06	5.68443e+06	3.27484e+06	4.83966e+06	4.98234e+06	4.82614e+06	5.71136e+06	7.44104e+06	5.03146e+06	6.34395e+06	6.15339e+06	5.32085e+06	5.41794e+06	4.77057e+06	5.24031e+06	5.61599e+06	5.51242e+06	9.42757e+06	7.21781e+06	1.04306e+07	1.3602e+07	1.2246e+07	5.62501e+06	1.10479e+07	8.24946e+06	1.05838e+07	9.14961e+06	1.10505e+07	9.57839e+06	1.82355e+07	1.69986e+07	1.79822e+07	2.35371e+07	1.96578e+07	1.49984e+07	1.16659e+07	1.17306e+07	1.25855e+07	1.391e+07	1.42274e+07
Com_2046_pos	Deoxycytidine	C9 H13 N3 O4	227.091	1.337	228.098	No results	No results	Full match	1.81413e+07	1.98843e+07	2.50547e+07	2.28779e+07	2.38229e+07	2.6388e+07	2.29337e+07	2.67849e+07	2.22044e+07	2.34749e+07	2.42288e+07	2.60414e+07	8.54103e+06	9.94267e+06	5.24308e+06	9.49272e+06	8.6131e+06	7.63698e+06	6.56373e+07	8.09896e+07	7.06683e+07	7.54273e+07	7.50776e+07	7.70398e+07	7.37932e+07	5.62461e+07	8.07284e+07	4.66758e+07	6.48674e+07	5.65403e+07	6.2044e+08	2.64515e+07	2.28528e+07	5.15473e+08	2.20521e+07	7.04495e+08	2.89435e+07	3.24562e+07	3.0287e+07	3.32753e+07	3.73107e+07
Com_13219_pos	5-Methyl-2'-deoxycytidine	C10 H15 N3 O4	241.106	2.018	242.114	No results	No results	Full match	1.80489e+06	2.10882e+06	1.70613e+06	1.494e+06	1.92889e+06	2.61581e+06	3.09153e+06	3.16972e+06	2.74951e+06	3.04168e+06	2.93016e+06	5.83134e+06	1.90725e+06	1.14186e+06	1.42371e+06	950453	1.1063e+06	1.63515e+06	1.13725e+07	1.37281e+07	1.24837e+07	1.2781e+07	1.25837e+07	1.04502e+07	2.14533e+07	1.68648e+07	1.74506e+07	2.01502e+07	1.93752e+07	2.01416e+07	7.21391e+07	4.78998e+07	4.62134e+07	3.89564e+07	4.54847e+07	6.86358e+07	9.46254e+06	8.05775e+06	8.89839e+06	8.88716e+06	8.84645e+06
Com_81157_pos	2-Deoxyuridine	C9 H12 N2 O5	228.075	6.486	229.082	No results	No results	Full match	345053	372334	472782	591622	356201	415468	617950	730928	801729	778870	515252	796633	973046	853609	956294	797643	966138	1.39177e+06	1.02505e+06	916311	1.12921e+06	1.09188e+06	1.116e+06	690893	925205	751551	777421	793038	830759	882634	2.32631e+06	1.97991e+06	2.15798e+06	2.28668e+06	2.49358e+06	2.24027e+06	762504	757965	709306	703002	615118
Com_4928_pos	5-Methyluridine	C10 H14 N2 O6	258.085	2.152	259.093	No results	No results	Full match	1.43781e+08	1.97251e+08	1.66449e+08	154114081	1.98786e+08	1.99367e+08	6.02031e+07	6.16546e+07	6.00976e+07	6.09009e+07	6.63365e+07	5.97569e+07	3.5578e+06	3.54672e+06	3.12522e+06	3.43563e+06	3.71479e+06	3.13807e+06	1.29529e+07	1.68108e+07	2.17257e+07	1.84044e+07	2.68679e+07	2.68457e+07	1.06099e+07	1.09924e+07	1.00417e+07	9.88296e+06	1.12805e+07	1.11538e+07	4.42408e+07	4.97326e+07	2.77187e+07	4.3216e+07	2.54775e+07	4.76117e+07	3.83596e+07	3.94571e+07	3.81805e+07	4.42573e+07	3.39908e+07
Com_40702_pos	1-Methyladenosine	C11 H15 N5 O4	281.113	1.739	282.12	No results	No results	Full match	428621	1.09661e+06	1.02652e+06	1.14142e+06	462826	1.42271e+06	2.49277e+06	1.66296e+06	1.21405e+06	1.74347e+06	1.85087e+06	1.80811e+06	649529	748957	309366	749945	657845	519660	2.66016e+06	3.18107e+06	2.92772e+06	3.3523e+06	3.26567e+06	3.38526e+06	3.77258e+06	3.90256e+06	4.00123e+06	4.00003e+06	3.68306e+06	4.34081e+06	1.93974e+06	1.87555e+06	2.27536e+06	2.17536e+06	2.30869e+06	1.88722e+06	2.32907e+06	2.41628e+06	2.43361e+06	2.70189e+06	2.24141e+06
Com_7740_pos	Deoxyguanosine	C10 H13 N5 O4	267.097	9.62	268.104	No results	No results	Full match	5.64208e+06	4.24748e+06	5.22215e+06	3.83266e+06	6.21113e+06	5.2428e+06	5.67554e+06	5.88438e+06	5.99449e+06	5.37394e+06	7.70466e+06	6.69317e+06	1.04822e+07	1.09391e+07	1.00689e+07	1.14973e+07	1.35232e+07	1.3323e+07	5.17925e+06	5.23207e+06	5.19755e+06	6.20005e+06	6.43348e+06	3.61415e+06	9.21029e+06	6.2572e+06	6.10994e+06	7.17728e+06	7.38696e+06	8.17552e+06	6.16145e+06	5.61889e+06	5.36909e+06	5.17686e+06	5.22578e+06	5.0481e+06	1.15992e+07	1.38863e+07	2.41532e+07	1.72416e+07	1.4614e+07
Com_1859_pos	N6-Succinyl Adenosine	C14 H17 N5 O8	383.108	5.918	384.115	No results	No results	Full match	585829819	5.81896e+08	4.0011e+08	5.322e+08	569695216	5.51738e+08	4.11764e+08	4.50383e+08	4.65882e+08	4.71474e+08	4.51755e+08	4.42885e+08	552032	531328	520816	462047	418778	558395	1.66235e+08	1.74355e+08	1.65409e+08	2.06643e+08	1.60415e+08	1.66373e+08	3.55958e+08	3.80005e+08	3.92496e+08	3.66465e+08	3.97686e+08	3.98898e+08	2.50113e+08	249993187	2.68372e+08	2.76662e+08	2.88303e+08	2.86506e+08	1.67898e+08	2.29754e+08	2.26098e+08	2.98485e+08	2.78613e+08
Com_46179_pos	Uracil 1-beta-D-arabinofuranoside	C9 H12 N2 O6	244.07	7.029	245.077	No results	No results	Full match	2.53859e+06	2.806e+06	2.54929e+06	2.35397e+06	2.96441e+06	2.75266e+06	3.4553e+06	2.2546e+06	2.98509e+06	2.79887e+06	3.06955e+06	3.09819e+06	1.45472e+06	1.04455e+06	1.07696e+06	1.13687e+06	1.14271e+06	1.46122e+06	1.31664e+06	1.23039e+06	1.73496e+06	1.09323e+06	1.74594e+06	1.54976e+06	1.55551e+06	1.49853e+06	1.43838e+06	1.35157e+06	1.67153e+06	1.45057e+06	9.36204e+06	7.70601e+06	8.74166e+06	8.44236e+06	9.58267e+06	8.69986e+06	2.14867e+06	2.21038e+06	1.91408e+06	2.17067e+06	2.35377e+06
Com_15002_pos	Deoxyadenosine	C10 H13 N5 O3	251.101	1.523	252.108	No results	No results	Full match	1.99495e+07	2.37366e+07	2.60386e+07	2.09772e+07	2.80856e+07	2.46014e+07	2.92319e+07	3.38439e+07	2.68887e+07	2.9354e+07	31561191	2.48741e+07	1.81373e+07	1.77089e+07	1.6972e+07	1.71457e+07	1.75988e+07	1.64532e+07	3.4083e+07	3.57327e+07	3.3589e+07	2.73033e+07	3.06404e+07	3.31035e+07	3.90317e+07	3.96144e+07	4.2564e+07	5.10702e+07	4.00067e+07	3.44317e+07	3.05063e+07	3.27686e+07	3.25591e+07	3.27432e+07	2.63866e+07	2.6259e+07	2.8173e+07	2.7372e+07	3.09477e+07	2.97324e+07	2.7833e+07
Com_8802_pos	Methyl beta-D-galactopyranoside	C7 H14 O6	194.079	1.57	195.086	No results	No results	Full match	1.3524e+07	973472	904326	924437	1.14201e+07	1.14192e+06	3.79097e+07	2.79133e+06	3.31284e+07	3.44492e+07	3.3658e+06	3.38296e+07	4.84582e+07	3.90539e+07	4.13977e+07	9.75397e+06	1.30366e+07	1.13946e+07	3.13713e+07	3.01587e+07	2.72336e+07	4.91019e+07	3.93711e+07	3.87825e+07	5.6804e+07	6.11351e+07	5.95717e+07	6.49167e+07	5.23298e+07	6.70086e+07	1.20638e+08	2.66858e+06	1.0191e+08	9.87887e+07	1.32715e+08	110624710	1.94735e+07	1.42343e+07	1.82826e+07	3.18242e+07	2.07261e+07
Com_29817_pos	1-Methylguanosine	C11 H15 N5 O5	297.106	1.476	298.114	No results	No results	Full match	5.46005e+06	6.27388e+06	5.98547e+06	5.57931e+06	5.45287e+06	6.52457e+06	7.0581e+06	9.15737e+06	9.7162e+06	9.0483e+06	1.02006e+07	8.19052e+06	5.67726e+06	6.63056e+06	5.75625e+06	5.6144e+06	7.82476e+06	6.18724e+06	1.21517e+07	1.09605e+07	1.04044e+07	9.63134e+06	1.29954e+07	9.26156e+06	1.49001e+07	1.93955e+07	2.08393e+07	1.97401e+07	1.50419e+07	1.33718e+07	4.59482e+06	4.72289e+06	5.58671e+06	4.76766e+06	4.61802e+06	8.63865e+06	9.41865e+06	9.32864e+06	9.97513e+06	8.07501e+06	8.47778e+06
Com_12096_neg	8-Bromoguanosine	C10 H12 Br N5 O5	361.003	12.889	359.996	No results	No results	Full match	169483	178481	189641	164524	181667	170696	210771	198813	195257	198296	193805	195858	151887	136222	142253	126348	126769	128527	131908	161608	181751	209193	222773	220530	257673	317588	301963	278187	287638	286092	131193	114530	93485.5	112335	98333.9	78400.6	1.48296e+06	1.8016e+06	1.55869e+06	1.56649e+06	1.6754e+06
Com_4777_neg	Orotidine	C10 H12 N2 O8	288.059	1.316	287.052	No results	No results	Full match	1.4511e+06	1.77201e+06	1.88853e+06	1.89667e+06	1.74304e+06	1.99396e+06	4.36353e+06	4.21558e+06	3.51393e+06	4.93224e+06	4.10774e+06	4.32029e+06	1.59925e+06	1.92631e+06	1.92835e+06	932982	1.6628e+06	1.84492e+06	5.40471e+07	4.77738e+07	5.12628e+07	5.14623e+07	5.55323e+07	5.0992e+07	1.67239e+07	1.66068e+07	1.69414e+07	1.89167e+07	1.86566e+07	1.90336e+07	3.82096e+06	4.85466e+06	4.16267e+06	5.07385e+06	5.30776e+06	3.96395e+06	1.72632e+07	1.56152e+07	2.00751e+07	2.21346e+07	2.87672e+07
Com_2016_neg	N7-Methylguanosine	C11 H17 N5 O5	299.122	1.344	298.114	No results	No results	Full match	9.10642e+07	1.01621e+08	1.08376e+08	8.16249e+07	9.88396e+07	1.06812e+08	195201044	1.56785e+08	1.7016e+08	1.49251e+08	155537295	1.46114e+08	1.71904e+07	1.27838e+07	8.51031e+06	9.50759e+06	9.10954e+06	8.60678e+06	4.58946e+07	4.66814e+07	7.21794e+07	79189221	7.48529e+07	6.66428e+07	7.12045e+07	1.03205e+08	4.77943e+07	4.28222e+07	2.22419e+07	3.18518e+07	6.83138e+07	6.80105e+07	6.67028e+07	7.68433e+07	6.6593e+07	5.87232e+07	8.73868e+07	1.21933e+08	8.69115e+07	7.3007e+07	8.39293e+07
Com_27124_neg	Kinetin 9-riboside	C15 H17 N5 O5	347.122	1.439	346.113	No results	No results	Full match	2.28608e+06	2.83111e+06	2.52594e+06	3.08479e+06	2.86885e+06	2.28682e+06	1.79451e+06	1.79475e+06	1.97849e+06	1.81024e+06	1.59279e+06	1.51506e+06	590331	577899	487927	705363	650504	616293	2.13151e+06	1.83428e+06	1.81558e+06	1.75014e+06	1.82837e+06	1.7329e+06	1.82411e+06	2.27203e+06	2.11515e+06	1.94622e+06	1.88109e+06	1.94354e+06	1.31776e+06	1.258e+06	1.47689e+06	1.38805e+06	1.16317e+06	979286	1.58372e+06	2.44443e+06	1.495e+06	1.80333e+06	2.2885e+06
Com_29220_neg	Pyridoxine O-Glucoside	C14 H21 N O8	331.127	1.434	330.119	No results	No results	Full match	1.2418e+06	1.33039e+06	966720	1.01958e+06	1.16823e+06	1.22569e+06	1.09313e+06	1.24487e+06	1.75339e+06	1.00463e+06	1.59839e+06	2.38266e+06	655161	725264	620212	738628	782064	653654	2.30425e+06	1.98184e+06	1.96272e+06	1.90621e+06	1.97654e+06	1.87334e+06	1.97482e+06	2.45616e+06	2.33865e+06	2.10395e+06	2.02969e+06	2.10105e+06	1.40663e+06	1.30842e+06	2.06856e+06	1.292e+06	856093	1.23381e+06	1.57089e+06	1.72779e+06	1.92485e+06	1.58134e+06	1.66718e+06
Com_7676_neg	Cyclocytidine	C9 H12 Cl N3 O4	261.052	14.66	260.045	No results	No results	Full match	1.3018e+06	1.92251e+06	1.21387e+06	1.29051e+06	1.51948e+06	1.63821e+06	2.43184e+06	2.65685e+06	2.88585e+06	2.16172e+06	2.56646e+06	2.73053e+06	3.24574e+06	3.32733e+06	4.09203e+06	3.20069e+06	4.50837e+06	4.27087e+06	2.31085e+06	1.77781e+06	1.53035e+06	1.16465e+06	2.05279e+06	1.44476e+06	1.5691e+06	1.93487e+06	1.78428e+06	1.75485e+06	2.53087e+06	1.95482e+06	1.40033e+07	2.70439e+07	1.39618e+07	1.56646e+07	1.70171e+07	1.1919e+07	3.3004e+06	3.43936e+06	3.47168e+06	3.54855e+06	3.26036e+06
Com_16992_neg	Nicotinate ribonucleoside	C11 H13 N O6	255.075	1.252	300.073	No results	No results	Full match	4.47601e+06	4.9098e+06	5.31956e+06	4.88799e+06	4.465e+06	5.27297e+06	7.05589e+06	6.69903e+06	6.54873e+06	6.94882e+06	7.84656e+06	8.35284e+06	3.17889e+06	3.79704e+06	3.10518e+06	2.5974e+06	3.02338e+06	3.18286e+06	8.53392e+06	7.09855e+06	7.32129e+06	7.01543e+06	6.58585e+06	7.88374e+06	5.95512e+06	7.50002e+06	6.81883e+06	6.99284e+06	6.0954e+06	6.2213e+06	3.89141e+06	4.23228e+06	3.72098e+06	4.86931e+06	4.26187e+06	3.65824e+06	6.78552e+06	7.54681e+06	7.0124e+06	6.76641e+06	7.88365e+06
Com_606_neg	Deoxyinosine	C10 H12 N4 O4	252.085	1.304	297.083	No results	No results	Full match	1.22973e+08	1.32437e+08	1.07949e+08	1.14201e+08	128370224	1.22095e+08	1.70398e+08	1.86054e+08	2.17433e+08	1.89661e+08	194132470	1.65228e+08	9.41099e+07	9.5998e+07	9.13065e+07	9.39045e+07	8.95461e+07	8.93439e+07	5.07342e+08	5.31837e+08	5.59945e+08	6.02253e+08	5.83181e+08	5.89711e+08	6.37339e+08	7.50115e+08	8.43323e+08	6.58961e+08	7.81902e+08	6.60365e+08	156677293	1.61199e+08	1.42976e+08	1.69262e+08	1.93175e+08	1.27902e+08	398566047	3.81783e+08	3.02177e+08	270463633	3.20133e+08
Com_5853_neg	Xanthosine	C10 H12 N4 O6	284.075	1.249	283.068	No results	No results	Full match	2.83336e+07	2.87756e+07	3.32074e+07	2.01348e+07	2.76652e+07	1.94621e+07	2.03898e+07	2.20956e+07	1.93982e+07	2.27522e+07	2.25024e+07	2.39159e+07	2.411e+07	2.67187e+07	4.0987e+07	3.97336e+07	4.03829e+07	3.30811e+07	2.55552e+07	2.40324e+07	2.39085e+07	2.58205e+07	1.17793e+07	1.40418e+07	1.10085e+07	1.62981e+07	1.34603e+07	1.76398e+07	1.09286e+07	1.37842e+07	3.29399e+07	3.59071e+07	3.23156e+07	4.08514e+07	3.81058e+07	3.38425e+07	2.81926e+07	2.2455e+07	2.02615e+07	32945775	3.032e+07
Com_28004_neg	N4-Acetylcytidine	C11 H15 N3 O6	285.097	1.425	284.09	No results	No results	Full match	412182	994970	801652	582129	522450	716784	1.09338e+06	701444	536784	744576	689238	833455	239991	254273	247075	286755	372154	250545	839138	744442	738100	724100	743296	695201	738160	923660	888939	791209	763284	790120	1.08815e+06	753686	507373	611565	876537	546908	593543	641762	774613	1.09119e+06	740233
Com_425_neg	2-(Dimethylamino)Guanosine	C12 H17 N5 O5	311.122	1.348	310.114	No results	No results	Full match	1051594025	1265226032	9.58021e+08	9.94401e+08	1271700100	1163679296	5.26032e+08	4.14105e+08	4.76675e+08	371034897	4.29982e+08	4.06332e+08	9.87946e+07	9.70127e+07	1.14847e+08	6.9585e+06	5.15329e+06	6.84893e+07	4.76908e+08	4.5005e+08	5.54683e+08	2.85089e+08	498902114	348647140	4.9965e+08	4.61401e+08	281280624	166293898	2.3004e+08	2.08863e+08	3.73113e+07	7.45866e+07	6.04745e+07	9.54898e+07	117013217	6.55426e+07	3.93664e+08	4.58501e+08	4.28708e+08	366888775	4.29108e+08
Com_5718_neg	1,5,8-Trihydroxy-9-oxo-9H-xanthen-3-yl beta-D-glucopyranoside	C19 H18 O11	422.083	1.255	421.076	Full match	No match	No match	1.20299e+07	1.26575e+07	1.08736e+07	1.32723e+07	8.06822e+06	9.98345e+06	1.00991e+07	9.51294e+06	6.53112e+06	9.24781e+06	8.27306e+06	9.15954e+06	1.09075e+07	9.36919e+06	1.02676e+07	1.20433e+07	1.19227e+07	1.01467e+07	3.40567e+07	2.22143e+07	4.27504e+07	3.0916e+07	2.51496e+07	2.48927e+07	1.27751e+07	1.06564e+07	1.21238e+07	1.32338e+07	1.09735e+07	1.29417e+07	3.23605e+06	2.66611e+06	2.78057e+06	3.40906e+06	2.6278e+06	4.63178e+06	1.41388e+07	1.77525e+07	1.70912e+07	1.96452e+07	2.75901e+07
Com_16647_pos	N-2-Hydroxycyclopentyladenosine	C15 H21 N5 O5	351.155	7.943	352.162	No results	Full match	No results	21607372	2.40422e+07	2.02532e+07	2.00004e+07	2.4385e+07	2.44772e+07	2.2919e+07	2.30664e+07	2.285e+07	2.29159e+07	2.08143e+07	2.13577e+07	2.2049e+06	2.41797e+06	2.67127e+06	2.8748e+06	3.14151e+06	2.9103e+06	3.08917e+06	3.06396e+06	3.16234e+06	3.16005e+06	3.01215e+06	2.87589e+06	2.36395e+07	3.26325e+07	3.16923e+07	3.14787e+07	2.93836e+07	2.29922e+07	8.61e+06	6.99697e+06	7.78727e+06	8.06663e+06	7.65914e+06	7.69438e+06	1.16457e+07	1.32014e+07	1.38764e+07	1.35449e+07	1.45349e+07
Com_8804_pos	N6-Isopentenyladenosine	C15 H21 N5 O4	335.16	9.935	336.167	No results	Full match	No results	9.04979e+06	9.36656e+06	8.84936e+06	7.87289e+06	9.67775e+06	1.00443e+07	5.42425e+06	5.91487e+06	5.68413e+06	5.37723e+06	6.61393e+06	5.21297e+06	3.41441e+06	3.61081e+06	3.6808e+06	3.57925e+06	3.66173e+06	3.33324e+06	2.5285e+06	2.73556e+06	2.16763e+06	3.60122e+06	2.75092e+06	4.28286e+06	5.61892e+06	5.21279e+06	5.25703e+06	6.69207e+06	5.42224e+06	5.76844e+06	1.3046e+07	1.05121e+07	1.14781e+07	1.18702e+07	1.23855e+07	9.28847e+06	1.70862e+07	1.80339e+07	1.93095e+07	1.96518e+07	2.21482e+07
Com_8457_pos	(R)-Prunasin	C14 H17 N O6	295.106	8.891	296.113	Full match	No results	No results	3.31876e+07	3.19186e+07	3.3072e+07	2.96529e+07	2.29944e+07	3.60541e+07	5.45022e+07	5.99859e+07	5.75689e+07	5.49839e+07	5.84307e+07	5.69174e+07	3.91857e+06	4.95488e+06	3.93165e+06	4.43895e+06	4.45629e+06	4.81522e+06	3.57128e+07	4.21641e+07	4.20299e+07	3.4623e+07	4.08225e+07	3.58407e+07	1.40327e+07	1.42992e+07	1.17099e+07	1.08795e+07	1.12852e+07	1.26177e+07	1.15956e+08	111915366	1.17086e+08	1.20461e+08	1.39441e+08	1.18144e+08	2.7526e+07	2.91294e+07	2.55817e+07	2.73003e+07	2.77298e+07
Com_10146_neg	D-(-)-Salicin	C13 H18 O7	286.106	2.876	285.098	Full match	No results	No results	466157	743507	507043	544500	560899	589697	1.0984e+06	763480	926092	1.0328e+06	1.16643e+06	926092	644918	602925	512153	515364	509672	506674	2.07344e+06	1.98402e+06	2.101e+06	1.98251e+06	2.07625e+06	1.94035e+06	2.26206e+06	2.59192e+06	2.67658e+06	2.21657e+06	2.18513e+06	2.35739e+06	1.18145e+06	1.1496e+06	1.27307e+06	1.47043e+06	1.57967e+06	1.00035e+06	2.2339e+06	2.30248e+06	2.67187e+06	2.9059e+06	2.36989e+06
Com_14751_neg	Soyasaponin I	C48 H78 O18	942.52	12.457	941.513	Full match	No results	No results	264796	299919	250811	264201	278044	275047	286166	246566	251990	241649	385648	243976	369164	537364	622825	661725	547089	581251	168359	202416	240634	253649	269750	269892	311744	375062	371404	345660	369620	357821	280418	248858	226665	330040	286729	204329	295598	296990	400150	250231	387369
Com_2517_neg	4-Acetyl-3-hydroxy-5-methylphenyl β-D-glucopyranoside	C15 H20 O8	328.116	1.425	327.109	Full match	No results	No results	1.60198e+06	2.12236e+06	1.75123e+06	1.97091e+06	2.28679e+06	2.40613e+06	2.57237e+06	2.50938e+06	2.55691e+06	2.30676e+06	2.71381e+06	2.56361e+06	1.59307e+06	1.68761e+06	1.48001e+06	2.0161e+06	2.05251e+06	1.94926e+06	4.87168e+06	4.18834e+06	4.30263e+06	4.1066e+06	4.22655e+06	3.96064e+06	4.23923e+06	5.28876e+06	4.99764e+06	4.4482e+06	4.43328e+06	4.58702e+06	1.80768e+06	1.56569e+07	1.43421e+06	1.76236e+06	1.76555e+06	1.24041e+06	6.30498e+06	5.50926e+06	5.77435e+06	7.42368e+06	5.25407e+06
Com_33098_neg	2-Hydroxy-1-(4-methoxyphenyl)propyl hexopyranoside	C16 H24 O8	344.147	9.302	343.14	Full match	No results	No results	299694	342538	315050	319451	323350	313128	412992	383287	373999	396248	471063	396829	779409	781885	740797	733007	774937	767994	493016	518473	569047	570882	612975	593533	588026	688932	673673	637700	664511	664494	709604	692893	645618	901666	782469	608147	396598	461654	529080	374171	417551
Com_23798_neg	Ouabain	C29 H44 O12	584.281	13.891	583.274	Full match	No results	No results	1.30747e+06	1.83791e+06	1.96594e+06	1.58469e+06	1.9245e+06	1.58172e+06	1.60382e+06	2.7379e+06	1.62689e+06	3.57931e+06	3.64785e+06	3.6572e+06	588215	1.01112e+06	797994	671789	1.14713e+06	883287	474289	447009	485687	527277	506688	493523	365399	484818	498629	437600	440136	418251	706681	1.24952e+06	1.10283e+06	1.11548e+06	1.3821e+06	479044	544011	589496	538427	505215	582745
Com_6392_pos	3'-Adenosine monophosphate (3'-AMP)	C10 H14 N5 O7 P	347.063	2.024	348.071	Full match	Full match	Full match	2.80897e+06	3.01795e+06	3.02547e+06	2.93661e+06	2.87953e+06	3.19101e+06	3.75023e+06	4.31626e+06	3.95626e+06	3.68099e+06	4.40208e+06	4.39252e+06	4.49944e+06	4.62363e+06	4.21386e+06	4.43105e+06	4.29858e+06	5.27586e+06	6.03261e+07	5.57014e+07	4.95312e+07	5.00438e+07	4.8384e+07	5.38907e+07	4.13263e+07	4.03981e+07	3.96977e+07	3.36833e+07	3.99536e+07	3.37477e+07	6.58169e+06	5.80507e+06	6.63266e+06	6.22528e+06	6.73881e+06	6.59649e+06	2.25342e+07	2.25994e+07	27376109	2.52001e+07	2.55077e+07
Com_8537_pos	Nicotinamide adenine dinucleotide (NAD+)	C21 H27 N7 O14 P2	663.11	1.726	664.117	Full match	Full match	Full match	7.24219e+06	6.76059e+06	9.02209e+06	7.92894e+06	6.59276e+06	6.65563e+06	6.92728e+06	8.78568e+06	6.56412e+06	8.65593e+06	6.99145e+06	1.02705e+07	1.13618e+06	1.3099e+06	1.12875e+06	1.00144e+06	883130	1.18234e+06	1.24136e+08	1.26425e+08	1.18772e+08	1.06978e+08	1.27683e+08	1.18538e+08	2.98185e+07	3.25583e+07	3.27882e+07	2.71631e+07	2.93637e+07	2.95622e+07	3.63468e+06	2.72314e+06	2.75759e+06	2.20132e+06	2.82127e+06	3.04013e+06	2.95275e+07	2.22742e+07	2.95596e+07	3.04707e+07	3.15509e+07
Com_4729_neg	Uridine monophosphate (UMP)	C9 H13 N2 O9 P	324.036	1.332	323.029	Full match	Full match	Full match	1.75832e+06	2.16712e+06	2.23679e+06	1.77968e+06	1.97548e+06	2.35586e+06	4.68894e+06	4.58367e+06	3.99455e+06	5.18285e+06	4.63448e+06	4.6991e+06	1.98536e+06	2.2127e+06	2.32949e+06	1.81298e+06	1.74484e+06	2.2298e+06	5.50189e+07	4.91472e+07	5.27952e+07	5.23323e+07	5.63826e+07	5.26211e+07	1.61264e+07	1.61791e+07	1.64197e+07	1.82251e+07	1.95747e+07	1.81946e+07	3.82352e+06	4.12518e+06	4.12273e+06	5.09744e+06	4139917	3.86267e+06	1.52485e+07	1.50275e+07	1.92129e+07	2.30536e+07	2.65721e+07
Com_9004_neg	Guanosine monophosphate (GMP)	C10 H14 N5 O8 P	363.058	1.387	362.051	Full match	Full match	Full match	1.61898e+06	1.70983e+06	3.90995e+06	1.6379e+06	2.46776e+06	1.8991e+06	2.59343e+06	2.53186e+06	2.55064e+06	2.61498e+06	3.14269e+06	3.25702e+06	1.8779e+06	1.87058e+06	1.65156e+06	1.7299e+06	1.91268e+06	1.9507e+06	5.69879e+06	4.60249e+06	4.40323e+06	6.48565e+06	4.73996e+06	4.27027e+06	4.60342e+06	5.89195e+06	5.06562e+06	4.81001e+06	4.72964e+06	4.65475e+06	1.48424e+06	1.17114e+06	1.11523e+06	1.25204e+06	1.24271e+06	1.104e+06	4.82169e+06	6.26847e+06	7.41689e+06	4.91374e+06	6.41182e+06
Com_27921_neg	Flavin adenine dinucleotide (FAD)	C27 H33 N9 O15 P2	785.159	6.862	784.152	Full match	Full match	Full match	272395	138295	186288	145603	261231	129639	167124	166393	149307	242086	161251	258532	151480	140725	134442	131002	135121	115417	2.48698e+06	1.77445e+06	2.48497e+06	2.6313e+06	3.16136e+06	2.91571e+06	581003	1.13236e+06	959544	661706	553051	945076	136587	116050	94937.2	116421	136903	76913.4	784499	790608	333497	899225	576257
Com_16255_neg	Nicotinamide adenine dinucleotide	C21 H27 N7 O14 P2	663.11	2.015	662.103	No results	Full match	Full match	356008	721628	466584	430447	668588	445939	483336	417963	632191	470904	737218	702325	174113	177947	131111	124678	133707	124428	6.54167e+06	4.02382e+06	1.94037e+06	6.54125e+06	4.23168e+06	5.30936e+06	1.82285e+06	1.08736e+06	1.80621e+06	1.2153e+06	1.80267e+06	973436	289319	239058	201279	244926	221546	176392	1.95885e+06	1.76582e+06	2.11843e+06	1.77762e+06	3.70405e+06
Com_6434_neg	Adenosine diphosphate (ADP)	C10 H15 N5 O10 P2	427.03	1.369	426.023	Full match	No results	Full match	746034	1.08863e+06	1.60195e+06	1.15094e+06	1.29764e+06	1.1079e+06	1.85461e+06	1.9925e+06	1.59891e+06	2.14248e+06	2.69237e+06	2.64948e+06	677456	674818	628716	624066	690004	703720	3.27518e+07	3.205e+07	3.01575e+07	3.41173e+07	3.61962e+07	3.51319e+07	1.04583e+07	1.62731e+07	1.68573e+07	1.38432e+07	1.36866e+07	9.67471e+06	446924	404672	512737	812053	581559	352266	1.23149e+07	1.1411e+07	1.32852e+07	1.22521e+07	1.56498e+07
Com_37315_pos	UMP	C9 H13 N2 O9 P	324.036	1.339	325.044	No results	No results	Full match	2.69355e+06	2.8183e+06	2.92443e+06	2.80435e+06	2.88714e+06	3.00147e+06	1.28257e+06	1.27584e+06	1.45196e+06	1.34095e+06	2.56933e+06	1.39571e+06	910565	955855	852143	878761	917153	820802	1.14514e+07	1.38287e+07	1.11531e+07	1.22786e+07	1.38131e+07	1.09367e+07	3.85311e+06	2.93492e+06	4.61058e+06	2.66146e+06	3.06748e+06	4.18616e+06	1.5091e+06	1.20125e+06	2.05602e+06	1.48512e+06	1.36272e+06	2.75517e+06	8.04164e+06	5.47508e+06	4.03602e+06	5.28759e+06	4.86601e+06
Com_99381_pos	dUMP	C9 H13 N2 O8 P	308.041	16.56	309.048	No results	No results	Full match	317705	380240	79866.6	78171	213325	74073.7	83995.3	96010.2	546196	86200.8	100011	90240.3	135868	180912	133791	160536	132864	177528	101366	95418.6	84948.9	99268.8	100901	94657.4	96987.1	100259	100728	95508.6	93639.6	91164.6	631184	131406	132395	127789	118403	120213	101958	93293.5	99598.7	97336.8	84281
Com_47457_pos	Flavin Adenine Dinucleotide	C27 H33 N9 O15 P2	785.154	7.625	786.162	No results	No results	Full match	307641	336208	317556	194398	202713	214950	489981	635785	722488	932666	693383	521824	281991	286607	272275	278273	280248	264847	6.70325e+06	7.5474e+06	6.67539e+06	9.00786e+06	8.24196e+06	6.57105e+06	3.00336e+06	5.29123e+06	3.22491e+06	3.64623e+06	5.45073e+06	6.23179e+06	347548	333309	340146	336904	326785	329249	3.9284e+06	3.80838e+06	4.16857e+06	3.63946e+06	3.55605e+06
Com_48089_pos	Guanosine monophosphate	C10 H14 N5 O8 P	363.058	1.347	364.066	No results	No results	Full match	4.70569e+06	4.92362e+06	5.10905e+06	4.89926e+06	5.0439e+06	5.24362e+06	2.1605e+06	2.22101e+06	2.25245e+06	2.34267e+06	2.42441e+06	2.43833e+06	1.58706e+06	1.6699e+06	1.48871e+06	1.53347e+06	1.60197e+06	1.43396e+06	3.67219e+06	5.70869e+06	5.2008e+06	6.02945e+06	5.02842e+06	5.93889e+06	4.18839e+06	2.82425e+06	3.23895e+06	3.35133e+06	3.05158e+06	2.79953e+06	2.10971e+06	1.81088e+06	2.36038e+06	1.91407e+06	1.95791e+06	2.76292e+06	3.34013e+06	3.19e+06	3.02664e+06	3.16754e+06	2.58999e+06
Com_46183_pos	GDP	C10 H15 N5 O11 P2	443.024	2.192	444.031	No results	No results	Full match	5.91002e+06	7.12054e+06	6.56104e+06	7.28336e+06	6.53478e+06	7.86345e+06	4.76258e+06	5.99338e+06	6.01797e+06	9.8837e+06	5.53259e+06	4.75118e+06	321441	265947	248117	305443	263126	239009	1.96059e+06	2.34648e+06	2.38753e+06	3.3371e+06	2.8528e+06	3.60814e+06	3.61969e+06	3.86187e+06	3.5649e+06	3.73827e+06	3.53008e+06	3.54851e+06	2.0538e+06	1.9108e+06	1.68993e+06	1.63131e+06	1.36903e+06	951588	3.56315e+06	3.68079e+06	4.06336e+06	3.65359e+06	4.56674e+06
Com_39815_pos	cGMP	C10 H12 N5 O7 P	345.048	1.383	346.055	No results	No results	Full match	3.02863e+06	3.17054e+06	3.36603e+06	2.90197e+06	3.33911e+06	3.36075e+06	4.89609e+06	3.00426e+06	3.55999e+06	5.15116e+06	3.58551e+06	5.0638e+06	1.01344e+07	1.20644e+07	1.07302e+07	1.02256e+07	1.10329e+07	9.29577e+06	1.92402e+06	1.95709e+06	1.89198e+06	1.9356e+06	1.97158e+06	1.94547e+06	7.54524e+06	1.23086e+07	6.70675e+06	8.92195e+06	7.43571e+06	7.51781e+06	5.73779e+06	6.2927e+06	4.26646e+06	6.30735e+06	5.80895e+06	5.78607e+06	4.73346e+06	5.46056e+06	5.31915e+06	4.15617e+06	4.11169e+06
Com_15933_neg	cAMP	C10 H12 N5 O6 P	329.053	5.812	328.046	No results	No results	Full match	342030	800373	437779	378920	447891	391114	676611	705011	818815	1.12105e+06	824565	1.21989e+06	141340	114356	96828.2	117191	82517.1	92077.6	1.18126e+06	2.35284e+06	2.44225e+06	2.18178e+06	2.13463e+06	1.99021e+06	1.22063e+06	1.02411e+06	1.07692e+06	3.17951e+06	1.04336e+06	897496	6.0706e+06	5.07346e+06	4.8876e+06	6.58902e+06	7.56602e+06	5.83957e+06	1.1249e+06	1.36648e+06	1.32887e+06	1.47359e+06	577633
Com_11354_neg	dAMP	C10 H14 N5 O6 P	331.068	1.369	330.06	No results	No results	Full match	4.48678e+06	3.92968e+06	5.0541e+06	3.92033e+06	3.28188e+06	3.60535e+06	5.45073e+06	5.98152e+06	6.08999e+06	5.53904e+06	7.00687e+06	6.61889e+06	3.08278e+06	3.07077e+06	2.86098e+06	2.83982e+06	3.13987e+06	3.20229e+06	6.48389e+06	7.86727e+06	4.84276e+06	9.05036e+06	5.32525e+06	4.61428e+06	5.64833e+06	5.85686e+06	6.96641e+06	5.44929e+06	5.73678e+06	4.72296e+06	5.96362e+06	5.55804e+06	4.54925e+06	6.71053e+06	7.26248e+06	4.38549e+06	6.76683e+06	6.39932e+06	6.15088e+06	5.97382e+06	6.84277e+06
Com_24463_neg	beta-Nicotinamide mononucleotide	C11 H15 N2 O8 P	334.058	9.22	333.051	No results	No results	Full match	3.75617e+06	3.06446e+06	4.3474e+06	3.10194e+06	3.48999e+06	3.98914e+06	1.84767e+06	1.31477e+06	1.3789e+06	1.8103e+06	2.001e+06	1.60048e+06	756813	632175	649587	591581	544202	467638	1.60839e+06	1.39697e+06	619414	1.20696e+06	1.00199e+06	685791	654371	1.55705e+06	1.60412e+06	816480	1.0423e+06	1.3272e+06	252130	209778	164577	193031	166753	122476	1.71042e+06	1.61578e+06	2.04199e+06	782923	1.56431e+06
Com_40061_pos	Emodin	C15 H10 O5	270.053	11.451	271.06	Full match	No results	No results	8.56137e+06	8.91968e+06	9.07045e+06	1.02406e+07	9.76106e+06	1.02929e+07	7.20944e+06	6.05336e+06	6.09434e+06	5.60977e+06	6.9276e+06	5.26433e+06	6.52736e+06	8.47148e+06	7.71149e+06	8.27076e+06	7.48274e+06	7.40642e+06	2.20186e+06	2.5335e+06	2.86398e+06	2.45084e+06	2.123e+06	2.15434e+06	4.97352e+06	5.04709e+06	5.22048e+06	5.43677e+06	4.91098e+06	5.20988e+06	1.4241e+06	1.12786e+06	977557	1.0144e+06	989795	981861	7.05985e+06	7.38022e+06	7.18213e+06	8.14357e+06	8.74089e+06
Com_2416_pos	2,6-Di-tert-butyl-1,4-benzoquinone	C14 H20 O2	220.146	10.995	221.154	Full match	No results	No results	3.77993e+07	4.48649e+07	3.75253e+07	3.85945e+07	4.25369e+07	4.91925e+07	3.62225e+07	4.7778e+07	3.68621e+07	3.45241e+07	3.57059e+07	3.60135e+07	4.32747e+08	4.2506e+08	4.10231e+08	3.96215e+08	3.82863e+08	4.15556e+08	3.66786e+07	4.48607e+07	4.28711e+07	3.72637e+07	3.9612e+07	3.66183e+07	8.14803e+07	8.00403e+07	7.79802e+07	8.58067e+07	8.20107e+07	8.54511e+07	5.03574e+08	5.13424e+08	5.00562e+08	5.36293e+08	5.76292e+08	5.34522e+08	1.01549e+08	1.07182e+08	1.29509e+08	9.54098e+07	9.59421e+07
Com_9954_pos	Rhein	C15 H8 O6	284.032	10.305	285.039	Full match	No results	No results	1.58124e+07	2.28157e+07	2.19126e+07	2.0268e+07	1.69758e+07	2.05692e+07	2.28378e+07	2.88527e+07	2.28665e+07	2.77172e+07	2.99535e+07	2.70912e+07	7.59897e+06	7.19772e+06	7.76581e+06	2.24367e+07	5.09398e+06	5.4093e+06	101679121	8.9249e+07	7.78581e+07	7.16193e+07	6.41528e+07	8.28762e+07	5.13968e+07	5.35449e+07	6.04812e+07	5.97182e+07	4.88195e+07	4.22435e+07	1.40612e+07	1.14806e+07	9.73778e+06	8.63195e+06	8.86864e+06	8.57351e+06	4.12824e+07	3.88767e+07	4.00099e+07	3.73099e+07	3.55651e+07
Com_16181_pos	Menadione	C11 H8 O2	172.052	9.734	173.06	Full match	No results	No results	2.823e+07	2.21549e+07	2.87603e+07	2.66518e+07	2.83386e+07	2.68374e+07	2.39986e+07	2.18993e+07	2.64563e+07	2.81065e+07	2.62312e+07	3.04932e+07	1.2719e+07	1.46708e+07	1.23783e+07	1.24222e+07	1.39225e+07	1.36365e+07	36355942	3.28543e+07	2.92672e+07	2.99826e+07	3.30441e+07	3.07219e+07	3.58205e+07	3.41193e+07	3.47573e+07	5.53285e+07	3.79846e+07	3.68269e+07	2.17525e+06	1.75236e+06	1.39613e+06	1.59373e+06	1.4652e+06	1.52417e+06	1.517e+07	1.97204e+07	1.94578e+07	1.75547e+07	1.95068e+07
Com_6547_pos	Purpurin	C14 H8 O5	256.037	9.026	257.045	Full match	No results	No results	2.44559e+07	1.34349e+07	2.80731e+07	2.80672e+07	2.13584e+07	2.45263e+07	9.37222e+07	9.26136e+07	9.69831e+07	9.41726e+07	1.01764e+08	9.72372e+07	1.79589e+07	1.80578e+07	1.8557e+08	1.81033e+07	1.70196e+08	1.87181e+08	2.46121e+07	2.35874e+07	2.46337e+07	2.75467e+07	2.83812e+07	2.6708e+07	4.64397e+07	4.58513e+07	4.08858e+07	4.30119e+07	4.33733e+07	4.17675e+07	2.87287e+06	5.38728e+06	5.98456e+06	2.66726e+06	3.23189e+06	3.08444e+06	3.87177e+07	3.97388e+07	4.21638e+07	4.34845e+07	4.59712e+07
Com_4983_neg	2-Hydroxy-1,4-naphthoquinone	C10 H6 O3	174.031	6.83	173.024	Full match	No results	No results	7.44049e+06	5.45412e+06	5.03112e+06	5.98392e+06	5.04569e+06	3.42293e+06	9.01279e+06	9.99207e+06	9.0006e+06	1.1871e+07	1.05053e+07	1.23742e+07	6.08107e+07	5.45468e+07	5.0431e+07	5.1706e+07	5.0978e+07	5.57672e+07	4.19376e+06	3.64408e+06	3.51984e+06	3.84133e+06	3.40625e+06	3.3347e+06	5.50396e+06	7.61699e+06	6.70496e+06	6.89237e+06	6.14309e+06	6.36199e+06	4.18215e+06	3.66848e+06	3.78915e+06	5.08742e+06	4.74385e+06	4.00734e+06	1.4665e+07	12711999	1.44771e+07	1.3248e+07	1.45935e+07
Com_1278_pos	Cytosine	C4 H5 N3 O	111.043	1.338	112.051	Full match	Full match	Full match	4.29857e+07	4.59412e+07	5.0075e+07	5.31019e+07	4.86735e+07	4.97652e+07	4.2375e+07	6.28688e+07	5.11825e+07	5.51495e+07	5.95722e+07	5.745e+07	2.64706e+07	2.24193e+07	2.29244e+07	2.66683e+07	2.22419e+07	2.17348e+07	3.18897e+07	3.62738e+07	2.8275e+07	4.10119e+07	2.95625e+07	3.23074e+07	1.0994e+08	1.30325e+08	1.25823e+08	1.48051e+08	1.07957e+08	1.22033e+08	4.1621e+07	4.57494e+07	4.71268e+07	4.68423e+07	4.63985e+07	5.55202e+07	1.09411e+08	1.27477e+08	1.13526e+08	1.31038e+08	1.28947e+08
Com_392_pos	Uracil	C4 H4 N2 O2	112.027	2.186	113.035	Full match	Full match	Full match	1022955008	1142709267	944960945	1094379903	2687532070	1176573350	5.93509e+08	7.09639e+08	9.44402e+08	1007952678	7.02464e+08	1081367188	3.60257e+07	3.35029e+07	3.26202e+07	3.18527e+07	3.23934e+07	3.04179e+07	2.60335e+08	2.75826e+08	2.66599e+08	2.92641e+08	2.722e+08	250559410	7.55482e+08	3.6791e+08	353794637	3.46875e+08	362700659	3.48132e+08	2.86229e+08	2.89534e+08	2.80467e+08	2.66421e+08	2.63764e+08	2.88736e+08	3.31513e+08	4.19549e+08	5.59992e+08	4.81482e+08	4.29938e+08
Com_4570_pos	Thymine	C5 H6 N2 O2	126.043	5.487	127.05	Full match	Full match	Full match	1.43807e+07	1.19326e+07	1.32948e+07	1.35038e+07	1.43421e+07	1.41602e+07	2.12043e+07	2.48217e+07	2.29558e+07	2.3876e+07	2.45901e+07	2.28746e+07	6.09502e+06	5.73016e+06	5.24684e+06	5.25514e+06	5.47913e+06	5.3322e+06	6.83829e+06	7.03233e+06	7.27623e+06	6.50424e+06	6.00633e+06	7.77375e+06	2.81466e+07	3.10172e+07	2.48312e+07	2.86074e+07	2.68459e+07	3.43315e+07	4.46966e+07	3.83559e+07	4.71341e+07	4.68622e+07	4.78751e+07	4.52084e+07	2.83897e+07	2.74234e+07	2.80373e+07	2.76183e+07	2.63969e+07
Com_42305_pos	5-Methylcytosine	C5 H7 N3 O	125.059	1.816	126.066	No results	No results	Full match	1.85213e+06	1.4526e+06	1.5085e+06	1.40716e+06	1.92506e+06	1.5957e+06	2.31012e+06	1.49189e+06	1.23074e+06	1.70416e+06	1.46235e+06	1.65964e+06	410283	535037	353916	339041	536807	412256	1.12648e+06	1.09359e+06	1.5427e+06	1431285	1.05853e+06	1.14914e+06	3.79614e+06	3.6257e+06	3.48702e+06	4.28455e+06	2.96941e+06	3.61764e+06	1.54952e+06	1.50642e+06	1.57761e+06	1.4535e+06	1.51761e+06	1.35856e+06	1.82405e+06	2.71742e+06	2.10454e+06	2.32306e+06	2.37029e+06
Com_37543_neg	5-Hydroxymethyluracil	C5 H6 N2 O3	142.038	1.411	141.03	No results	No results	Full match	473893	534668	507191	608757	1.13191e+06	587514	1.44354e+06	1.22296e+06	1.35786e+06	1.23345e+06	1.52384e+06	1.32081e+06	454158	517705	441105	590070	624583	501912	1.30385e+06	1.15495e+06	1.18734e+06	1.13324e+06	1.21942e+06	1.07856e+06	1.16984e+06	1.4747e+06	1.37913e+06	1.22751e+06	1.22339e+06	1.28e+06	653442	1.28537e+06	1.1069e+06	1.08465e+06	1.24094e+06	861106	988772	1.13814e+06	1.00548e+06	1.00598e+06	1.16345e+06
Com_7865_neg	1,3-Dimethyluracil	C6 H8 N2 O2	140.058	1.41	139.051	No results	No results	Full match	9.40914e+06	2.62387e+06	9.0244e+06	4.07798e+06	1.24637e+07	7.79271e+06	1.03076e+07	1.14341e+07	1.05959e+07	9.49605e+06	1.04378e+07	1.06227e+07	5.0268e+06	4.47959e+06	4.20714e+06	5.09896e+06	5.30007e+06	4.74086e+06	6.72964e+06	7.52689e+06	7.60418e+06	1.09605e+07	1.09123e+07	7.22637e+06	4.99132e+06	1.03042e+07	4.90857e+06	4.74915e+06	6.71495e+06	4.27088e+06	2.02991e+07	1.02287e+07	1.18672e+07	2.99227e+07	2.33173e+07	1.22833e+07	1.00839e+07	1.16671e+07	1.30457e+07	6.5153e+06	1.08755e+07
Com_7388_pos	Xanthine	C5 H4 N4 O2	152.034	2.083	153.041	Full match	Full match	Full match	5.09395e+07	5.59247e+07	5.27282e+07	5.36328e+07	5.56727e+07	5.88699e+07	4.56737e+07	5.93605e+07	4.43723e+07	5.03814e+07	4.70841e+07	5.00531e+07	9.98222e+06	1.19575e+07	1.15926e+07	1.07525e+07	9.94882e+06	1.1181e+07	4.76875e+06	7.88834e+06	7.30963e+06	7.03467e+06	5.88431e+06	5.16722e+06	1.14718e+08	136140153	1.41859e+08	1.20619e+08	1.10917e+08	1.05444e+08	1.5412e+08	1.60842e+08	151007720	1.36103e+08	1.42996e+08	1.51905e+08	3.3547e+07	3.63526e+07	3.97001e+07	3.94734e+07	42595868
Com_499_pos	Guanine	C5 H5 N5 O	151.05	3.246	152.057	Full match	Full match	Full match	5.48774e+08	6.57476e+08	4.3567e+08	6.09801e+08	4.8993e+08	5.27038e+08	4.89119e+08	5.48715e+08	3.37982e+08	4.88639e+08	389781904	4.01414e+08	1.80845e+07	1.3677e+07	1.61278e+07	1.37333e+07	1.75583e+07	1.44281e+07	2.64199e+08	3.1454e+08	2.48519e+08	3.04461e+08	2.0146e+08	1.91493e+08	5.98533e+08	1113318184	9.89703e+08	1083523538	6.31541e+08	6.75576e+08	1.44568e+08	9.68178e+07	160935851	1.32224e+08	1.06249e+08	1.03242e+08	631893780	5.33938e+08	5.66345e+08	6.62328e+08	6.21266e+08
Com_2308_pos	Hypoxanthine	C5 H4 N4 O	136.039	3.352	137.046	Full match	Full match	Full match	3.74433e+08	4.58947e+08	3.55935e+08	2.85702e+08	468760519	4.42865e+08	3.76539e+08	3.03941e+08	3.57223e+08	2.90773e+08	2.62838e+08	2.6654e+08	3.02082e+07	2.98709e+07	2.56815e+07	2.48776e+07	2.63056e+07	3.0365e+07	6.31705e+07	4.11499e+07	6.47549e+07	5.71608e+07	3.36999e+07	3.64008e+07	6.14179e+07	8.78085e+07	8.82712e+07	8.35672e+07	1.10324e+08	7.17971e+07	5.9512e+07	5.52239e+07	7.60103e+07	6.60556e+07	7.11254e+07	7.31708e+07	1.18478e+08	1.23949e+08	1.93166e+08	1.16362e+08	1.84036e+08
Com_16725_neg	Isopentenyladenine	C10 H13 N5	203.117	10.581	202.11	No results	Full match	Full match	476877	581740	515208	621615	512112	505849	659385	486392	722675	529476	605626	638058	2.19397e+06	2.28042e+06	2.3143e+06	2.1434e+06	2.50229e+06	2.30932e+06	594631	638461	708585	664214	762287	709475	662508	769508	726023	688640	782679	722282	5.63619e+06	7.0435e+06	7.12539e+06	9.23001e+06	7.99334e+06	6.46493e+06	1.36158e+06	1.36944e+06	1.21404e+06	1.27187e+06	1.50124e+06
Com_12152_pos	7-Methylguanine	C6 H7 N5 O	165.065	1.85	166.072	Full match	No results	Full match	5.74795e+06	6.74165e+06	5.19968e+06	6.71279e+06	6.12394e+06	6.46463e+06	6.73244e+06	6.7608e+06	6.52598e+06	5.83248e+06	5.83194e+06	5.36831e+06	4.49536e+06	5.11358e+06	4.74094e+06	4.41977e+06	4.54454e+06	4.59664e+06	1.29996e+07	1.54059e+07	1.46962e+07	1.32678e+07	1.65779e+07	1.33458e+07	2.0044e+07	1.89204e+07	2.08394e+07	2.16795e+07	2.14009e+07	2.08636e+07	6.21193e+07	6.09231e+07	8.85482e+07	5.73095e+07	5.73064e+07	5.74315e+07	9.85553e+06	9.62374e+06	10651961	1.04409e+07	1.05778e+07
Com_14002_pos	D-Pantethine	C22 H42 N4 O8 S2	554.245	9.058	555.252	Full match	No results	Full match	4.69545e+07	4.96493e+07	4.74952e+07	4.84826e+07	5.44035e+07	5.27417e+07	1.12079e+07	1.13521e+07	1.0887e+07	1.13789e+07	1.13585e+07	1.06929e+07	2.55154e+06	2.06402e+06	1.70554e+06	2.26321e+06	2.27889e+06	1.29932e+06	1.60354e+06	2.22275e+06	1.77e+06	1.96696e+06	2.18085e+06	1.16911e+06	6.21815e+06	4.7783e+06	7.74617e+06	6.44099e+06	7.79378e+06	7.11245e+06	7.24506e+06	7.58327e+06	6.92459e+06	6.67281e+06	6.20293e+06	6.68828e+06	4.98138e+06	7.78402e+06	9.11303e+06	8.99204e+06	9.46554e+06
Com_61356_pos	Triacanthine	C10 H13 N5	203.117	10.858	204.123	No results	No results	Full match	877082	843933	824103	923239	808423	926961	859306	1.32265e+06	874856	853299	1.06729e+06	1.16204e+06	1.9286e+06	2.06227e+06	1.08379e+06	2.15202e+06	2.12187e+06	2.00969e+06	2.04281e+06	2.18416e+06	1.97785e+06	2.50691e+06	2.37511e+06	2.39566e+06	934853	824271	871555	1.01776e+06	1.06303e+06	839471	1.80292e+06	2.03244e+06	1.40113e+06	1.58287e+06	2.13488e+06	1.78089e+06	991276	1.17037e+06	1.21032e+06	1.3891e+06	1.3639e+06
Com_75601_pos	2-Hydroxy-6-Aminopurine	C5 H5 N5 O	151.049	13.602	152.057	No results	No results	Full match	1.47263e+06	686472	1.15439e+06	956500	852504	792921	1.1147e+06	1.0291e+06	856961	1.10578e+06	989602	837554	2546355	1.43726e+06	3.09373e+06	2.68511e+06	2.35765e+06	2.75594e+06	1.07324e+06	1.42827e+06	1.12903e+06	1.53455e+06	1.32276e+06	1.51496e+06	1.52201e+06	1.3977e+06	1.49403e+06	1.38836e+06	1.36213e+06	1.42273e+06	1.42662e+06	1.82056e+06	1.47924e+06	1.48525e+06	1.36026e+06	1.56382e+06	909766	1.14179e+06	1.35111e+06	1.62387e+06	1.15718e+06
Com_12133_neg	2,6-Dihydroxypurine	C5 H4 N4 O2	152.034	1.481	151.026	No results	No results	Full match	7.35594e+06	9.98193e+06	9.4771e+06	9.4069e+06	9.57528e+06	1.07629e+07	9.04564e+06	8.82367e+06	9.53371e+06	7.61068e+06	9.30968e+06	8.36034e+06	3.7828e+06	3.47209e+06	3.28792e+06	1.95985e+06	416038	2.73122e+06	1.39895e+07	9.82751e+06	8.42282e+06	8.39281e+06	8.16334e+06	1.09877e+07	1.26815e+07	1.25252e+07	1.24361e+07	1.38456e+07	9.22771e+06	1.25812e+07	11476878	1.19143e+07	9.75834e+06	1.19499e+07	1.21541e+07	9.58174e+06	1.34821e+07	1.40165e+07	1.12304e+07	1.0654e+07	1.08814e+07
Com_14513_pos	trans-Zeatin	C10 H13 N5 O	219.112	6.661	220.119	Full match	No results	No results	2.00398e+07	2.11125e+07	1.86348e+07	1.96156e+07	2.08131e+07	2.08749e+07	2.56928e+07	2.55388e+07	3.64998e+07	3.68782e+07	2.48738e+07	2.53086e+07	1.13886e+07	1.1738e+07	1.17179e+07	1.69313e+07	1.19389e+07	1.10539e+07	7.43303e+06	7.76706e+06	7.29656e+06	7.95904e+06	7.64721e+06	8.03877e+06	5.99986e+07	4.2156e+07	4.21506e+07	1.13016e+07	6.00628e+07	5.85978e+07	4.22109e+07	1.45358e+07	4.24459e+07	3.80917e+07	4.07336e+07	4.63095e+07	2.47289e+07	1.60583e+07	1.67304e+07	1.63772e+07	1.82173e+07
Com_1034_pos	3,4-Dihydroxybenzaldehyde	C7 H6 O3	138.032	6.772	139.039	Full match	No results	Full match	9.32994e+07	8.07941e+07	9.45575e+07	8.88367e+07	1.24497e+08	9.40781e+07	3.15521e+08	4.37387e+08	3.63729e+08	3.08272e+08	3.16247e+08	3.05888e+08	1460362935	1380740490	1348547799	1361468902	1433823010	1372042908	1.36267e+08	1.93286e+08	1.3267e+08	1.4266e+08	1.26059e+08	1.89154e+08	3.36706e+08	2.37618e+08	2.43535e+08	2.33185e+08	2.8444e+08	2.33195e+08	3.65288e+08	3.19247e+08	3.14877e+08	3.59282e+08	3.48392e+08	3.21589e+08	2.15525e+08	3.04502e+08	274166275	3.62303e+08	2.65263e+08
Com_5098_pos	2-Methoxybenzaldehyde	C8 H8 O2	136.053	7.061	137.06	Full match	No results	Full match	1.00515e+08	1.00358e+08	9.33973e+07	8.39348e+07	1.11401e+08	1.01562e+08	8.15047e+07	1.04473e+08	7.37378e+07	8.44919e+07	8.78799e+07	8.19944e+07	4.97979e+07	4.9129e+07	4.78077e+07	4.76884e+07	4.90725e+07	4.52014e+07	7.13204e+07	7.48548e+07	7.41815e+07	7.27381e+07	7.7961e+07	7.01001e+07	7.79551e+07	8.22559e+07	7.87588e+07	8.0575e+07	8.73391e+07	8.41805e+07	2.35019e+08	9.79177e+07	2.34796e+08	2.46478e+08	2.37459e+08	2.37523e+08	7.47746e+07	8.3207e+07	8.68681e+07	8.69919e+07	8.54883e+07
Com_58264_pos	(9cis)-Retinal	C20 H28 O	284.214	12.391	285.221	Full match	No results	Full match	866285	1.03933e+06	767502	953041	1.14186e+06	762605	1.52731e+06	2.31091e+06	1.76842e+06	1.71797e+06	1.95638e+06	1.43849e+06	1.33788e+06	1.66476e+06	1.04724e+06	1.48511e+06	2.19546e+06	1.53833e+06	852560	749062	620163	889904	641118	762454	623384	1.27125e+06	801881	1.03452e+06	767255	762454	1.33896e+06	1.87539e+06	1.15204e+06	3.092e+06	2.23043e+06	1.48434e+06	1.43144e+06	1.11251e+06	1.33842e+06	1.21344e+06	1.11505e+06
Com_52563_pos	All trans-Retinal	C20 H28 O	284.214	15	285.221	No results	No results	Full match	1.72784e+06	1.86027e+06	1.55306e+06	2.02495e+06	1.68672e+06	1.53336e+06	1.54451e+06	1.60293e+06	1.71217e+06	1.2091e+06	1.59112e+06	1.0081e+06	2.62292e+06	2.13589e+06	2.45272e+06	1.78084e+06	2.85111e+06	3.0651e+06	779258	760905	679066	776832	814156	923766	1.71267e+06	1.25602e+06	1.00584e+06	1.05823e+06	1.36345e+06	1.09294e+06	3.41384e+06	3.22389e+06	5.88944e+06	5.48899e+06	3.59977e+06	3.37456e+06	3.76993e+06	2.19293e+06	2.13066e+06	2.16637e+06	1.56683e+06
Com_61947_pos	5-Methoxyindole-3-Carbaldehyde	C10 H9 N O2	175.063	9.938	176.07	No results	No results	Full match	1.31751e+06	1.55079e+06	1.04167e+06	1.11287e+06	2.01549e+06	1.08858e+06	1.19689e+06	1.50522e+06	1.5983e+06	1.13636e+06	1.3884e+06	1.35474e+06	1.85394e+06	1.4111e+06	1.3889e+06	1.36928e+06	1.58195e+06	1.41982e+06	2.1059e+06	2.24504e+06	2.23698e+06	1.80745e+06	1.63336e+06	1.87893e+06	1.69114e+06	1.38647e+06	1.51015e+06	1.68821e+06	1.45045e+06	1.15474e+06	4.99787e+06	4.82665e+06	4.8271e+06	4.70784e+06	5.08611e+06	5.15901e+06	1.72037e+06	1.26948e+06	1.32985e+06	1.50586e+06	1.70203e+06
Com_7807_pos	4-Methoxycinnamaldehyde	C10 H10 O2	162.068	8.25	163.075	Full match	No results	No results	1.00641e+07	1.04148e+07	1.0808e+07	1.14596e+07	1.13378e+07	1.25145e+07	2.11517e+07	2.3387e+07	2.28137e+07	1.98741e+07	2.54827e+07	25456825	1.62737e+08	1.48418e+08	1.40021e+08	1.3104e+08	1.50059e+08	1.47973e+08	1.19028e+07	1.22326e+07	1.12591e+07	1.13602e+07	1.18472e+07	1.53195e+07	2.04224e+07	1.88957e+07	2.17385e+07	1.99576e+07	1.92675e+07	1.93737e+07	1.31213e+07	1.27571e+07	1.39376e+07	1.40791e+07	1.39866e+07	1.34922e+07	2.62659e+07	2.02817e+07	2.21891e+07	2.18578e+07	2.1698e+07
Com_9664_pos	4-Ethylbenzaldehyde	C9 H10 O	134.073	10.69	135.081	Full match	No results	No results	6.15381e+06	6.61141e+06	6.20426e+06	5.25718e+06	6.15421e+06	5.98821e+06	2.05201e+07	2.21302e+07	1.89593e+07	1.67669e+07	1.81008e+07	1.75452e+07	4.87628e+07	4.91866e+07	4.32512e+07	4.42239e+07	4.5338e+07	4.43915e+07	4.25471e+06	5.06949e+06	4.32489e+06	5.06369e+06	4.54298e+06	3.95494e+06	2.01194e+07	1.79655e+07	2.12191e+07	2.02975e+07	1.89462e+07	2.2248e+07	1.05478e+08	1.00603e+08	1.08681e+08	1.13884e+08	1.13672e+08	1.18199e+08	2.04698e+07	1.89491e+07	2.10508e+07	2.00252e+07	1.73218e+07
Com_22742_pos	trans,trans-2,4-Heptadienal	C7 H10 O	110.073	8.109	111.08	Full match	No results	No results	8.70766e+06	9.76365e+06	9.02107e+06	9.00124e+06	1.02333e+07	1.03734e+07	1.67028e+07	1.69552e+07	1.57479e+07	1.51668e+07	1.33851e+07	1.54611e+07	2.33713e+07	2.28954e+07	2.16672e+07	2.19954e+07	2.38528e+07	2.28817e+07	8.73951e+06	8.81152e+06	8.99846e+06	8.13162e+06	7.90141e+06	7.94231e+06	1.44458e+07	1.22759e+07	1.33056e+07	1.24385e+07	1.46235e+07	1.40616e+07	2.44838e+07	3.64478e+07	2.68078e+07	3.07632e+07	2.98431e+07	2.80572e+07	1.24591e+07	1.33577e+07	1.4875e+07	1.35999e+07	1.39719e+07
Com_10645_pos	Pyridoxal	C8 H9 N O3	167.058	1.824	168.066	Full match	No results	No results	1.18175e+07	1.23469e+07	1.23498e+07	1.22105e+07	1.29508e+07	1.32933e+07	1.80718e+07	1.73725e+07	1.61993e+07	1.79185e+07	1.76607e+07	1.79238e+07	1.07241e+07	1.00958e+07	9.39489e+06	1.02675e+07	9.45216e+06	9.12586e+06	2.75562e+07	3.18984e+07	3.33762e+07	3.33404e+07	3.15729e+07	2.80565e+07	3.21708e+07	3.39258e+07	3.31094e+07	3.48294e+07	3.27583e+07	3.36549e+07	9.72652e+07	7.80241e+07	7.09022e+07	5.72023e+07	9.49732e+07	8.75512e+07	2.19638e+07	2.14916e+07	2.54917e+07	2.17015e+07	2.10857e+07
Com_35210_pos	4-(Diethylamino)salicylaldehyde	C11 H15 N O2	193.11	6.211	194.118	Full match	No results	No results	2.33153e+06	2.31196e+06	2.50613e+06	3.04484e+06	2.49598e+06	2.76779e+06	6.73486e+06	7.01516e+06	6.78698e+06	6.12133e+06	6.39379e+06	6.84298e+06	4.01061e+06	4.72951e+06	4.0173e+06	4.04985e+06	4.15304e+06	4.25473e+06	5.34711e+06	5.47584e+06	5.11159e+06	6.09109e+06	5.2605e+06	5.16303e+06	1.11782e+07	1.15454e+07	1.09573e+07	1.45482e+07	1.5057e+07	1.42236e+07	7.01886e+06	6.59672e+06	7.04336e+06	6.82685e+06	6.94582e+06	6.6014e+06	4.99945e+06	4.81333e+06	5.04187e+06	4.9422e+06	5.20672e+06
Com_1797_pos	trans-Cinnamaldehyde	C9 H8 O	132.058	8.746	133.065	Full match	No results	No results	1.13937e+08	1.11484e+08	1.17356e+08	1.07313e+08	114824489	1.08964e+08	2.02156e+08	2.21922e+08	2.03687e+08	2.00862e+08	1.93875e+08	1.97505e+08	8.41129e+08	7.71649e+08	7.58637e+08	7.03906e+08	7.66107e+08	7.53631e+08	5.86871e+07	7.16509e+07	6.41801e+07	6.46348e+07	6.27733e+07	5.90209e+07	1.06293e+08	9.78488e+07	1.05503e+08	1.03119e+08	1.08055e+08	1.05299e+08	8.96321e+07	1.0126e+08	7.92643e+07	8.47652e+07	8.55323e+07	8.5333e+07	1.68946e+08	1.67265e+08	1.68548e+08	1.65742e+08	1.71743e+08
Com_5824_pos	2,4-Dimethylbenzaldehyde	C9 H10 O	134.073	9.735	135.08	Full match	No results	No results	5.98178e+06	6.38597e+06	6.47933e+06	5.73477e+06	6.76424e+06	6.08752e+06	1.39612e+07	2.26556e+07	1.74459e+07	1.09868e+07	1.18539e+07	1.68668e+07	5.16787e+07	6.34999e+07	5.55488e+07	5.67181e+07	6.03495e+07	4.66266e+07	6.43222e+06	6.15477e+06	6.73907e+06	8.38352e+06	6.33728e+06	6.89124e+06	1.15879e+07	1.19233e+07	1.16151e+07	1.00558e+07	1.20082e+07	1.02665e+07	1.77622e+08	1.88618e+08	1.87724e+08	2.07853e+08	1.98792e+08	2.15647e+08	1.5145e+07	1.61845e+07	1.42755e+07	1.52042e+07	1.43268e+07
Com_115_pos	DL-Glutamine	C5 H10 N2 O3	146.069	1.479	130.05	Full match	Full match	Full match	4989528888	5860916905	6574085253	5306595222	7706891818	5284061026	3732709097	5640250801	3546837282	5852597851	4459489865	5642388969	3.84929e+08	3.65568e+08	3.75154e+08	3.5209e+08	386362157	3.28405e+08	4304484772	5561261387	4369146524	4442516502	4165985715	4334505159	1992896055	2274373128	1950650042	2549323676	2212421366	1667542645	1085936374	1183686485	1115284065	1190783737	1264281149	1181451566	3046690144	3974249589	3842162364	3604103929	3415297307
Com_37268_pos	Phenethylamine	C8 H11 N	121.089	9.985	122.096	Full match	Full match	Full match	9.76773e+06	1.12572e+07	6.70066e+06	8.90567e+06	7.28062e+06	1.09243e+07	1.28398e+07	1.1841e+07	1.16151e+07	1.2147e+07	1.14961e+07	9.25445e+06	1.19103e+06	1.20526e+06	1.16303e+06	1.08302e+06	1.28479e+06	943717	474384	934678	1.54481e+06	898201	996255	1.13916e+06	2.20289e+06	3.237e+06	3.20304e+06	2.58821e+06	3.17279e+06	3.09356e+06	1.48946e+06	1.13348e+06	1.06474e+06	931866	1.06166e+06	1.16908e+06	3.345e+06	4.71966e+06	4.76673e+06	4.52435e+06	4.36454e+06
Com_56318_pos	N-Acetylhistamine	C7 H11 N3 O	153.091	1.36	154.098	Full match	Full match	Full match	4.5008e+06	4.70924e+06	5.61024e+06	4.68594e+06	4.82428e+06	5.01531e+06	2.21739e+06	2.10866e+06	2.00431e+06	2.24067e+06	2.31885e+06	2.33216e+06	1.51451e+06	2.03737e+06	1.42389e+06	1.60139e+06	1.7118e+06	1.37152e+06	3.23811e+06	2.66573e+06	3.01851e+06	2.69964e+06	2.59882e+06	2.5644e+06	2.51554e+06	3.42418e+06	2.35202e+06	2.29796e+06	2.40811e+06	3.02713e+06	2.27262e+06	3.03667e+06	3.64894e+06	5.60773e+06	4.54843e+06	3505604	2.87494e+06	2.51544e+06	2.40771e+06	2.46169e+06	2.42228e+06
Com_1674_neg	UDP-N-acetylglucosamine	C17 H27 N3 O17 P2	607.083	1.282	606.076	Full match	Full match	Full match	4.70523e+06	3.75458e+06	4.92973e+06	4.19e+06	3.84439e+06	5.40056e+06	1.78321e+07	2.00707e+07	1.79322e+07	1.88752e+07	2.24477e+07	2.19165e+07	1.06266e+07	1.07924e+07	8.06308e+06	8.90671e+06	9.57683e+06	8.4483e+06	2.29733e+08	2.20197e+08	2.30518e+08	2.07169e+08	187796136	2.24682e+08	7.72043e+07	7.83224e+07	8.36815e+07	7.25087e+07	7.77358e+07	6.35023e+07	1.37546e+07	1.35799e+07	1.4442e+07	1.43139e+07	1.46576e+07	1.40419e+07	6.19531e+07	6.68201e+07	7.35287e+07	6.38084e+07	8.94642e+07
Com_251_neg	D-(-)-Glutamine	C5 H10 N2 O3	146.069	1.299	145.062	Full match	Full match	Full match	2232014618	2272576864	2320587595	2105558936	2282172831	2411112678	1711846148	1764076337	1686689076	1602143098	1883924810	2068479968	5.48609e+07	5.48549e+07	4.72116e+07	4.97408e+07	5.42167e+07	4.77556e+07	1307246015	1390380823	1418419209	1243832261	1250836969	1354324566	4.58047e+08	431208864	3.82133e+08	4.10357e+08	3.9713e+08	3.92039e+08	3.97912e+07	3.63353e+07	3.38027e+07	4.02715e+07	3.0975e+07	3.05052e+07	1032834953	9.8006e+08	1069062657	1125824531	1113630077
Com_35349_pos	N1-(2,3-dihydro-1,4-benzodioxin-6-yl)acetamide	C10 H11 N O3	193.075	6.627	194.082	Full match	No results	Full match	5.91243e+06	6.49294e+06	5.58047e+06	5.43661e+06	6.55396e+06	5.61347e+06	5.76367e+06	6.66292e+06	6.4733e+06	7.24223e+06	7.41565e+06	6.05012e+06	7.82327e+06	7.65763e+06	7.49089e+06	7.00128e+06	7.99125e+06	7.14147e+06	9.63208e+06	1.09453e+07	1.09905e+07	1.14368e+07	1.21604e+07	9.99106e+06	8.46003e+06	9.21637e+06	9.2182e+06	9.02862e+06	8.59664e+06	8.95493e+06	1.16163e+07	1.68728e+07	1.554e+07	1.60718e+07	1.45056e+07	1.42868e+07	6.491e+06	6.97206e+06	7.01625e+06	7.1267e+06	7.46491e+06
Com_26521_pos	Diphenylamine	C12 H11 N	169.089	7.964	170.097	Full match	No results	Full match	1.74897e+07	1.80221e+07	1.65726e+07	1.73783e+07	2.06209e+07	1.86614e+07	4.85603e+06	4.12579e+06	4.58896e+06	4.02264e+06	4.57826e+06	4.3093e+06	1.67899e+06	1.47731e+06	1.79715e+06	1.23335e+06	1.43474e+06	1.39999e+06	1.27911e+06	1.53805e+06	1.32649e+06	1.16027e+06	1.39975e+06	1.21955e+06	6.63894e+06	4.93671e+06	6.62328e+06	4.87206e+06	4.53748e+06	5.0832e+06	2.13628e+06	2.02927e+06	2.12187e+06	1.77801e+06	1.77205e+06	2.26207e+06	3.60371e+06	4.12709e+06	3.64558e+06	3.51787e+06	3.79449e+06
Com_6718_pos	Palmitoyl ethanolamide	C18 H37 N O2	299.282	14.745	300.29	Full match	No results	Full match	1.01161e+08	7.15497e+07	8.3226e+07	1.07901e+08	9.39232e+07	6.92091e+07	8.17539e+07	9.33426e+07	9.68069e+07	9.90025e+07	8.9882e+07	8.75299e+07	1.56543e+08	1.45302e+08	1.64793e+08	1.11728e+08	1.13637e+08	1.24352e+08	2.48606e+07	4.00998e+07	3.58002e+07	3.79293e+07	3.81952e+07	3.61574e+07	2.32156e+07	2.26216e+07	2.69813e+07	2.63166e+07	2.63334e+07	2.47312e+07	1.42666e+08	9.47598e+07	9.6819e+07	7.52117e+07	8.50629e+07	9.32621e+07	4.69887e+07	4.31682e+07	4.1229e+07	3.93319e+07	4.38709e+07
Com_3753_neg	Glycerophospho-N-palmitoyl ethanolamine	C21 H44 N O7 P	453.286	13.949	452.279	Full match	No results	Full match	6.4975e+06	7.11553e+06	5.86745e+06	6.25526e+06	6.6325e+06	6.92141e+06	2.09035e+07	1.70615e+07	2.17102e+07	1.67748e+07	1.73154e+07	1.81408e+07	2.15427e+07	2.03853e+07	1.51055e+07	1.67604e+07	1.50456e+07	1.53903e+07	1.1957e+07	1.13027e+07	1.26875e+07	1.20869e+07	1.17246e+07	1.15095e+07	7.08456e+06	9.60998e+06	9.8896e+06	9.10151e+06	8.22251e+06	8.18492e+06	6.8056e+07	6.02211e+07	65629143	7.8025e+07	7.328e+07	6.40343e+07	1.98031e+07	1.91153e+07	2.06221e+07	2.18594e+07	2.23635e+07
Com_3329_pos	Nicotinamide	C6 H6 N2 O	122.048	1.336	123.055	No results	No results	Full match	6.85215e+07	6.1046e+07	8.8477e+07	8.31252e+07	7.52168e+07	9.77916e+07	1.33891e+07	2.20278e+07	1.15428e+07	1.44913e+07	1.37897e+07	1.43771e+07	9.27085e+06	8.87168e+06	8.18071e+06	8.20357e+06	7.70895e+06	8.54476e+06	1.77351e+07	1.454e+07	1.35561e+07	1.76228e+07	1.62907e+07	1.9833e+07	2.10939e+07	2.75319e+07	2.96694e+07	2.76712e+07	25711310	2.13577e+07	4.17774e+06	5.42396e+06	6.8844e+06	3.8934e+06	6.1963e+06	5.36835e+06	7.30932e+07	6.01334e+07	5.29092e+07	6.62037e+07	6.36832e+07
Com_79202_pos	Uridine 5'-Diphospho-N-Acetylgalactosamine	C17 H27 N3 O17 P2	607.08	8.795	608.088	No results	No results	Full match	638603	683905	608847	760996	606439	811342	1.49471e+06	1.44027e+06	1.35715e+06	1.44708e+06	1.40154e+06	1.21864e+06	1.85602e+06	1.44849e+06	1.22977e+06	1.15408e+06	1.14331e+06	1.20027e+06	2.40125e+06	2.09827e+06	1.84562e+06	2.31902e+06	2.50291e+06	2.4814e+06	1.5668e+06	1.84976e+06	1.39721e+06	1.39391e+06	1.37834e+06	977038	379614	357599	416774	361344	181415	304000	1.08867e+06	909413	940373	1.29502e+06	907597
Com_40800_pos	L-(-)-alpha-Amino-epsilon-Caprolactam	C6 H12 N2 O	128.095	7.977	129.102	No results	No results	Full match	2.08913e+06	1.65344e+06	1.64389e+06	1.55321e+06	1.63865e+06	1.68176e+06	411420	472710	433977	517079	502509	385152	576664	480903	379698	423662	476978	366805	2.29155e+06	744229	722009	963619	788954	783247	824143	624818	677503	627028	655782	653388	3.25525e+06	523334	501948	481658	482741	519657	981850	1.30585e+06	1.90096e+06	1.27235e+06	1.41207e+06
Com_44406_pos	N-gamma-Acetyl-N-2-Formyl-5-Methoxykynurenamine	C13 H16 N2 O4	264.111	6.575	265.118	No results	No results	Full match	422658	406190	343578	323312	375097	384352	1.06903e+06	1.14937e+06	1.11592e+06	1.16174e+06	1.2901e+06	1.08167e+06	418713	523834	561828	580391	468264	464757	1.53126e+06	1.62361e+06	1.62407e+06	1.53313e+06	1.70669e+06	1.26866e+06	986302	899784	893550	912197	958940	931315	9.42016e+06	1.11623e+07	9.80346e+06	1.05016e+07	8.25904e+06	1.04346e+07	1.45109e+06	995722	1.15077e+06	1.43959e+06	1.07185e+06
Com_61113_pos	2-(3,4-dimethoxyphenyl)ethanamine	C10 H15 N O2	181.11	7.781	182.118	No results	No results	Full match	744632	825812	821558	1.00016e+06	912455	880071	4.83195e+06	5.27151e+06	4.70627e+06	3.88257e+06	4.16424e+06	4.3886e+06	2.83207e+06	2.82853e+06	2.48238e+06	2.83179e+06	2.61503e+06	2.27838e+06	1.04651e+06	987668	1.06422e+06	917690	1.23188e+06	949266	969281	1.03056e+06	1.14193e+06	948178	968079	933536	2.5418e+06	2.38763e+06	2.60675e+06	2.49092e+06	2.46755e+06	2.59049e+06	1.19733e+06	1.20476e+06	1.04734e+06	1.22549e+06	1.36349e+06
Com_24961_pos	1,4-Dihydro-1-Methyl-4-Oxo-3-Pyridinecarboxamide	C7 H8 N2 O2	152.059	3.443	153.066	No results	No results	Full match	2.04396e+06	1.89317e+06	2.29898e+06	2.04497e+06	2.01137e+06	1.98499e+06	2.2305e+06	2.64833e+06	2.20736e+06	2.08957e+06	2.34278e+06	2.25445e+06	2.56784e+06	2.30744e+06	2.08191e+06	2.25977e+06	2.22535e+06	2.60537e+06	2.03211e+07	2.49805e+07	2.34585e+07	2.21225e+07	1.96579e+07	2.32517e+07	9.83115e+06	8.85501e+06	1.03149e+07	9.21582e+06	9.49127e+06	7.82926e+06	2.33132e+07	1.60134e+07	2.72727e+07	2.90579e+07	2.82004e+07	2.61188e+07	7.0673e+06	6.33833e+06	6.40705e+06	5.56306e+06	5.23614e+06
Com_40821_pos	N-(5-Aminopentyl)acetamide	C7 H16 N2 O	144.126	1.069	145.134	No results	No results	Full match	1.29246e+06	1.29582e+06	1.77181e+06	1.43604e+06	1.69998e+06	1.69186e+06	2.00975e+06	1.74172e+06	1.61278e+06	2.11708e+06	1.70297e+06	2.12787e+06	1.67048e+06	1.69111e+06	1.50397e+06	1.74288e+06	1.50038e+06	1.55184e+06	4.03145e+06	4.17295e+06	4.65324e+06	5.25527e+06	5.1338e+06	5.3306e+06	3.0382e+06	3.40614e+06	3.35102e+06	3.43942e+06	2.71196e+06	3.51378e+06	3.38662e+06	3.29262e+06	3.11373e+06	3.13776e+06	3.09521e+06	3.45882e+06	2.47868e+06	2.74405e+06	2.65278e+06	3.08139e+06	2.67574e+06
Com_89380_pos	Serotonin	C10 H12 N2 O	176.095	10.388	177.103	No results	No results	Full match	1.03698e+06	960188	1.07872e+06	1.01161e+06	937639	1.00008e+06	755332	754642	782715	766995	776161	778286	726275	723400	706031	684543	747031	689845	1.23551e+06	1.21694e+06	1.17665e+06	1.19744e+06	1.2627e+06	1.20662e+06	1.01192e+06	1.03102e+06	1.02206e+06	1.04749e+06	990487	968874	1.46965e+06	1.62217e+06	1.03733e+06	1.63153e+06	1.37932e+06	1.5035e+06	747062	754468	789701	708625	664514
Com_77256_pos	2-Phenylethylamine	C8 H11 N	121.09	1.791	281.142	No results	No results	Full match	1.10914e+06	1.26439e+06	848567	1.25629e+06	1.3482e+06	1.28735e+06	1.71825e+06	1.56973e+06	1.57598e+06	1.55912e+06	1.45724e+06	1.78183e+06	500912	334581	295973	290593	339056	273713	1.56231e+06	1.80965e+06	2.12018e+06	2.00898e+06	1.75352e+06	1.62021e+06	1.97743e+06	2.73666e+06	2.19188e+06	2.53602e+06	2.13271e+06	2.14548e+06	860528	636249	785067	718502	813392	337247	928941	1.05868e+06	770950	1.09872e+06	1.00566e+06
Com_20109_pos	Histamine	C5 H9 N3	111.08	1.352	112.087	No results	No results	Full match	2.65111e+07	2.42748e+07	1.75189e+07	2.03365e+07	1.6219e+07	1.8456e+07	2.80698e+07	3.4173e+07	3.13062e+07	3.32543e+07	3.57584e+07	4.16602e+07	5.91606e+06	5.432e+06	3.64687e+06	5.11233e+06	4.09275e+06	4.79996e+06	7.93862e+06	6.08913e+06	4.14137e+06	9.60182e+06	6.4229e+06	6.87359e+06	1.43118e+07	9.03668e+06	9.70984e+06	2.07935e+07	8.78071e+06	1.05933e+07	3.9417e+07	3.31638e+07	3.60113e+07	3.24338e+07	3.08987e+07	2.89286e+07	1.65083e+07	1.77036e+07	1.44082e+07	1.64009e+07	2.31336e+07
Com_56986_pos	Tyramine	C8 H11 N O	137.084	8.782	138.091	No results	No results	Full match	4.82267e+06	4.7683e+06	4.49555e+06	3.98957e+06	4.83897e+06	4.05379e+06	4.77983e+06	5.01768e+06	5.13212e+06	6.38951e+06	4.98466e+06	5.66278e+06	1.9236e+06	1.55236e+06	1.48829e+06	1.45805e+06	1.63547e+06	1.52938e+06	4.84075e+06	4.9998e+06	4.6394e+06	5.68353e+06	5.47074e+06	5.29509e+06	3.30626e+06	3.51651e+06	3.31065e+06	3.71415e+06	3.52494e+06	4.06556e+06	4.54422e+06	4.6996e+06	5.1975e+06	4.51716e+06	4.68028e+06	4.44025e+06	3.26238e+06	3.61995e+06	2.67428e+06	2.78501e+06	2.77191e+06
Com_61967_pos	Feruloyl Putrescine	C14 H20 N2 O3	264.147	9.108	265.155	No results	No results	Full match	800407	736392	870681	812199	786277	859183	937497	870751	834685	897094	909102	886653	644278	800089	583339	590319	573573	537803	909308	960201	930871	966351	954760	933097	851195	868403	886873	945857	883707	852057	809471	811901	665840	630361	659587	619714	870320	839363	864620	884861	1.13036e+06
Com_9933_pos	Adipamide	C6 H12 N2 O2	144.09	1.323	145.097	No results	No results	Full match	2.32544e+07	2.0638e+07	2.68539e+07	2.51689e+07	2.44772e+07	2.25144e+07	2.64057e+07	2.62358e+07	2.01539e+07	2.53177e+07	2.36137e+07	2.2497e+07	1.20559e+08	1.16285e+07	9.38323e+07	1.0109e+07	3.80304e+07	7.91116e+07	2.50678e+07	3.47902e+07	2.6242e+07	3.15661e+07	2.81147e+07	3.10287e+07	2.86898e+07	2.389e+07	2.28133e+07	2.76823e+07	2.42212e+07	2.42851e+07	4.41373e+07	91870895	8.89094e+07	4.38698e+07	5.50762e+07	8.36754e+07	3.24835e+07	3.27351e+07	2.97416e+07	2.92032e+07	2.67815e+07
Com_52525_pos	(1R,2R)-trans-N-Boc-1,2-cyclohexanediamine	C11 H22 N2 O2	214.168	9.106	215.176	No results	No results	Full match	774186	338496	402574	375041	361427	375147	403312	410699	383796	414200	422253	408007	296754	270124	269977	250293	260407	250189	427682	441625	427892	445227	442096	423310	393805	399177	407668	434781	408686	392644	5.45495e+06	6.53953e+06	5.72625e+06	6.49075e+06	6.23231e+06	7.66868e+06	660197	557839	476163	539881	787491
Com_84080_pos	JNJ-1661010	C19 H19 N5 O S	365.132	7.242	366.14	No results	No results	Full match	225251	260277	240575	262312	237159	233456	316350	183261	181795	237293	211475	187496	167492	209301	269868	160948	203302	155171	336633	259001	204670	202566	321011	368692	257931	187197	194891	190422	187807	261932	616965	631289	549287	582704	492392	458197	361271	263941	275792	450001	310972
Com_61107_pos	Palmitoylethanolamide	C18 H37 N O2	299.282	13.278	300.29	No results	No results	Full match	598224	578847	540327	513103	563051	752447	853970	586242	599581	554435	533099	572908	748188	1.28916e+06	1.90712e+06	1.43735e+06	1.50712e+06	1.30292e+06	354165	283782	302986	308972	311979	364762	477870	513892	487512	484547	508162	526401	4.25627e+06	3.88386e+06	4.13629e+06	5.37103e+06	5.11354e+06	4.06332e+06	658247	696416	842897	594751	906418
Com_36058_pos	1-Methylhistamine	C6 H13 Cl2 N3	197.048	8.951	198.055	No results	No results	Full match	766239	714432	791841	776806	809120	756011	1.25595e+06	1.80252e+06	1.21203e+06	1.30338e+06	986438	1.28076e+06	738170	711013	718909	599334	1.02072e+06	690116	849076	1.01815e+06	903223	994655	961809	928965	664622	739951	694923	699270	782162	703316	1.17314e+07	1.34673e+07	1.37375e+07	1.41282e+07	1.34636e+07	1.58541e+07	1.07836e+06	1.07616e+06	1.02448e+06	1.55405e+06	997793
Com_89135_pos	Thiamine	C12 H17 N4 O S	265.113	8.564	266.12	No results	No results	Full match	1.16311e+06	1.27556e+06	1.35165e+06	1.05025e+06	1.23298e+06	1.16758e+06	640806	912285	858758	909846	904082	815889	473314	699640	554600	453096	810411	427588	812483	1.01375e+06	797084	618824	629674	917600	771779	759014	704053	575110	853238	849296	1.27401e+06	1.41249e+06	1.06127e+06	1.39229e+06	1.37277e+06	1.06266e+06	619945	624260	661254	742264	561914
Com_5347_pos	N-acetyl-D-glucosamine	C8 H15 N O6	221.09	1.427	222.097	No results	No results	Full match	3.5362e+07	6.32939e+07	5.82363e+07	5.14325e+07	5.74501e+07	4.83392e+07	5.9766e+07	7.42306e+07	6.4831e+07	5.47201e+07	6.78058e+07	6.37549e+07	2.06961e+07	2.45987e+07	2.20823e+07	2.10038e+07	1.94693e+07	2.89141e+07	1.11757e+07	1.05106e+07	2.04596e+06	1.23796e+07	1.03527e+07	1.02135e+07	1.58306e+07	2.01957e+07	1.34855e+07	2.13114e+07	1.67911e+07	1.25251e+07	3.3509e+07	1.94903e+07	2.42088e+07	3.14223e+07	4.65281e+07	5.23767e+07	2.3212e+07	2.70856e+07	4.75833e+07	2.84772e+07	2.83127e+07
Com_54663_pos	P-Coumaroyl Agmatine	C14 H20 N4 O2	276.157	8.563	277.165	No results	No results	Full match	852246	765196	814471	703100	745872	821447	684822	611476	536615	724385	753408	582625	1.35757e+06	1.47548e+06	6.93429e+06	1.00118e+06	1.41544e+06	4.59947e+06	1.39016e+06	1.56888e+06	1.54561e+06	2.16686e+06	1.238e+06	1.59611e+06	787049	1.1377e+06	824840	909195	1.20429e+06	850752	2.32153e+06	2.17394e+06	2.33669e+06	2.20578e+06	2.2363e+06	1.9216e+06	640661	727256	593065	708761	892998
Com_65997_pos	Pyridoxamine	C8 H12 N2 O2	168.089	10.069	169.097	No results	No results	Full match	1.24801e+06	1.43163e+06	1.36672e+06	1.32298e+06	1.22484e+06	1.32781e+06	1.48401e+06	1.5042e+06	1.54282e+06	1.52136e+06	1.5178e+06	1.60603e+06	1.16301e+06	1.28485e+06	1.29576e+06	1.07512e+06	1.01827e+06	1.03194e+06	1.08416e+06	1.28192e+06	1.15559e+06	1.23093e+06	1.2683e+06	1.71774e+06	2.63305e+06	2.06051e+06	2.264e+06	2.65826e+06	2.32489e+06	2.62987e+06	979704	951862	830704	797028	1.0832e+06	960424	1.26194e+06	1.5276e+06	1.26992e+06	875430	1.33651e+06
Com_43590_pos	3-Methoxytyramine	C9 H13 N O2	167.095	9.846	168.102	No results	No results	Full match	1.47604e+06	1.4576e+06	1.56628e+06	1.57494e+06	1.50545e+06	1.64436e+06	2.0181e+06	1.85155e+06	1.881e+06	2.16154e+06	1.8165e+06	1.93288e+06	2.87114e+06	1.71281e+06	1.797e+06	2.1787e+06	2.23356e+06	1.85944e+06	1.58241e+06	2.01836e+06	2.54388e+06	1.91722e+06	2.40309e+06	2.78539e+06	1.89228e+06	1.84141e+06	2.19312e+06	2.35856e+06	1.94115e+06	1.92976e+06	1.0434e+07	9.35657e+06	1.01595e+07	9.70909e+06	1.05258e+07	1.10308e+07	2.66009e+06	2.36347e+06	3.16684e+06	2.68853e+06	2.62196e+06
Com_10148_pos	lipoamide	C8 H15 N O S2	205.059	1.334	206.066	No results	No results	Full match	4.96462e+06	5.26301e+06	6.06308e+06	5.16884e+06	5.32145e+06	5.53216e+06	5.73499e+06	5.46216e+06	7.59658e+06	7.30571e+06	8.69606e+06	8.48735e+06	9.05555e+07	9.68341e+07	9.00499e+07	9.81646e+07	102699893	1.09626e+08	3.38505e+06	3.58478e+06	3.41033e+06	3.63633e+06	3.5388e+06	3.54334e+06	3.37477e+06	3.39217e+06	6.42022e+06	3.73691e+06	3.04784e+06	3.75668e+06	1.917e+06	3.54787e+06	5.03514e+06	4.67005e+06	3.28722e+06	3.63588e+06	8.47376e+06	7.09974e+06	6.12565e+06	7.48675e+06	7.16104e+06
Com_14066_pos	6-Aminonicotinamide	C6 H7 N3 O	137.058	1.781	275.124	No results	No results	Full match	2.61871e+07	5.31195e+07	2.485e+07	2.33916e+07	2.60755e+07	3.72245e+07	1.32048e+07	1.40978e+07	1.30454e+07	1.27348e+07	1.36777e+07	13560275	1.6397e+06	1.64625e+06	1.52996e+06	1.4346e+06	1.71801e+06	1.6803e+06	1.05026e+07	1.15306e+07	1.17273e+07	1.16706e+07	1.17607e+07	1.08287e+07	1.69406e+07	1.63426e+07	1.68312e+07	1.3908e+07	1.65252e+07	1.72403e+07	9.49082e+06	7.74165e+06	8.33331e+06	7.58252e+06	7.68474e+06	8.40775e+06	1.11263e+07	1.02284e+07	1.24131e+07	1.13867e+07	1.0991e+07
Com_4008_pos	Nicotinamide N-oxide	C6 H6 N2 O2	138.043	1.106	139.05	No results	No results	Full match	1.40182e+07	1.67856e+07	6.91078e+07	4.72277e+07	6.13418e+07	4.34253e+07	5.84714e+06	3.79885e+06	5.27668e+06	7.364e+06	1.0497e+07	8.3396e+06	659928	728143	644312	694599	645419	574386	2.94595e+07	2.73569e+07	3.59051e+07	2.21586e+07	2.58331e+07	2.0295e+07	9.01901e+06	8.12563e+06	1.21693e+07	9.53514e+06	9.0655e+06	8.867e+06	6.75609e+06	5.8911e+06	6.69438e+06	5.3726e+06	5.41245e+06	6.51325e+06	1.25097e+07	1.24112e+07	1.72571e+07	2.53265e+07	1.63599e+07
Com_1723_pos	D-Galactosamine	C6 H14 Cl N O5	215.056	1.267	216.063	No results	No results	Full match	8.55475e+06	1.02201e+07	1.1884e+07	9.09238e+06	9.43011e+06	8.48937e+06	2.99869e+07	3.4735e+07	2.55224e+07	3.15899e+07	2.96829e+07	3.38705e+07	4.64572e+06	7.97015e+06	8.44017e+06	7.36884e+06	7.28276e+06	6.45167e+06	2.63156e+07	4.26065e+07	2.57994e+07	3.03472e+07	2.81718e+07	3.33135e+07	2.60651e+07	2.81329e+07	2.62076e+07	2.81012e+07	2.39031e+07	2.17519e+07	8.3936e+06	8.29714e+06	7.38094e+06	9.70606e+06	7.30371e+06	1.13958e+07	8.14917e+07	6.62154e+07	6.69756e+07	7.00534e+07	8.24376e+07
Com_55797_pos	Pantetheine	C11 H22 N2 O4 S	278.131	7.598	279.138	No results	No results	Full match	1.22909e+06	1.46076e+06	1.18928e+06	1.43133e+06	1.51308e+06	1.4876e+06	1.13068e+06	1.50461e+06	1.40665e+06	1.3752e+06	1.2436e+06	1.27298e+06	1.39222e+06	995565	999244	1.13745e+06	1.1594e+06	984126	1.18647e+06	1.50262e+06	1.14844e+06	1.18087e+06	1.41684e+06	1.17898e+06	1.21121e+06	1.04812e+06	1.40298e+06	1.36949e+06	1.1155e+06	1.10101e+06	4.75299e+06	4.21708e+06	6.20838e+06	5.82677e+06	5.83393e+06	5.20207e+06	1.37775e+06	1.59129e+06	1.33838e+06	1.61348e+06	1.17655e+06
Com_52887_pos	Noradrenaline	C8 H11 N O3	169.074	15.005	170.081	No results	No results	Full match	676515	663902	687646	1.1237e+06	823142	601661	800573	1.35771e+06	705647	605853	700028	719973	7.99549e+06	5.68108e+06	5.33254e+06	4.78889e+06	4.03692e+06	4.88008e+06	749599	682124	765453	978571	702631	970853	1.01617e+06	1.09159e+06	1.0342e+06	884506	1.23727e+06	460562	2.15208e+06	2.21578e+06	2.19671e+06	1.81194e+06	1.69736e+06	1.93279e+06	1.95668e+06	1.09548e+06	1.62593e+06	1.48527e+06	1.1699e+06
Com_25159_neg	Phosphoethanolamine	C2 H8 N O4 P	141.019	1.311	140.012	No results	No results	Full match	1.08908e+06	1.26684e+06	1.23516e+06	1.19523e+06	1.24023e+06	1.26598e+06	1.89226e+06	1.93721e+06	1.8786e+06	1.87279e+06	2.05116e+06	2.14091e+06	1.03106e+06	961030	886076	917812	1.06834e+06	1.03804e+06	3.09686e+06	2.58871e+06	2.72047e+06	2.70432e+06	2.59886e+06	2.5404e+06	2.27093e+06	2.8462e+06	2.53859e+06	2.8314e+06	2.26475e+06	2.45058e+06	819099	841900	770251	966019	838810	773102	2.52372e+06	2.78092e+06	2.64789e+06	2.49893e+06	2.80033e+06
Com_36607_neg	Dopamine HCl	C8 H12 Cl N O2	189.055	9.425	188.048	No results	No results	Full match	265749	276040	268896	264745	265047	313914	484517	434611	497559	609912	523400	510038	1.58155e+06	1.17047e+06	1.50473e+06	1.52624e+06	1.34398e+06	1.56171e+06	783444	603694	707534	808259	873318	757976	499645	621074	608310	712640	561705	588219	192912	183614	166069	216733	201462	139191	500878	584844	656902	849003	599079
Com_25405_neg	Dibenzoyl Thiamine	C26 H26 N4 O4 S	490.17	1.424	489.163	No results	No results	Full match	797047	989079	887214	899984	1.16594e+06	953370	1.43439e+06	1.25656e+06	1.2517e+06	1.14378e+06	1.35903e+06	1.25967e+06	733151	810146	731540	1.01236e+06	913230	910286	3.93525e+06	2.20414e+06	2.26595e+06	3.94728e+06	2.20075e+06	2.60313e+06	2.73357e+06	3.50927e+06	2.82309e+06	3.27009e+06	3.42417e+06	2.8268e+06	697850	628864	584940	786165	638096	565265	1.86747e+06	1.95972e+06	2.42754e+06	1.78056e+06	1.95604e+06
Com_706_neg	Glucosamine	C6 H13 N O5	179.079	1.32	214.049	No results	No results	Full match	207054924	3.21471e+08	3.38327e+08	3.00534e+08	2.69328e+08	2.02268e+08	1.08729e+08	1.49941e+08	121490353	2.16394e+08	2.34931e+08	2.39942e+08	1.70865e+07	9.05789e+06	5.68574e+06	7.39858e+06	1.93856e+07	8.50004e+06	1.07864e+08	1.12747e+08	1.08906e+08	108729354	129774254	1.11465e+08	9.84771e+07	99686708	1.02905e+08	1.16398e+08	8.40976e+07	9.4509e+07	5.45656e+07	6.92805e+07	1.35845e+08	1.48721e+08	1.67154e+08	1.11903e+08	1.04376e+08	1.47984e+08	127286794	1.2329e+08	1.30339e+08
Com_15_pos	Tryptamine	C10 H12 N2	160.1	6.706	161.107	Full match	Full match	No results	17916428813	19747770589	18214912168	17753511993	19602200542	19538448153	5314357288	5406632352	5430046042	4360092279	5328302404	4230073162	1.24214e+07	9.99312e+06	9.25764e+06	8.27084e+06	5.85503e+06	7.84072e+06	8.54393e+08	9.48915e+08	9.63216e+08	8.34493e+08	9.14422e+08	8.04696e+08	5735101184	5891480597	6236379388	6627196095	6087310437	6147087933	6.39522e+08	4.9477e+08	6.09998e+08	507956962	5.41794e+08	5.99792e+08	5090846728	5189994025	5304804883	5447718785	5597229330
Com_6056_pos	N-Benzylformamide	C8 H9 N O	135.069	7.775	136.076	Full match	Full match	No results	8.96784e+06	1.13986e+07	7.23276e+06	8.12617e+06	8.08453e+06	7.79719e+06	3.26058e+07	2.93961e+07	2.89331e+07	2.73313e+07	2.73619e+07	2.70908e+07	6.31776e+06	6.29677e+06	5.9225e+06	5.60375e+06	6.05635e+06	5.58914e+06	3.65134e+07	3.70482e+07	3.56833e+07	3.19488e+07	3.43074e+07	3.34e+07	1.08608e+07	1.041e+07	1.19242e+07	9.89806e+06	1.07237e+07	1.12876e+07	1.93739e+08	1.85956e+08	1.85862e+08	1.90983e+08	1.97917e+08	1.92064e+08	3.80239e+07	3.27267e+07	2.83754e+07	2.8726e+07	2.94311e+07
Com_9157_pos	Dopamine	C8 H11 N O2	153.079	1.369	154.086	Full match	Full match	No results	7.25254e+07	6.25503e+07	7.87543e+07	6.7264e+07	6.4091e+07	7.4295e+07	4.4017e+07	4.52707e+07	4.08817e+07	5.19889e+07	6.20937e+07	4.8053e+07	2.44784e+07	1.92259e+07	1.83809e+07	2.15108e+07	2.20875e+07	19573875	5.00529e+07	5.07253e+07	5.51133e+07	5.58867e+07	4.67329e+07	6.41311e+07	7.71438e+07	8.31569e+07	8.62428e+07	8.12107e+07	7.60503e+07	6.49947e+07	5.62198e+07	5.55204e+07	5.58617e+07	5.53887e+07	6.05112e+07	6.68209e+07	8.53005e+07	7.85276e+07	6.13879e+07	7.84059e+07	8.40279e+07
Com_13614_pos	Benzamide	C7 H7 N O	121.053	7.221	122.06	Full match	Full match	No results	2.04701e+06	1.96855e+06	2.13235e+06	1.90009e+06	2.08728e+06	2.13918e+06	3.31182e+06	3.01777e+06	3.23032e+06	3.42219e+06	3.19442e+06	3.45086e+06	5.08531e+06	4.5949e+06	4.96821e+06	4.72801e+06	5.4479e+06	4.50641e+06	2.30277e+06	2.98731e+06	2.8792e+06	3.29e+06	2.72332e+06	2.6025e+06	4.01258e+06	3.97616e+06	5.04185e+06	5.35739e+06	3.96793e+06	4.44762e+06	6.14166e+07	6.31659e+07	5.95735e+07	7.2168e+07	6.85842e+07	6.48997e+07	7.82405e+06	7.79834e+06	7.91362e+06	6.3669e+06	7.77118e+06
Com_21104_pos	Indole-3-acetamide	C10 H10 N2 O	174.079	6.062	175.087	No results	Full match	No results	1.23886e+07	1.33335e+07	1.54413e+07	1.30792e+07	1.5332e+07	1.44212e+07	6.41011e+06	6.70112e+06	7.22782e+06	7.44439e+06	7.0367e+06	7.02592e+06	1.28026e+06	1.26071e+06	1.23395e+06	1.38121e+06	1.28785e+06	1.27361e+06	8.29738e+06	8.94213e+06	7.77263e+06	8.09973e+06	8.19073e+06	9.14762e+06	4.74844e+06	5.03135e+06	4.54928e+06	5.87225e+06	4.97901e+06	4.55149e+06	1.30081e+07	1.05557e+07	1.1866e+07	1.0277e+07	1.21512e+07	1.12679e+07	7.61374e+06	8.26865e+06	8.26547e+06	8.22125e+06	8.76009e+06
Com_7840_pos	N-Acetyl-L-glutamine	C7 H12 N2 O4	188.08	1.738	189.087	No results	Full match	No results	1.04943e+08	7.84454e+07	9.76763e+07	8.09808e+07	1.17108e+08	112647131	1.17531e+08	125653506	1.04194e+08	110919822	9.83185e+07	1.27122e+08	4.0137e+07	3.72709e+07	3.76365e+07	3.46803e+07	3.6662e+07	3.43949e+07	4.7011e+07	5.1155e+07	5.21594e+07	4.94954e+07	5.12665e+07	4.89177e+07	3.68254e+07	3.50011e+07	3.69708e+07	4.48564e+07	3.49126e+07	4.81952e+07	6.28388e+07	5.43828e+07	6.20472e+07	5.89968e+07	6.32893e+07	6.43009e+07	5.19194e+07	5.0607e+07	6.14936e+07	5.41204e+07	5.7188e+07
Com_66128_pos	Amphetamine	C9 H13 N	135.105	10.309	136.112	No results	Full match	No results	662977	606022	683491	634301	561351	608949	491064	514000	501665	494928	496072	504340	551919	617815	542476	760905	633704	492435	714049	775878	902639	792838	736195	709982	669289	645151	645433	680626	707720	669663	1.04411e+06	1.22286e+06	1.22608e+06	1.00517e+06	1.00039e+06	1.00708e+06	805776	965666	609213	550963	728024
Com_45671_pos	N-Acetylcaprolactam	C8 H13 N O2	155.095	9.05	156.102	No results	Full match	No results	1.32734e+06	1.40996e+06	1.68109e+06	1.57989e+06	1.22042e+06	1.5402e+06	2.07439e+06	9.79686e+06	1.95171e+06	1.96242e+06	2.26627e+06	2.10535e+06	5.03247e+06	7.43645e+06	7.12679e+06	9.09911e+06	9.76717e+06	6.72544e+06	1.27717e+06	1.46065e+06	1.78122e+06	1.15906e+06	1.51449e+06	1.36628e+06	1.3283e+06	1.65575e+06	1.72376e+06	1.31435e+06	1.4458e+06	1.57786e+06	3.35831e+06	2.33507e+06	2.95829e+06	2.99093e+06	3.15526e+06	2.66467e+06	1.41591e+06	1.69137e+06	1.78506e+06	1.49285e+06	1.69244e+06
Com_49848_pos	Tocainide	C11 H16 N2 O	192.126	7.732	193.134	No results	Full match	No results	6.03817e+06	6.45102e+06	5.36047e+06	5.61259e+06	6.18402e+06	6.44342e+06	7.23698e+06	7.64476e+06	7.6631e+06	7.41895e+06	7.26562e+06	7.26763e+06	154584	152697	147250	155627	164047	154655	165631	190277	209666	198719	213234	213450	789827	814448	1.08836e+06	595694	881503	923375	338863	312656	245212	226911	176162	232842	1.49162e+06	1.6192e+06	1.55721e+06	1.50614e+06	1.80391e+06
Com_15173_pos	1H-indene-3-carboxamide	C10 H9 N O	159.068	9.56	160.076	Full match	No results	No results	4.51238e+06	5.07449e+06	4.43735e+06	5.1848e+06	5.99337e+06	5.19809e+06	1.33657e+07	1.20958e+07	1.14299e+07	1.58003e+07	1.4347e+07	1.18044e+07	1.07933e+07	1.78528e+07	1.65533e+07	1.50166e+07	2.02314e+07	1.69164e+07	1.08338e+07	1.13446e+07	6.94768e+06	1.23829e+07	7.82122e+06	8.73531e+06	7.21189e+06	9.89379e+06	1.00223e+07	7.69992e+06	8.52387e+06	9.4567e+06	5.86514e+07	4.98624e+07	5.81631e+07	6.19659e+07	5.56407e+07	5.83994e+07	1.03583e+07	9.69679e+06	9.66394e+06	9.24605e+06	9.68898e+06
Com_4760_pos	N,N-dimethyl-5-nitro-6-[3-(trifluoromethyl)phenoxy]pyrimidin-4-amine	C13 H11 F3 N4 O3	328.079	1.29	329.086	Full match	No results	No results	1.13185e+07	3.42566e+07	4.7733e+07	2.17701e+07	2.81801e+07	4.40836e+07	5.77031e+07	5.82892e+07	6.1212e+07	6.23893e+07	6.79438e+07	5.88086e+07	9.02712e+07	8.93159e+07	8.94114e+07	8.78818e+07	8.45384e+07	8.76176e+07	1.19059e+08	5.79791e+06	1.5322e+08	1.29396e+08	1.18691e+08	9.07938e+06	1.3075e+08	1.24104e+08	1.23301e+08	1.28099e+08	1.29196e+08	134975151	2.55458e+08	2.56978e+08	1.43096e+08	2.42476e+08	2.62968e+08	1.32126e+08	7.47475e+07	7.92177e+07	6.93094e+07	8.62285e+07	7.05768e+07
Com_49335_pos	N1-phenethyl-3-(2-thienyl)acrylamide	C15 H15 N O S	257.088	6.351	258.095	Full match	No results	No results	638568	541958	456242	502100	619745	585266	1.2295e+06	538384	1.29263e+06	1.33866e+06	1.4068e+06	1.17294e+06	2.1732e+06	1.78925e+06	1.63245e+06	2.46119e+06	1.91834e+06	1.78466e+06	138049	652520	192253	207453	402786	587816	1.56804e+06	1.74287e+06	1.49494e+06	1.42809e+06	1.54059e+06	1.3051e+06	6.95283e+06	8.50766e+06	7.4199e+06	6.51633e+06	8.68796e+06	7.01091e+06	978250	1.37406e+06	1.7928e+06	1.79456e+06	1.35553e+06
Com_7140_pos	Acetanilide	C8 H9 N O	135.069	7.891	136.076	Full match	No results	No results	3.3966e+06	3.72282e+06	3.74365e+06	3.10823e+06	3.73343e+06	3.54403e+06	8.90434e+06	5.66467e+06	5.33789e+06	5.43926e+06	5.59626e+06	7.58148e+06	3.47349e+06	3.53087e+06	3.2447e+06	4.13177e+06	3.5418e+06	3.02432e+06	6.77814e+06	7.53569e+06	7.78737e+06	6.3059e+06	7.5562e+06	1.05535e+07	7.13879e+06	6.68888e+06	6.53536e+06	6.61935e+06	6.64912e+06	7.05598e+06	2.51874e+07	3.13971e+07	2.00319e+07	2.23086e+07	2.46168e+07	2.55044e+07	1.81903e+07	2.32378e+07	1.69059e+07	1.65048e+07	1.68563e+07
Com_36373_pos	N2-ethyl-N4-isopropyl-6-(methylthio)-1,3,5-triazine-2,4-diamine	C9 H17 N5 S	227.121	8.921	228.129	Full match	No results	No results	2.76219e+06	2.71087e+06	3.13916e+06	3.15309e+06	2.41099e+06	3.16782e+06	3.34807e+06	2.77514e+06	2.53777e+06	2.94377e+06	3.38809e+06	3.30377e+06	3.19214e+06	3.35528e+06	3.23638e+06	3.49016e+06	3.34925e+06	3.01613e+06	3.12621e+06	2.83149e+06	2.54553e+06	3.36321e+06	3.11683e+06	3.33956e+06	3.57826e+06	3.97105e+06	3.69865e+06	3.30356e+06	3.58718e+06	3.54757e+06	3.00329e+06	3.68405e+06	3.62426e+06	3.49741e+06	3.31953e+06	3.7328e+06	2.18762e+06	3.33112e+06	2.99558e+06	3.43557e+06	3.60699e+06
Com_15814_pos	Oxoamide	C10 H12 N2 O2	192.09	6.453	193.097	Full match	No results	No results	2.73582e+06	3.00486e+06	2.68243e+06	3.01005e+06	2.78384e+06	3.00395e+06	1.08789e+07	1.22554e+07	1.04402e+07	1.02846e+07	1.10128e+07	1.20375e+07	2.08696e+06	2.13283e+06	1.98938e+06	2.26187e+06	2.4632e+06	1.89817e+06	16899509	1.90046e+07	4.96291e+06	1.53896e+07	2.10645e+07	1.38073e+07	4.80606e+06	4.26767e+06	1.20004e+07	1.55364e+07	1.28953e+07	1.35055e+07	5.30451e+07	5.66468e+07	5.64269e+07	5.34674e+07	5.94675e+07	5.82222e+07	1.14992e+07	1.14334e+07	1.23825e+07	1.30759e+07	6.64046e+06
Com_69302_pos	N-Cyclohexyl-N-methylcyclohexanamine	C13 H25 N	195.199	8.187	196.206	Full match	No results	No results	2.96519e+06	1.06156e+06	1.35872e+06	1.38352e+06	1.62126e+06	1.23958e+06	250923	254352	269388	254921	288443	264567	167963	162630	156811	159137	161955	151555	890680	1.03968e+06	1.06754e+06	987896	1.10608e+06	678028	1.01625e+06	899902	908408	917187	958878	919441	231642	236938	238414	222263	226880	231122	251373	543941	564544	557172	600119
Com_31421_pos	N-[(dimethylamino)methylene]-4-methylbenzenesulfonamide	C10 H14 N2 O2 S	226.077	8.098	227.085	Full match	No results	No results	7.05306e+06	1.95427e+06	1.2477e+06	5.94726e+06	5.54093e+06	1.59549e+06	1.65749e+06	2.26272e+06	4.03149e+06	2.41683e+06	1.89209e+06	2.26511e+06	423517	645055	295583	545012	585968	549714	4.76418e+06	3.32111e+06	3.73087e+06	3.60516e+06	3.51199e+06	7.23359e+06	4.94616e+06	4.63873e+06	4.79494e+06	4.94833e+06	4.12298e+06	4.90344e+06	2.95295e+06	1.98351e+06	2.49473e+06	2.34577e+06	2.87124e+06	2.7686e+06	2.36754e+06	1.59712e+06	1.8411e+06	1.50869e+06	1.63193e+06
Com_45448_pos	4-morpholino-3-nitrobenzene-1-sulfonamide	C10 H13 N3 O5 S	287.058	3.107	288.065	Full match	No results	No results	526414	514940	516594	342184	844550	346061	314738	432541	968327	439491	404730	351759	872348	422957	954290	862105	292859	281647	9.22585e+06	8.31971e+06	7.42284e+06	5.93171e+06	4.77351e+06	8.66564e+06	4.04859e+06	5.08178e+06	5.11226e+06	4.29e+06	3.51205e+06	2.82726e+06	599094	1.13596e+06	784879	1.15961e+06	434085	787535	1.26501e+06	1.31183e+06	1.69448e+06	1.47548e+06	966906
Com_26445_pos	N1-(2,3-dihydro-1,4-benzodioxin-2-ylmethyl)-2,2-dimethylpropanamide	C14 H19 N O3	249.137	7.297	250.144	Full match	No results	No results	1.34511e+07	1.47433e+07	1.22846e+07	1.23594e+07	1.51605e+07	1.38028e+07	2.06037e+07	1.94566e+07	2.00458e+07	2.04173e+07	1.82032e+07	1.9267e+07	2.01716e+06	1.88243e+06	1.8569e+06	2.14463e+06	2.39288e+06	1.9399e+06	1.13888e+06	1.20503e+06	1.39516e+06	1.12918e+06	1.09032e+06	1.25702e+06	2.49819e+06	2.98638e+06	3.85159e+06	3.14632e+06	2.27769e+06	3.35742e+06	4.57149e+06	3.84086e+06	3.9971e+06	4.73264e+06	4.03461e+06	4.93958e+06	4.51828e+06	4.29401e+06	4.42306e+06	4.84753e+06	4.46219e+06
Com_1225_pos	trans-Clovamide	C18 H17 N O7	359.1	8.643	360.108	Full match	No results	No results	8.53064e+08	859246888	1021425427	8.24653e+08	8.44022e+08	8.89455e+08	389899760	4.0792e+08	3.84496e+08	4.15188e+08	3.95506e+08	4.05928e+08	3.05553e+07	2.56841e+07	2.8018e+07	2.48957e+07	2.71638e+07	2.40953e+07	6.04904e+08	6.48876e+08	6.13146e+08	6.76946e+08	648515747	6.24096e+08	6.31378e+08	8.18305e+08	720580174	6.60689e+08	670150877	652396476	1.7708e+07	1.25559e+07	1.60647e+07	1.14407e+07	1.39658e+07	1.44381e+07	3.21703e+08	3.15371e+08	330396050	332735573	3.41151e+08
Com_6286_pos	α-Linolenoyl ethanolamide	C20 H35 N O2	321.267	13.347	322.274	Full match	No results	No results	1.2717e+08	1.41213e+08	1.27698e+08	1.29429e+08	1.52197e+08	138387513	9.37432e+07	8.06931e+07	7.9023e+07	7.95278e+07	8.25822e+07	7.89396e+07	5.2091e+06	5.33102e+06	5.34856e+06	5.70431e+06	5.59514e+06	5.02306e+06	4.41041e+07	5.27819e+07	4.73342e+07	5.36714e+07	3.92559e+07	4.59115e+07	4.25788e+07	4.63977e+07	9.07479e+07	5.1241e+07	5.1813e+07	5.1205e+07	9.30282e+06	7.66748e+06	9.72985e+06	8.37526e+06	7.64898e+06	1.08192e+07	5.16558e+07	4.31234e+07	4.23176e+07	4.18856e+07	4.82184e+07
Com_19058_pos	Caprolactam	C6 H11 N O	113.084	6.924	114.091	Full match	No results	No results	9.71453e+06	7.95408e+06	8.50684e+06	7.71496e+06	8.9228e+06	7.64993e+06	1.09627e+07	1.02763e+07	1.12706e+07	1.162e+07	1.09423e+07	1.19216e+07	1.5133e+07	1.49432e+07	1.36105e+07	1.4638e+07	1.44316e+07	1.38319e+07	8.39466e+06	8.86811e+06	8.38829e+06	9.29958e+06	8.34116e+06	8.40917e+06	8.55622e+06	9.50999e+06	9.3517e+06	1.00556e+07	9.00765e+06	9.75797e+06	4.25637e+07	4.43654e+07	3.58035e+07	4.10374e+07	4.40215e+07	3.94138e+07	1.074e+07	1.09233e+07	1.07955e+07	1.20019e+07	1.20599e+07
Com_62946_pos	N-(2-morpholinophenyl)-2-furamide	C15 H16 N2 O3	272.116	7.283	273.123	Full match	No results	No results	256327	294331	210790	242402	327075	223156	338326	415167	311324	337279	341142	265361	256961	260885	256258	258417	257915	248835	416408	348696	353292	406110	406685	416773	532903	466035	541436	467868	527139	478293	493825	596341	408314	631433	604886	615190	522367	471002	642573	594221	527834
Com_30209_pos	4-fluoro-N-[4-(4-methylpiperazino)phenyl]benzenesulfonamide	C17 H20 F N3 O2 S	349.127	9.994	350.135	Full match	No results	No results	7.18126e+06	6.71575e+06	7.11844e+06	6.30907e+06	6.9287e+06	7.08621e+06	1.13864e+07	1.05657e+07	1.0685e+07	1.14801e+07	1.16507e+07	1.1055e+07	4.5263e+06	4.61015e+06	4.12509e+06	4.8129e+06	4.67471e+06	3.94448e+06	1.3796e+07	1.43777e+07	1.47675e+07	1.38116e+07	1.35729e+07	1.17765e+07	1.82645e+07	1.78415e+07	1.80517e+07	1.76236e+07	1.8811e+07	1.78116e+07	3.24061e+06	2.86787e+06	3.15424e+06	2.55155e+06	3.36812e+06	5.87438e+06	6.59614e+06	7.94869e+06	8.26351e+06	8.0557e+06	7.47051e+06
Com_37167_pos	N2-neopentyl-5-methyl-1,3,4-thiadiazol-2-amine	C8 H15 N3 S	185.099	14.188	186.106	Full match	No results	No results	1.30684e+06	660820	782388	1.30555e+06	1.3356e+06	805343	4.57609e+06	3.98763e+06	3.64644e+06	3.14979e+06	4.29644e+06	2.93466e+06	740396	674615	696409	689187	686081	728088	5.66238e+06	6.94838e+06	8.21278e+06	1.34044e+07	1.39025e+07	8.90447e+06	5.92021e+06	6.03348e+06	7.65475e+06	5.91729e+06	6.37959e+06	6.76882e+06	6.74471e+06	4.83683e+06	6.27703e+06	5.03317e+06	3.77647e+06	5.74021e+06	3.29889e+06	2.99707e+06	2.15019e+06	2.52739e+06	2.95093e+06
Com_15665_pos	(2E,4E)-N-(2-methylpropyl)dodeca-2,4-dienamide	C16 H29 N O	251.225	10.343	252.232	Full match	No results	No results	777040	723354	826521	743431	687399	726911	572793	576545	593571	576968	594414	576770	583633	589127	562154	539052	585355	528563	874793	932428	886876	929244	972351	832133	784438	762911	765999	802589	829482	784877	408726	391871	385173	389391	377880	376695	3.86833e+06	3.01301e+06	3.77698e+06	4.32642e+06	3.83485e+06
Com_36828_pos	Oleoyl ethylamide	C20 H39 N O	309.303	14.306	310.31	Full match	No results	No results	2.79926e+06	3.66275e+06	3.58393e+06	3.7014e+06	4.76418e+06	4.14598e+06	5.55918e+06	7.78226e+06	5.65636e+06	6.59459e+06	7.69687e+06	7.99787e+06	9.3214e+06	1.02464e+07	1.08863e+07	1.18172e+07	1.25657e+07	1.30043e+07	5.68443e+06	7.67067e+06	5.43266e+06	6.07591e+06	6.39881e+06	7.03891e+06	7.41181e+06	6.49491e+06	7.3992e+06	7.30087e+06	6.6193e+06	8.09683e+06	1.00753e+07	1.46941e+07	1.3165e+07	8.74925e+06	8.4235e+06	1.12774e+07	3.39929e+06	4.99423e+06	6.33278e+06	5.40484e+06	6.01619e+06
Com_44885_pos	Stearoyl Ethanolamide	C20 H41 N O2	327.314	15.225	328.321	Full match	No results	No results	2.05059e+06	2.28211e+06	1.92757e+06	1.87553e+06	1.40965e+06	1.9746e+06	3.4016e+06	2.40046e+06	3.08793e+06	1.83639e+06	2.73191e+06	3.70315e+06	8.88026e+06	7.26681e+06	9.47115e+06	1.06844e+07	8.1051e+06	9.18447e+06	1.31821e+06	2.02988e+06	1.53203e+06	1.83548e+06	1.70069e+06	2.22178e+06	1.66957e+06	1.16367e+06	1.24708e+06	927162	1.26215e+06	1.03401e+06	7.53182e+06	7.86589e+06	6.34777e+06	6.88726e+06	5.19243e+06	8.64799e+06	3.58051e+06	2.07912e+06	1.9993e+06	1.78649e+06	1.73514e+06
Com_153_pos	N-[2-chloro-6-(trifluoromethoxy)phenyl]-2,2-dimethylpropanamide	C12 H13 Cl F3 N O2	295.059	1.263	296.066	Full match	No results	No results	2591086295	2329994316	2476331147	2311024292	2470686548	2351300609	6166513027	6537425721	6222344589	6139191320	6210029866	6087985609	5.84297e+08	5.89137e+08	5.28148e+08	5.94717e+08	5.66838e+08	5.86743e+08	7002902282	7031194001	6640735115	6775060959	7094304480	6690485803	5298796620	5556661195	5289249777	5430502710	5200031452	5289458004	4653635628	4973947285	4801318031	4856330335	4958838323	5005389735	4453252059	4578174843	4313524441	4211210636	4423795585
Com_43479_pos	N8-Acetylspermidine	C9 H21 N3 O	187.168	1.097	188.176	Full match	No results	No results	235879	245574	240232	242181	247665	267659	237950	236452	234812	251378	244155	266276	211546	215639	187926	193963	205056	191860	251041	414880	576619	433333	600699	480909	327097	332988	339362	350932	331846	346921	116681	199357	158873	161973	164423	166472	256439	265429	350139	344919	359178
Com_15663_pos	(+/-)5(6)-EET Ethanolamide	C22 H37 N O3	363.277	13.382	364.285	Full match	No results	No results	3.50975e+07	3.86144e+07	2.99388e+07	3.01714e+07	3.14412e+07	3.2931e+07	2.09237e+07	2.07256e+07	1.92443e+07	2.08036e+07	2.18107e+07	2.09698e+07	3.11533e+06	1.30851e+06	2.60588e+06	1.32755e+06	1.77667e+06	1.80522e+06	1.97418e+06	1.54318e+06	1.69265e+06	1.71993e+06	1.48526e+06	1.01325e+06	4.31246e+06	3.8465e+06	4.85882e+06	3.7289e+06	4.85683e+06	4.86305e+06	2.59644e+06	2.21319e+06	3.14709e+06	2.44342e+06	2.68533e+06	3.08598e+06	1.36394e+07	9.36194e+06	9.71401e+06	9.51525e+06	1.11828e+07
Com_32582_pos	(2E,4E)-N-[2-(4-hydroxyphenyl)ethyl]dodeca-2,4-dienamide	C20 H29 N O2	315.22	12.758	316.227	Full match	No results	No results	1.05122e+07	1.13395e+07	8.63783e+06	1.16861e+07	1.30989e+07	1.19297e+07	1.42041e+07	1.81975e+07	1.39654e+07	1.51908e+07	1.30377e+07	1.55325e+07	840734	772256	871594	748822	769133	730271	237844	274980	254907	252619	265804	285659	866776	620992	1.53021e+06	697082	690868	939021	890551	879050	872991	957707	871357	877697	4.28883e+06	2.87792e+06	2.92854e+06	2.69742e+06	3.0828e+06
Com_27500_pos	N,N-Diethyldodecanamide	C16 H33 N O	255.256	15.272	256.263	Full match	No results	No results	1.63968e+06	1.06082e+06	954863	1.20347e+06	963086	843881	2.73742e+06	1.87895e+06	2.40062e+06	2.36527e+06	2.96783e+06	2.58148e+06	2.4097e+07	1.39329e+07	2.30278e+07	2.40053e+07	1.56518e+07	2.5098e+07	2.04737e+06	2.12361e+06	1.86994e+06	1.73663e+06	2.34911e+06	1.56282e+06	431817	549661	525621	460376	373790	489799	1.36271e+07	9.76862e+06	1.04828e+07	1.12432e+07	1.16814e+07	1.05051e+07	5.12216e+06	4.22733e+06	3.06613e+06	3.46146e+06	3.19384e+06
Com_34798_pos	N-{5-[(dimethylamino)sulfonyl]-2-methylphenyl}cyclohexanecarboxamide	C16 H24 N2 O3 S	324.151	7.932	325.158	Full match	No results	No results	97570.4	101538	106708	102448	106304	114917	119279	123918	118363	124409	120855	124653	157770	156021	156965	153126	155473	151746	140168	164363	153216	159602	151315	148352	180206	155745	191263	158981	148555	163268	169308	173027	169511	176627	165220	173503	128295	142057	151368	170520	151431
Com_50600_pos	N-(9-oxodecyl)acetamide	C12 H23 N O2	213.173	10.236	214.18	Full match	No results	No results	500027	643278	597875	727255	820422	502837	7.75697e+06	7.83976e+06	6.95463e+06	7.34476e+06	6.76814e+06	7.06245e+06	1.52889e+06	1.05367e+06	1.28157e+06	853682	1.10342e+06	959116	1.60456e+06	1.54664e+06	1.43867e+06	1.40844e+06	1.46756e+06	920152	1.77907e+06	1.03233e+06	1.39575e+06	1.36156e+06	2.13965e+06	1.65064e+06	2.31594e+06	1.74925e+06	2.12841e+06	1.77725e+06	2.2064e+06	2.54398e+06	1.62209e+06	1.49907e+06	1.35934e+06	1.69639e+06	1.50322e+06
Com_4685_pos	N-Acetylsphingosine	C20 H39 N O3	341.293	14.68	342.3	Full match	No results	No results	1.74918e+07	9.96067e+06	1.0543e+07	8.66555e+06	9.10086e+06	9.91157e+06	1.68614e+07	1.92974e+07	1.86709e+07	1.77731e+07	1.66375e+07	1.63156e+07	5.47005e+07	5.29964e+07	5.58447e+07	4.6862e+07	5.80166e+07	4.07282e+07	6.09454e+06	7.94538e+06	7.7158e+06	4.55184e+06	8.71247e+06	7.54024e+06	9.31774e+06	7.00206e+06	8.26824e+06	5.35871e+06	7.70935e+06	8.43626e+06	1.53389e+07	1.40032e+07	2.40597e+07	2.10679e+07	1.14329e+07	2.35284e+07	5.92781e+07	4.82273e+07	4.86103e+07	4.78852e+07	4.93278e+07
Com_172_pos	Linoleoyl Ethanolamide	C20 H37 N O2	323.282	14.552	324.29	Full match	No results	No results	437525978	3.85598e+08	4.11691e+08	3.78255e+08	4.03958e+08	399895915	4.06536e+08	4.14723e+08	4.13435e+08	4.15217e+08	3.99325e+08	3.8145e+08	1.23515e+08	173059794	1.26325e+08	9.39824e+07	1.051e+08	1.23434e+08	2.49872e+08	278083339	2.65904e+08	2.83047e+08	2.77691e+08	2.57573e+08	1.02267e+08	1.0569e+08	1.35169e+08	1.29157e+08	1.06603e+08	1.21961e+08	2.87273e+08	2.79143e+08	2.64497e+08	2.48058e+08	2.63251e+08	2.96818e+08	1.89865e+08	1.8088e+08	1.75979e+08	1.82975e+08	1.80962e+08
Com_4664_pos	Oleoyl ethanolamide	C20 H39 N O2	325.298	14.863	326.305	Full match	No results	No results	2.23137e+07	1.86426e+07	2.14712e+07	2.10138e+07	1.88635e+07	2.07421e+07	9.58792e+07	8.5084e+07	1.01551e+08	8.66983e+07	8.18068e+07	7.97744e+07	9.29321e+07	1.01218e+08	1.13054e+08	7.0858e+07	7.13045e+07	7.3316e+07	1.62435e+07	3.31155e+07	3.52408e+07	3.16262e+07	3.70165e+07	3.43756e+07	8.81167e+07	9.24851e+07	9.16133e+07	9.84551e+07	9.68402e+07	9.61612e+07	1.14998e+08	7.67589e+07	5.68881e+07	5.83365e+07	5.09848e+07	7.07769e+07	6.60874e+07	6.61187e+07	5.67475e+07	7.83082e+07	8.07417e+07
Com_4034_neg	N1-(4H-1,2,4-triazol-4-yl)-4-nitrobenzamide	C9 H7 N5 O3	233.054	14.221	232.047	Full match	No results	No results	9.44636e+06	8.7412e+06	5.34391e+06	8.81445e+06	6.06658e+06	9.54331e+06	6.81782e+06	5.66279e+06	5.03583e+06	5.92096e+06	7.54503e+06	6.84328e+06	1.06568e+07	1.88709e+07	2.97012e+07	1.14202e+07	2.01366e+07	2.29258e+07	2.57862e+06	3.86066e+06	4.92032e+06	5.75051e+06	4.84289e+06	5.82221e+06	7.36995e+06	6.73187e+06	6.3762e+06	6.72658e+06	6.19184e+06	5.69266e+06	6.29609e+07	5.85861e+07	5.22193e+07	7.03799e+07	6.51732e+07	5.12453e+07	6.4695e+06	5.75848e+06	7.31517e+06	6.21566e+06	7.11775e+06
Com_24498_neg	N1-cyclohexyl-4-(4-fluorobenzyl)-1,4-diazepane-1-carbothioamide	C19 H28 F N3 S	349.2	9.007	348.193	Full match	No results	No results	236384	228377	226449	218801	225123	224661	279415	262815	247395	287035	297949	266864	228747	211681	190707	193151	198531	183778	397080	368662	405451	425939	444178	426624	411311	490917	471556	445697	450322	448186	158682	132747	102736	125301	107186	81099.5	369284	426042	248562	410329	270522
Com_4064_neg	2-cyano-3-(4-hydroxyphenyl)acrylamide	C10 H8 N2 O2	188.058	9.288	187.051	Full match	No results	No results	2.81032e+06	2.93821e+06	2.29059e+06	3.68903e+06	3.64223e+06	3.90282e+06	9.23198e+06	6.72444e+06	7.60329e+06	7.56421e+06	7.51367e+06	7.92349e+06	1.44085e+06	1.23938e+06	1.22046e+06	1.1515e+06	1.51813e+06	1.27937e+06	577816	678252	663671	719159	711942	706829	689168	853970	783124	723744	772525	778788	6.22223e+07	6.13676e+07	6.06558e+07	7.7628e+07	7.23655e+07	5.6342e+07	7.95384e+06	7.45563e+06	7.44988e+06	7.56689e+06	8.00741e+06
Com_17433_neg	2-Acetamido-N-β-aspartyl-2-deoxyhexopyranosylamine	C12 H21 N3 O8	335.133	1.279	334.126	Full match	No results	No results	768759	806499	995439	1.05883e+06	878574	948890	1.64734e+06	1.59649e+06	1.62175e+06	1.49011e+06	1.83534e+06	1.76217e+06	1.02141e+06	874376	793336	772526	886437	947146	2.19849e+06	2.05653e+06	2.1512e+06	1.9626e+06	1.3623e+06	2.34602e+06	1.2364e+06	1.59415e+06	1.46093e+06	1.74857e+06	1.04068e+06	1.39746e+06	981695	865027	792255	962059	799147	982259	1.50224e+06	1.32431e+06	1.41211e+06	1.26949e+06	1.56308e+06
Com_15196_neg	N,5-Bis(3-nitrophenyl)oxazol-2-amine	C15 H10 N4 O5	326.064	6.396	325.057	Full match	No results	No results	961005	862771	890112	903132	900598	882235	2.05691e+06	1.72713e+06	1.45585e+06	2.50179e+06	2.23323e+06	1.71749e+06	6.77699e+06	7.20821e+06	6.25717e+06	7.76607e+06	7.81954e+06	5.59192e+06	2.17378e+06	2.20516e+06	2.16949e+06	2.46584e+06	2.57498e+06	2.14256e+06	3.96003e+06	3.98955e+06	3.7837e+06	4.03406e+06	2.86655e+06	3.76473e+06	8.62454e+06	8.07363e+06	8.26556e+06	6.29213e+06	9.42802e+06	7.83817e+06	2.56386e+06	2.54714e+06	2.57068e+06	2.62776e+06	2.24913e+06
Com_31096_neg	N4,1-diphenyl-3-(methylthio)-1H-pyrazole-4-carboxamide	C17 H15 N3 O S	309.093	7.243	308.086	Full match	No results	No results	1.75207e+06	2.23475e+06	1.96407e+06	1.95024e+06	1.89373e+06	1.82698e+06	2.35858e+06	2.41397e+06	2.30797e+06	2.68333e+06	2.58748e+06	2.72062e+06	1.68059e+06	1.57221e+06	1.55118e+06	1.68896e+06	1.62118e+06	1.67639e+06	1.44864e+06	1.22924e+06	1.45143e+06	1.38791e+06	1.56202e+06	1.40428e+06	1.37143e+06	1.55555e+06	1.30249e+06	1.26528e+06	1.37773e+06	1.34102e+06	182585	147142	125300	152922	134433	105190	1.9594e+06	2.09391e+06	2.15042e+06	2.29946e+06	2.38984e+06
Com_41993_pos	L-Ergothioneine	C9 H15 N3 O2 S	229.088	13.679	230.096	Full match	Full match	Full match	572652	632035	416132	368067	657938	701731	1.69618e+06	1.77118e+06	1.18557e+06	1.50895e+06	1.35445e+06	1.65333e+06	936762	748135	672316	603869	516876	544183	9.52737e+06	8.907e+06	1.05125e+07	9.90343e+06	1.02789e+07	8.87186e+06	5.81923e+06	5.93136e+06	5.79265e+06	4.84212e+06	7.07077e+06	6.75594e+06	1.57807e+06	1.21319e+06	1.91957e+06	1.53951e+06	1.79047e+06	1.87738e+06	2.53552e+06	1.77292e+06	1.65255e+06	2.19608e+06	1.62303e+06
Com_294_pos	DL-Carnitine	C7 H15 N O3	161.105	1.288	162.112	Full match	Full match	Full match	2957908189	2806886114	3001311959	2776816008	3428230373	2971767697	2147469685	2227055647	2362177573	2368537871	3456703220	3328828462	2875859590	3129735867	2786610489	3181934349	3084512259	2666407259	2591100024	2520272426	2439474833	2239761715	2267188766	2446960661	9.43593e+08	6.86893e+08	9.06892e+08	6.91736e+08	9.27605e+08	9.01062e+08	1205347407	1287114041	1424072717	2038879561	1489106329	1400199357	2037003778	2088710022	1962722385	1836224052	2121760937
Com_1812_pos	Trigonelline	C7 H7 N O2	137.048	1.335	138.055	Full match	Invalid mass	Full match	4.09034e+07	5.93978e+07	5.43092e+07	5.14066e+07	5.32572e+07	6.0558e+07	3.39095e+07	3.67747e+07	5.02216e+07	3.87643e+07	4.28796e+07	6.78184e+07	3.7763e+07	3.70058e+07	3.19869e+07	3.57935e+07	4.0548e+07	3.69265e+07	8.57451e+07	5.80902e+07	8.88438e+07	9.8306e+07	1.04841e+08	1.00085e+08	6.73015e+08	5.40938e+08	6.42393e+08	7.55499e+08	4.46393e+08	6.41504e+08	7.14174e+07	7.71137e+07	7.76665e+07	5.35958e+07	8.78043e+07	7.92959e+07	9.43747e+07	1.20179e+08	8.89387e+07	7.72802e+07	8.62432e+07
Com_1624_pos	Acetyl-β-methylcholine	C8 H17 N O2	159.126	1.349	160.133	Full match	No results	Full match	1.8786e+07	1.54372e+07	1.73198e+07	1.71429e+07	1.71967e+07	2.40114e+07	4.49062e+07	4.41473e+07	4.38035e+07	4.66948e+07	4.64486e+07	5.04837e+07	2.75456e+07	2.92578e+07	2.74714e+07	2.51707e+07	2.61044e+07	2.53392e+07	9.95536e+07	1.41297e+08	1.40446e+08	1.43305e+08	1.18017e+08	1.06108e+08	3.74852e+07	3.75683e+07	3.81097e+07	3.79791e+07	5.50154e+07	3.48304e+07	4.54625e+08	3.67185e+08	4.24633e+08	8.69528e+08	4.50686e+08	375521432	1.18464e+08	9.63807e+07	8.44353e+07	9.34767e+07	8.56655e+07
Com_10063_pos	6-Methoxyquinoline N-oxide	C10 H9 N O2	175.063	9.314	176.071	Full match	No results	Full match	3.0679e+06	3.01318e+06	3.45256e+06	3.1321e+06	3.10046e+06	3.30166e+06	3.71624e+06	3.65127e+06	3.72402e+06	4.00593e+06	3.94836e+06	3.86355e+06	4.11291e+06	3.90879e+06	2.69199e+06	4.83743e+06	4.43864e+06	3.31118e+06	3.37229e+06	3.69206e+06	3.48183e+06	3.75126e+06	3.68764e+06	3.29619e+06	3.63334e+06	3.72878e+06	3.69813e+06	3.73985e+06	3.70783e+06	3.67624e+06	8.92243e+07	9.5467e+07	9.73608e+07	1.09539e+08	1.10352e+08	1.01486e+08	4.60357e+06	5.49782e+06	5.58828e+06	5.6559e+06	3.72627e+06
Com_76662_pos	4-Aminoindole	C8 H8 N2	132.069	9.354	133.076	No results	No results	Full match	2.18252e+06	2.18468e+06	2.41967e+06	2.25697e+06	2.23417e+06	2.37916e+06	2.67791e+06	2.63109e+06	2.68351e+06	2.88665e+06	2.85819e+06	2.80595e+06	2.61936e+06	2.62464e+06	2.45759e+06	2.54735e+06	2.62947e+06	2.51873e+06	2.43005e+06	2.66048e+06	2.44684e+06	2.57914e+06	2.65729e+06	2.59448e+06	2.58549e+06	2.68694e+06	2.63384e+06	2.69492e+06	2.57065e+06	2.58257e+06	759802	922099	769174	648223	730253	861002	2.50693e+06	2.42567e+06	2.4614e+06	2.41858e+06	2.38729e+06
Com_90833_pos	N-METHYL (-)EPHEDRINE	C11 H17 N O	179.131	12.89	180.138	No results	No results	Full match	381265	212227	210726	206867	222115	207616	350731	460129	499644	380621	274851	298530	834451	634096	819011	507863	692377	397096	239075	230106	236496	245823	289624	146533	202108	191279	207569	214674	204344	215393	273332	271228	250936	283521	268426	250678	369899	328739	306488	300815	317604
Com_9428_pos	1,3,5-Trimethylpyrazole	C6 H10 N2	110.085	13.665	111.092	No results	No results	Full match	874758	944133	678873	615053	621468	684536	729759	946501	930084	509609	1.36424e+06	759758	1.50168e+06	2.9752e+06	3.63793e+06	3.39629e+06	2.57911e+06	3.38123e+06	478876	433200	539789	437406	421786	457309	573009	544418	498912	493844	501073	445708	484263	669183	481424	461496	720937	738183	1.34993e+07	8.61509e+06	9.51288e+06	1.27335e+07	9.66204e+06
Com_95536_pos	Quinine	C20 H24 N2 O2	324.184	7.534	325.191	No results	No results	Full match	68323.1	69102.5	76553.4	74882.7	77806	88672	93038.2	91951	87293.7	87184.2	97235.1	93110.8	91610.7	94164	87115.5	86263.8	89338.8	84373.2	103688	109810	112660	109720	105138	107170	101986	107274	103718	103264	105829	100049	111346	112473	110128	105127	104752	102666	84354	89089.6	90712.6	99213.3	90571.1
Com_97833_pos	Choline Chloride	C5 H14 Cl N O	139.076	1.602	317.115	No results	No results	Full match	335757	362428	360238	331650	391947	362135	278478	270371	276663	280665	283020	289096	259379	273131	157882	266079	294955	245970	703300	535098	358707	629729	360564	548120	762521	654430	606635	563020	682464	723406	362782	375347	367052	361092	369769	460220	259326	265313	270008	277803	257078
Com_64254_pos	Melatonin	C13 H16 N2 O2	232.121	6.564	233.128	No results	No results	Full match	3.07695e+06	3.67472e+06	2.33286e+06	3.27424e+06	3.72616e+06	3.45408e+06	1.00916e+06	1.06482e+06	1.11932e+06	1.0481e+06	925286	878619	318336	324663	304801	331841	322608	308974	2.90653e+06	3.00915e+06	3.05364e+06	2.75674e+06	3.08922e+06	2.15811e+06	1.77944e+06	1.67376e+06	1.71316e+06	1.70973e+06	1.68553e+06	1.77015e+06	1.21611e+06	1.13818e+06	1.38119e+06	1.15967e+06	1.2331e+06	1.37092e+06	650688	856086	882931	1.09343e+06	1.01052e+06
Com_57634_pos	Guanethidine Monosulfate	C10 H24 N4 O4 S	296.152	13.738	297.159	No results	No results	Full match	2.43387e+06	2.53313e+06	2.25413e+06	2.04714e+06	2.70142e+06	2.17681e+06	1.69107e+06	1.63678e+06	1.9233e+06	1.90472e+06	1.75244e+06	1.63344e+06	1.73178e+06	1.57781e+06	1.53834e+06	1.53311e+06	1.65806e+06	1.55351e+06	594793	680870	736104	617879	636968	516103	1.22294e+06	1.23344e+06	1.2663e+06	1.32888e+06	1.26732e+06	1.23055e+06	916932	1.00263e+06	1.17203e+06	979008	1.11136e+06	1.01219e+06	1.72512e+06	1.62431e+06	1.6605e+06	1.52167e+06	1.3159e+06
Com_32686_pos	5-Hydroxyindole	C8 H7 N O	133.053	8.808	134.06	No results	No results	Full match	3.79507e+06	3.97191e+06	3.84585e+06	3.54508e+06	4.45428e+06	5.01358e+06	5.8382e+06	4.66435e+06	4.64362e+06	4.89069e+06	4.42819e+06	4.90656e+06	9.73981e+06	9.48788e+06	8.61351e+06	8.69901e+06	8.87318e+06	8.29564e+06	2.65262e+06	2.36858e+06	2.29991e+06	2.27708e+06	2.38203e+06	2.04646e+06	3.56787e+06	3.04879e+06	3.87488e+06	3.42483e+06	3.10905e+06	2.97646e+06	1.74029e+07	1.64898e+07	1.6741e+07	1.84342e+07	1.72955e+07	1.76196e+07	4.39684e+06	3.97411e+06	4.08784e+06	4.56356e+06	4.33569e+06
Com_79809_pos	1-Palmitoyl-Sn-Glycero-3-Phosphocholine	C24 H50 N O7 P	495.332	11.623	496.339	No results	No results	Full match	346143	326345	343403	317885	322215	353756	383522	384964	378243	374224	387215	410544	672151	631051	626555	642873	643530	618991	282115	302100	296519	300793	328982	371003	529660	479495	482518	503778	499618	474740	556771	623599	538356	554554	605873	609245	457715	442049	381634	376027	357413
Com_42930_pos	Ergothioneine	C9 H15 N3 O2 S	229.089	10.929	230.096	No results	No results	Full match	3.38163e+06	4.99997e+06	3.42286e+06	4.10996e+06	3.77176e+06	4.3019e+06	6.06546e+06	5.39913e+06	5.72399e+06	5.57053e+06	5.9025e+06	5.46873e+06	1.32628e+06	1.41821e+06	1.38051e+06	1.52421e+06	1.45919e+06	1.38205e+06	3.93659e+06	3.68719e+06	3.99106e+06	2.81966e+06	3.29883e+06	3.95767e+06	3.05737e+06	2.28819e+06	2.51217e+06	3.02749e+06	3.29453e+06	2.87795e+06	2.0149e+06	2.03251e+06	1.68637e+06	1.52892e+06	1.5223e+06	2.11727e+06	2.52559e+06	2.36904e+06	3.06582e+06	3.10047e+06	3092486
Com_79490_pos	Feruloylcholine	C15 H22 N O4	280.154	7.922	281.162	No results	No results	Full match	136988	118562	124598	117609	124127	134183	137157	144693	138207	145267	138477	184829	184221	181068	183280	240398	181539	177186	225795	191918	178903	186360	176684	168541	160338	181856	158653	160585	173460	190640	197693	202035	197930	206239	192920	193242	142486	165873	275547	199108	234354
Com_43521_pos	Propionyl-L-carnitine	C10 H19 N O4	217.132	6.871	218.14	No results	No results	Full match	918349	971760	1.0894e+06	820795	879167	1.01049e+06	2.2942e+06	2.73048e+06	2.65375e+06	2.09296e+06	2.38997e+06	2.13938e+06	1.54184e+06	1.66962e+06	1.68815e+06	1.88271e+06	1.97039e+06	1.89048e+06	1.17236e+06	1.09179e+06	1.10876e+06	1.32338e+06	1.31369e+06	1.22803e+06	1.70383e+06	1.18067e+06	1.43679e+06	1.30886e+06	1.84419e+06	1.22032e+06	4.55781e+06	4.65565e+06	3.41547e+06	3.62784e+06	3.93928e+06	3.31994e+06	1.40125e+06	1.67584e+06	1.69498e+06	1.98068e+06	1.93903e+06
Com_36365_pos	Citicoline	C14 H26 N4 O11 P2	488.108	9.857	489.116	No results	No results	Full match	9.20914e+06	9.1627e+06	1.05581e+07	1.07804e+07	1.01936e+07	1.27678e+07	7.71136e+06	8.35487e+06	7.3667e+06	6.88301e+06	8.38679e+06	8.25964e+06	1.14752e+07	1.26025e+07	1.14152e+07	1.23416e+07	1.25733e+07	1.27625e+07	8.94601e+06	9.8835e+06	8.92502e+06	8.77457e+06	1.25634e+07	1.20816e+07	8.19987e+06	5.714e+06	7.26533e+06	6.74187e+06	4.98665e+06	6.93545e+06	731352	686397	691898	697649	697718	664478	4.10596e+06	4.72364e+06	5.86468e+06	4.33542e+06	4.27037e+06
Com_92663_pos	Isobutyryl carnitine	C11 H21 N O4	231.147	14.763	232.154	No results	No results	Full match	402320	328473	384508	342426	336983	372106	321460	289295	316112	324517	306244	299267	526891	488753	509505	513725	563058	521577	457000	896744	737852	686974	656589	681937	614884	511918	619448	601479	776013	593017	1.27565e+06	1.30954e+06	950053	1.05468e+06	993142	1.10155e+06	530777	543701	538563	535422	545057
Com_14122_pos	L-Palmitoylcarnitine	C23 H45 N O4	399.335	14.26	400.342	No results	No results	Full match	3.75221e+06	7.95791e+06	5.5705e+06	6.78121e+06	3.75836e+06	7.64892e+06	6.50265e+06	6.36176e+06	5.1515e+06	4.9421e+06	8.83664e+06	9.10433e+06	5.38959e+06	7.19023e+06	7.48516e+06	6.06856e+06	9.70863e+06	5.5734e+06	2.50606e+06	2.48348e+06	2.18504e+06	2.69309e+06	3.15377e+06	1.82999e+06	2.73208e+06	3.38303e+06	4.2139e+06	3.76752e+06	3.49163e+06	5.03236e+06	1.72434e+07	1.39285e+07	1.576e+07	1.83702e+07	1.35209e+07	1.33591e+07	1.00198e+07	9.89132e+06	9.50932e+06	1.05982e+07	1.28836e+07
Com_12986_neg	L-Carnitine	C7 H15 N O3	161.105	1.396	160.098	No results	No results	Full match	3.76883e+06	4.40777e+06	3.26537e+06	3.04561e+06	4.22837e+06	4.23839e+06	5.41759e+06	4.19034e+06	4.9239e+06	3.71424e+06	4.53096e+06	4.97222e+06	2.30845e+06	2.29946e+06	2.14237e+06	2.12652e+06	2.35121e+06	2.39795e+06	6.32014e+06	4.25053e+06	5.62036e+06	5.08344e+06	4.43583e+06	4.70383e+06	4.21135e+06	5.17921e+06	5.21661e+06	4.82549e+06	4.30109e+06	4.4954e+06	8.81606e+06	6.08809e+06	7.16014e+06	1.39328e+07	2.60131e+06	6.77017e+06	5.88157e+06	4.94718e+06	5.08112e+06	6.01763e+06	4.96455e+06
Com_17926_neg	3-Methylindole	C9 H9 N	131.073	8.85	130.066	No results	No results	Full match	307762	357499	472834	325478	564465	318989	575457	580233	541553	600762	772581	1.04501e+06	1.36829e+06	1.30741e+06	1.29504e+06	1.35618e+06	1.26493e+06	1.37331e+06	440145	454296	488672	506149	533859	512832	545413	667792	633721	556416	549505	623012	6.20069e+06	6.50395e+06	5.59743e+06	8.16068e+06	6.59597e+06	5.73649e+06	922840	780088	717141	1.04861e+06	952525
Com_3797_neg	1-Oleoyl-Sn-Glycero-3-Phosphocholine	C26 H52 N O7 P	521.349	14.762	520.341	No results	No results	Full match	3.47033e+06	3.65704e+06	2.80193e+06	2.69653e+06	2.3914e+06	2.94639e+06	3.98653e+06	6.48812e+06	7.27387e+06	8.84123e+06	1.16153e+07	7.74917e+06	3.00752e+06	2.20143e+06	2.88235e+06	2.07219e+06	2.10502e+06	2.776e+06	4.26387e+07	4.27392e+07	3.68151e+07	5.06192e+07	4.38073e+07	5.51795e+07	2.6047e+07	3.70925e+07	2.33355e+07	2.39052e+07	1.89803e+07	2.82572e+07	6.8282e+06	8.67978e+06	8.41247e+06	7.59585e+06	8.70678e+06	8.45246e+06	1.62004e+07	1.4666e+07	14196543	1.1676e+07	1.26663e+07
Com_25518_neg	Abametapir	C12 H12 N2	184.1	8.547	183.092	No results	No results	Full match	3.15966e+06	3.88481e+06	2.9658e+06	3.37177e+06	3.4443e+06	3.51113e+06	906633	1.06898e+06	947585	953694	748111	1.09947e+06	256560	268493	213796	274389	219042	227555	545091	569549	606745	632044	684122	655193	1.49261e+06	1.69385e+06	2.39298e+06	2.06661e+06	1.3892e+06	2.08877e+06	261560	224379	169442	273194	185921	133035	1.07346e+06	830810	939059	729644	823108
Com_24273_pos	Palmitoylcarnitine	C23 H45 N O4	399.335	13.359	400.342	Full match	Not the top hit	Full match	484330	506035	545117	515938	536046	562482	531716	477175	470998	521420	477651	482164	648199	1.39446e+06	2.34694e+06	1.30868e+06	1.62999e+06	2.68714e+06	262899	265746	288303	281573	314067	281827	344233	322510	324955	371293	362630	337285	424458	392792	395926	417063	408259	946242	507161	799358	690983	686863	716846
Com_12657_pos	8-Hydroxyquinoline	C9 H7 N O	145.053	8.423	146.06	Full match	Full match	No results	1.90697e+07	2.01179e+07	1.9396e+07	1.99074e+07	2.09899e+07	2.19586e+07	2.49597e+07	2.67458e+07	2.50226e+07	2.52636e+07	2.47275e+07	2.33953e+07	1.63867e+07	1.64557e+07	1.51059e+07	1.54409e+07	1.59341e+07	1.52346e+07	1.73586e+07	19907249	1.81322e+07	2.05361e+07	1.69867e+07	1.73235e+07	2.02596e+07	1.96933e+07	19819141	1.77853e+07	18894774	1.98819e+07	7.59197e+07	7.33835e+07	7.50883e+07	7.62093e+07	8.10991e+07	7.29568e+07	1.87738e+07	1.91012e+07	1.6896e+07	1.78204e+07	2.12762e+07
Com_4304_pos	Hexanoylcarnitine	C13 H25 N O4	259.179	8.55	260.186	Full match	Full match	No results	2.18034e+06	1.56261e+06	1.45331e+06	2.83419e+06	3.13984e+06	3.76304e+06	4.10602e+06	4.66443e+06	4.57353e+06	4.27199e+06	4.11229e+06	3.76624e+06	591402	549228	655178	738095	642145	578245	1.62144e+06	1.82313e+06	2.20419e+06	2.20643e+06	2.55234e+06	1.59559e+06	2.11844e+06	2.14127e+06	1.93694e+06	1.88801e+06	2.37634e+06	2.70462e+06	3.43631e+06	3.08787e+06	2.79106e+06	3.03512e+06	2.87296e+06	2.88268e+06	3.31237e+07	3.05917e+07	2.91248e+07	3.11685e+07	3.09782e+07
Com_3509_pos	Choline	C5 H13 N O	103.1	14.822	104.107	Full match	Full match	No results	1.7981e+08	2.13753e+08	2.14737e+08	1.89624e+08	2.42942e+08	2.27816e+08	1.9384e+08	1.50298e+08	125276974	1.33062e+08	1.44318e+08	1.68264e+08	6.91166e+07	5.05012e+07	3.87579e+07	4.0782e+07	3.15554e+07	2.76347e+07	2.34253e+08	3.6737e+08	2.72813e+08	2.93577e+08	2.75192e+08	3.3526e+08	191706409	2.29201e+08	1.89244e+08	1.69419e+08	1.57291e+08	1.2922e+08	2.04018e+08	1.61633e+08	1.70672e+08	2.44257e+08	151210536	1.42133e+08	1.54602e+08	1.69812e+08	1.44934e+08	9.89565e+07	8.53175e+07
Com_15698_pos	Caffeine	C8 H10 N4 O2	194.081	7.721	195.088	Full match	Full match	No results	705834	643547	552158	805832	587447	720526	797054	767379	996698	924948	818695	884824	522202	556552	421681	554910	617025	535911	248775	370809	228029	400108	509992	369423	308966	326839	475726	596142	570114	329744	366165	366057	444283	351959	269603	308496	4.53841e+06	4.31072e+06	3.90229e+06	3.58099e+06	4.13152e+06
Com_23185_pos	Ecgonine	C9 H15 N O3	185.105	7.244	186.113	Full match	Full match	No results	1.1276e+06	1.2457e+06	1.07627e+06	1.30941e+06	1.30586e+06	1.40752e+06	1.80766e+06	1.97907e+06	1.97258e+06	1.69397e+06	1.87723e+06	1.89056e+06	2.28829e+06	1.72011e+06	1.97997e+06	1.95131e+06	1.64442e+06	1.96885e+06	8.58959e+06	8.21906e+06	8.29113e+06	1.22635e+07	7.41135e+06	7.90114e+06	1.0861e+07	9.51275e+06	1.029e+07	1.0653e+07	1.02202e+07	9.00961e+06	2.7719e+07	3.10256e+07	2.83475e+07	3.29534e+07	2.89544e+07	3.09388e+07	5.32113e+06	5.64712e+06	5.2382e+06	5.33738e+06	5.56094e+06
Com_5391_pos	Octopine	C9 H18 N4 O4	246.133	1.346	247.14	No results	Full match	No results	1.87276e+07	2.00152e+07	1.59837e+07	1.70833e+07	1.90352e+07	1.68661e+07	1.94403e+07	1.19765e+07	1.97686e+07	1.50512e+07	1.76912e+07	1.44823e+07	3.17142e+06	3.22085e+06	2.92894e+06	1.59288e+06	3.06382e+06	3.5778e+06	2.61132e+07	3.72546e+07	2.12879e+07	2.41209e+07	2.60809e+07	3.07e+07	3.91176e+07	3.26651e+07	3.59648e+07	3.08806e+07	3.11705e+07	2.67925e+07	9.14461e+06	7.25667e+06	1.01987e+07	6.28959e+06	8.25067e+06	1.16373e+07	9.3535e+06	3.42408e+07	2.71985e+07	2.44178e+07	3.00269e+07
Com_3265_pos	Isoquinoline	C9 H7 N	129.058	9.541	130.065	Full match	No results	No results	2.89352e+07	2.75431e+07	2.7821e+07	2.2895e+07	2.60751e+07	2.56274e+07	1.71463e+07	1.4834e+07	1.4043e+07	1.55103e+07	16429232	1.61323e+07	1.66925e+06	1.8742e+06	1.88618e+06	1.7137e+06	1.84183e+06	1.66064e+06	4.46024e+07	5.56155e+07	4.95416e+07	4.56715e+07	4.51779e+07	4.44798e+07	1.53811e+07	1.60565e+07	1.87884e+07	1.99097e+07	1.60017e+07	1.73925e+07	3.69817e+08	3.4332e+08	3.93526e+08	3.64721e+08	3.60328e+08	4.19301e+08	3.66145e+07	3.10326e+07	2.84677e+07	3.03686e+07	3.0239e+07
Com_38032_pos	3-[(5-nitropyridin-2-yl)oxy]-1H-indazole	C12 H8 N4 O3	256.058	8.116	257.066	Full match	No results	No results	767026	846391	1.02983e+06	928086	1.13356e+06	918546	2.56816e+06	2.27387e+06	2.34439e+06	2.19274e+06	2.58901e+06	3.1428e+06	4.98718e+06	5.42873e+06	4.92163e+06	4.96138e+06	5.74542e+06	5.51244e+06	1.8629e+06	2.15985e+06	2.54941e+06	1.3361e+06	2.20381e+06	1.98322e+06	1.26724e+06	714796	814193	810668	963681	910348	1.21277e+06	1.71574e+06	1.86655e+06	2.16998e+06	1.97185e+06	1.52454e+06	1.59261e+06	1.91828e+06	1.28191e+06	1.7704e+06	1.81185e+06
Com_18760_pos	5-Fluoro-2-[(3S)-1-(2-methylbenzyl)-3-pyrrolidinyl]-1H-benzimidazole	C19 H20 F N3	309.163	10.912	310.171	Full match	No results	No results	6.09077e+06	6.19879e+06	6.00229e+06	6.35721e+06	6.56488e+06	6.71448e+06	1.5252e+07	1.45861e+07	1.52977e+07	1.4431e+07	1.32319e+07	1.39903e+07	1.20485e+07	1.23697e+07	1.02439e+07	1.00874e+07	1.65794e+07	1.32276e+07	787337	960421	814803	723678	938214	1.13107e+06	8.10128e+06	6.10056e+06	5.946e+06	8.22971e+06	7.75165e+06	4.82252e+06	4.02052e+07	3.69483e+07	2.82966e+07	3.09917e+07	4.62201e+07	2.83794e+07	4.72107e+06	4.54695e+06	7.27194e+06	4.6796e+06	5.34729e+06
Com_20095_pos	Normorphine	C16 H17 N O3	271.121	8.636	272.128	Full match	No results	No results	2.69496e+06	2.77185e+06	3.95139e+06	5.32902e+06	3.30177e+06	3.4722e+06	7.87039e+06	8.29363e+06	8.21093e+06	6.70169e+06	8.1002e+06	8.0015e+06	4.33936e+06	4.02153e+06	3.45641e+06	3.58008e+06	2.87952e+06	3.87533e+06	2.50998e+07	2.40153e+07	2.61496e+07	3.30731e+07	3.90235e+07	3.16508e+07	2.43121e+07	2.22191e+07	2.33591e+07	2.19815e+07	2.21337e+07	2.11101e+07	538966	398733	487946	358595	347645	452440	4.89787e+06	4.78699e+06	5.73837e+06	6.70342e+06	4.89363e+06
Com_199_pos	DL-Stachydrine	C7 H13 N O2	143.095	1.344	144.102	Full match	No results	No results	1.26694e+08	139165548	1.38576e+08	1.6645e+08	1.49358e+08	1.89868e+08	5.37782e+08	5.1544e+08	4.9346e+08	5.01725e+08	5.4893e+08	5.85788e+08	7.83614e+08	7.42854e+08	7.78146e+08	757970531	7.56009e+08	6.66798e+08	1.34487e+08	1.31301e+08	1.41286e+08	1.21043e+08	1.13594e+08	1.25358e+08	3.99109e+08	4.0301e+08	3.68023e+08	3.93668e+08	4.0724e+08	3.91609e+08	1239317875	1266350625	1239267541	1264784006	1259992545	1221959735	5.81703e+08	6.34428e+08	6.25513e+08	6.38134e+08	5.74054e+08
Com_19534_pos	1-Nitrosopiperidine (NPIP)	C5 H10 N2 O	114.079	5.77	115.087	Full match	No results	No results	1.20815e+06	1.4758e+06	1.27271e+06	1.04848e+06	1.38679e+06	1.36181e+06	1.87706e+06	1.66865e+06	2.0597e+06	1.67173e+06	2.27185e+06	1.63078e+06	2.92277e+06	2.9979e+06	2.78664e+06	2.92038e+06	2.54819e+06	2.67954e+06	1.55303e+06	1.90035e+06	2.027e+06	1.87728e+06	1.75302e+06	1.89789e+06	1.7553e+07	1.50721e+07	1.62624e+07	1.52207e+07	1.53159e+07	1.63058e+07	4.03475e+07	3.80698e+07	4.49214e+07	4.07198e+07	4.11521e+07	3.958e+07	4.82781e+06	4.52768e+06	5.23683e+06	5.56471e+06	5.15588e+06
Com_77613_pos	6β-Hydrocodol N-oxide	C18 H23 N O4	317.163	10.99	318.17	Full match	No results	No results	363224	365472	400981	351019	347383	356084	414819	408014	504992	404522	390086	391495	559163	516961	509085	524844	512082	506036	413933	407320	384716	462006	465749	421988	411824	445267	432319	460189	439221	453520	475468	483902	507917	497598	491727	489986	455690	422467	355698	436440	346899
Com_33506_pos	Norephedrine	C9 H13 N O	151.1	9.168	152.107	Full match	No results	No results	1.59986e+06	1.79784e+06	1.5003e+06	1.56623e+06	1.60225e+06	1.84354e+06	2.9004e+06	2.58474e+06	2.50648e+06	2.12975e+06	2.39662e+06	2.91312e+06	1.75556e+06	1.14996e+06	1.19546e+06	1.11636e+06	1.28492e+06	989447	1.36997e+06	1.98559e+06	1.38176e+06	1.73504e+06	1.79084e+06	1.80631e+06	1.20883e+06	1.33622e+06	1.47745e+06	1.40695e+06	1.28236e+06	1.25211e+06	1.38013e+07	1.58874e+07	1.53327e+07	1.71964e+07	1.8002e+07	1.71508e+07	2.51643e+06	2.10348e+06	2.24724e+06	2.14388e+06	2.11485e+06
Com_14236_pos	Papaverine	C20 H21 N O4	339.147	10.812	340.154	Full match	No results	No results	3.50601e+07	4.57964e+07	3.70936e+07	4.40915e+07	5.3001e+07	5.4602e+07	5.77171e+07	5.54645e+07	6.34962e+07	4.70944e+07	5.58765e+07	6.36644e+07	1.7047e+06	651977	517513	532357	485276	561400	310563	371326	334130	316865	342042	397125	3.26766e+07	1.88445e+07	2.94811e+07	2.55299e+07	1.72664e+07	2.68708e+07	336485	322210	331067	324296	312825	306249	3.83183e+06	5.31513e+06	3.89003e+06	4.16827e+06	3.71919e+06
Com_147_pos	Acetylcholine	C7 H15 N O2	145.11	1.32	146.118	Full match	No results	No results	2547491067	1904956063	1983960031	1891812266	1770531299	1946048503	2010099618	2010801611	1763723857	2087287264	2186510227	2114773590	1569722208	1663381316	1642003239	1635403895	1523940195	1582702519	5383331795	6161582530	5016641349	7725863008	5251574707	7688383822	3847725808	3835961115	3934709530	3636252082	3799750456	2126702050	4113087345	4372560221	4326759939	4402775431	4395585108	4333253608	4169790040	4102281311	4101705799	4004914977	3995388052
Com_25625_pos	Retrorsine	C18 H25 N O6	351.169	8.576	352.176	Full match	No results	No results	1.0269e+06	1.62759e+06	1.01717e+06	928028	1.2242e+06	1.58937e+06	1.88007e+06	1.8002e+06	1.98049e+06	1.3663e+06	1.45507e+06	1.45647e+06	1.70865e+06	1.59519e+06	1.80655e+06	1.77031e+06	1.64543e+06	2.16383e+06	1.87396e+06	1.78139e+06	1.45267e+06	1.57526e+06	1.22146e+06	1.08159e+06	610473	563388	539378	785284	988888	632132	2.26999e+06	1.96704e+06	2.24031e+06	2.18427e+06	1.99049e+06	2.34782e+06	2.83045e+06	3.9988e+06	3.32569e+06	3.34037e+06	3.36067e+06
Com_48946_pos	2-methyl-3-(2-thienyl)-3,3a,4,5-tetrahydro-2H-benzo[g]indazole	C16 H16 N2 S	268.104	6.878	269.111	Full match	No results	No results	4.75577e+06	6.69073e+06	6.54684e+06	6.47386e+06	6.73196e+06	7.08048e+06	2.56314e+06	2.89604e+06	3.30695e+06	2.56966e+06	3.76332e+06	3.67106e+06	228817	150820	141694	264047	261395	140347	1.91694e+06	1.91112e+06	1.79179e+06	2.07081e+06	1.76581e+06	1.71226e+06	1.69773e+06	1.77821e+06	1.66526e+06	1.90991e+06	1.73197e+06	1.78312e+06	1.88019e+06	1.94716e+06	1.82892e+06	2.0615e+06	1.91805e+06	1.91886e+06	1.46938e+06	2.20936e+06	2.16107e+06	1.98141e+06	2.69223e+06
Com_30620_pos	Melicopidine	C17 H15 N O5	313.095	7.089	314.102	Full match	No results	No results	709622	698541	883737	622846	827153	828811	2.16332e+06	2.72883e+06	2.23309e+06	2.65666e+06	2.45551e+06	2.77552e+06	1.78151e+07	1.59107e+07	1.57467e+07	1.62171e+07	1.76666e+07	2.09484e+07	892857	616691	908478	1.00362e+06	1.00688e+06	1.03012e+06	1.94876e+06	2.22046e+06	2.20583e+06	2.04717e+06	2.07331e+06	2.18791e+06	1.82428e+06	1.52532e+06	1.39893e+06	1.87528e+06	2.22129e+06	1.76703e+06	2.18987e+06	2.0963e+06	2.35707e+06	2.25134e+06	1.9849e+06
Com_73690_pos	3-[(4-chlorobenzyl)thio]-4-methyl-5-undecyl-4H-1,2,4-triazole	C21 H32 Cl N3 S	393.202	7.879	394.209	Full match	No results	No results	823412	842124	886985	808611	991795	597401	1.08466e+06	878213	1.04555e+06	1.04006e+06	1.03859e+06	887816	213123	208804	204375	204680	217558	199588	186971	198896	341221	204222	316367	199933	510461	290111	387581	457625	371552	386983	235106	344798	233384	242198	238353	237219	288147	248249	293669	404073	441623
Com_62849_pos	Emetine	C29 H40 N2 O4	480.297	11.583	481.304	Full match	No results	No results	202972	197613	211938	205436	193972	204682	214912	222739	196310	197860	197603	202732	359455	365125	362523	330167	355686	339906	163955	194606	187315	209789	197059	214662	176083	199108	224133	249811	217512	243404	214212	241401	267964	216422	212768	266289	243393	221725	180166	203846	162493
Com_75141_pos	6β-Oxycodol N-oxide	C18 H23 N O5	333.158	11.235	334.165	Full match	No results	No results	1.41737e+06	1.74467e+06	1.23636e+06	1.84049e+06	1.55183e+06	1.46881e+06	2.99359e+06	2.36245e+06	2.30744e+06	2.22398e+06	2.40083e+06	2.61889e+06	304354	283679	301056	279030	309039	274862	568038	844554	577267	529380	410464	563062	260035	243290	264280	251979	242064	241943	265287	322554	449092	332314	282378	396065	837521	819873	1.20478e+06	563446	933540
Com_63599_pos	Tazobactam sodium	C10 H12 N4 O5 S	300.053	7.839	301.06	Full match	No results	No results	1.01438e+06	858691	928907	1.04567e+06	893567	982955	1.78855e+06	1.62462e+06	1.7209e+06	1.43048e+06	1.82782e+06	2.06063e+06	1.45426e+06	1.31462e+06	1.15519e+06	1.25282e+06	1.23583e+06	1.26291e+06	1.8955e+06	2.13644e+06	1.59155e+06	2.21265e+06	2.464e+06	2.07875e+06	1.87006e+06	1.90109e+06	2.1347e+06	1.76838e+06	2.06628e+06	2.13942e+06	1.75041e+06	2.35605e+06	1.76738e+06	1.6746e+06	1.73931e+06	2.38372e+06	1.44077e+06	1.81578e+06	1.62106e+06	1.41305e+06	1.92987e+06
Com_7477_pos	6-Methylquinoline	C10 H9 N	143.074	9.679	144.081	Full match	No results	No results	1.09145e+08	1.05525e+08	9.66955e+07	1.07674e+08	1.24238e+08	1.21847e+08	1.57558e+07	1.5444e+07	1.52901e+07	1.3478e+07	1.55638e+07	1.08249e+07	1.54559e+06	1.24873e+06	1.43413e+06	1.27611e+06	1.36579e+06	1.20833e+06	2.57316e+06	2.54998e+06	2.23841e+06	2.70486e+06	2.27616e+06	1.72958e+06	8.7755e+06	6.0149e+06	9.25876e+06	7.65225e+06	8.87848e+06	8.70311e+06	2.5462e+06	2.06299e+06	2.43909e+06	2.45673e+06	2.43527e+06	2.87749e+06	1.14671e+07	1.37531e+07	1.33142e+07	1.26634e+07	1.54231e+07
Com_11927_pos	Morphine	C17 H19 N O3	285.136	10.084	286.144	Full match	No results	No results	2.51779e+07	1.87822e+07	1.67535e+07	1.7979e+07	2.81335e+07	1.99799e+07	1.27507e+07	1.30518e+07	1.86468e+07	1.03701e+07	1.36762e+07	1.90952e+07	3.04044e+07	3.88497e+07	2.44349e+07	3.42937e+07	3.41771e+07	3.25557e+07	5.47832e+06	6.22111e+06	4.54648e+06	5.45559e+06	6.77036e+06	4.61763e+06	1.72346e+07	1.65984e+07	1.73563e+07	1.56762e+07	1.62421e+07	1.91479e+07	7.39137e+07	6.48977e+07	8.55369e+07	8.64188e+07	7.16833e+07	7.66859e+07	1.18727e+07	1.33282e+07	1.44082e+07	1.55364e+07	1.47466e+07
Com_11710_pos	5-[4-(phenylsulfonyl)phenyl]-1H-pyrazole	C15 H12 N2 O2 S	284.062	1.769	285.07	Full match	No results	No results	5.75194e+07	6.42727e+07	7.6811e+07	6.31845e+07	6.55118e+07	6.48765e+07	5.7446e+07	5.67568e+07	5.47927e+07	5.30034e+07	6.17773e+07	5.85344e+07	1.34316e+06	1.15282e+06	1.1201e+06	1.28525e+06	1.19626e+06	1.23593e+06	9.28415e+06	1.28396e+07	9.17656e+06	1.02824e+07	9.75874e+06	8.61522e+06	3.9759e+06	4.53991e+06	3.41545e+06	3.28006e+06	4.25902e+06	3.24137e+06	7.07308e+06	8.35886e+06	8.07014e+06	7.60486e+06	7.70486e+06	7.86874e+06	2.67005e+07	2.67556e+07	1.78626e+07	2.56275e+07	2.25739e+07
Com_1231_pos	Indole	C8 H7 N	117.058	6.614	118.065	Full match	No results	No results	8.79304e+07	8.76508e+07	8.56902e+07	8.54858e+07	9.53392e+07	8.95948e+07	3.15285e+08	3.53595e+08	3.41524e+08	330020838	3.25439e+08	3.47309e+08	6.49249e+06	6.49699e+06	8.29917e+06	7.5605e+06	7.06622e+06	6.3583e+06	1041800267	1113506600	1054222165	9.65084e+08	1050162494	9.72879e+08	5.62267e+08	4.68042e+08	4.79976e+08	5.12334e+08	5.09994e+08	5.17173e+08	3.93193e+08	3.17447e+08	3.8797e+08	3.28052e+08	3.58792e+08	4.16383e+08	2.66136e+08	2.77311e+08	291402456	3.64031e+08	2.96418e+08
Com_36199_pos	Pilocarpine	C11 H16 N2 O2	208.121	5.925	209.129	Full match	No results	No results	4.47216e+06	4.64182e+06	3.12451e+06	4.06185e+06	4.84805e+06	3.8032e+06	3.16198e+06	3.30161e+06	3.09005e+06	3.70651e+06	3.1216e+06	3.76052e+06	550830	616974	844362	654843	1.01851e+06	603067	2.03807e+06	2.32053e+06	2.44321e+06	1.81166e+06	1.83717e+06	2.45636e+06	775429	921841	916795	1.1334e+06	885605	1.28075e+06	1.47502e+07	1.23175e+07	1.36533e+07	1.20619e+07	1.09403e+07	1.22018e+07	1.91634e+06	2.15439e+06	2.04248e+06	2.35189e+06	1.88194e+06
Com_13464_pos	Tetramethylpyrazine	C8 H12 N2	136.1	8.135	137.107	Full match	No results	No results	5.54609e+06	5.98614e+06	5.12176e+06	6.07813e+06	5.76107e+06	5.65652e+06	1.27586e+07	1.26992e+07	1.28949e+07	1.06482e+07	1.1523e+07	1.08967e+07	7.13589e+07	7.35522e+07	7.38243e+07	7.5124e+07	7.25779e+07	6.44522e+07	1.32535e+06	624571	567126	1.1887e+06	966697	740430	2.16906e+06	1.44609e+06	1.30293e+06	1.90798e+06	1.86307e+06	1.47732e+06	2.09454e+06	2.13782e+06	2.09908e+06	1.95242e+06	2.03302e+06	2.22818e+06	7.31365e+06	7.19956e+06	7.15848e+06	6.69946e+06	7.12613e+06
Com_8095_pos	Arecoline	C8 H13 N O2	155.095	1.349	156.102	Full match	No results	No results	3.22866e+07	3.05911e+07	2.99412e+07	2.4021e+07	2.78906e+07	1.70084e+07	1.29641e+07	1.25819e+07	1.41891e+07	1.23111e+07	1.52983e+07	1.50424e+07	1.5543e+08	1.42546e+08	1.09894e+08	1.03958e+08	9.95946e+07	9.7886e+07	1.48429e+07	1.68194e+07	1.52232e+07	1.52157e+07	1.74914e+07	1.63141e+07	4.22258e+07	4.79759e+07	4.0907e+07	4.66928e+07	4.42381e+07	4.04524e+07	1.13978e+07	1.27241e+07	1.35462e+07	1.14602e+07	1.53521e+07	1.38537e+07	1.68992e+07	1.8394e+07	1.63208e+07	1.72949e+07	1.53433e+07
Com_35085_pos	Senecionine	C18 H25 N O5	335.173	11.214	336.181	Full match	No results	No results	1.465e+06	1.47237e+06	1.22536e+06	1.41592e+06	1.29452e+06	1.38718e+06	4.83705e+06	4.69856e+06	4.18245e+06	4.68002e+06	4.5726e+06	4.14563e+06	1.71106e+06	1.81442e+06	1.80545e+06	1.79058e+06	1.93869e+06	2.55848e+06	3.37103e+06	3.28421e+06	3.60578e+06	2.73544e+06	3.15958e+06	3.4396e+06	1.44981e+06	1.21341e+06	1.31026e+06	1.25608e+06	1.31904e+06	1.20192e+06	2.69994e+06	2.46939e+06	3.17362e+06	2.91575e+06	3.15831e+06	2.88209e+06	2.46418e+06	2.87187e+06	2.83366e+06	2.6422e+06	2.84284e+06
Com_2949_pos	Lactose	C12 H22 O11	342.116	1.515	343.125	Full match	Full match	Full match	1.36075e+08	1.29377e+08	1.6387e+08	1.51404e+08	1.25272e+08	1.29991e+08	1.55095e+08	1.74209e+08	1.59082e+08	1.57737e+08	1.83792e+08	1.74127e+08	111016864	9.62369e+07	8.89401e+07	9.98717e+07	8.45309e+07	9.82976e+07	295987406	2.94365e+08	2.64988e+08	3.01038e+08	2.89945e+08	3.05052e+08	2.75783e+08	2.6624e+08	2.67562e+08	2.59731e+08	2.83716e+08	2.53286e+08	3.92261e+07	4.89661e+07	2.4623e+07	4.33853e+07	4.66863e+07	4.78633e+07	4.42188e+08	2.88788e+08	2.69082e+08	2.48453e+08	2.53058e+08
Com_434_neg	Fructose	C6 H12 O6	180.063	1.321	179.056	Full match	Full match	Full match	5.16872e+08	6.19549e+08	625703170	5.7245e+08	6.27412e+08	6.14915e+08	2.92044e+08	257445461	2.77286e+08	2.69179e+08	2.95534e+08	3.06351e+08	1.39107e+08	1.42407e+08	1.30748e+08	1.37138e+08	1.31789e+08	1.30958e+08	115136700	1.28947e+08	1.42927e+08	1.12886e+08	1.23642e+08	1.28156e+08	1.6547e+08	1.90158e+08	1.7663e+08	1.80117e+08	1.57637e+08	1.75383e+08	242777871	2.48956e+08	2.36889e+08	3.39673e+08	2.59368e+08	2.25224e+08	3.13781e+08	3.39168e+08	3.99529e+08	3.19794e+08	4.36875e+08
Com_492_neg	Lyxose	C5 H10 O5	150.053	1.294	149.045	Full match	Full match	Full match	4.32802e+08	6.22012e+08	5.53418e+08	5.14145e+08	464225586	5.02446e+08	1291563473	1284306588	1372662613	1342814334	1359575801	1469186189	1146944281	1098488525	1078649093	1118387035	1088955193	1101507929	4.40784e+08	421757029	4.5491e+08	420447419	4.51879e+08	4.85453e+08	3.9393e+08	4.66173e+08	4.89613e+08	4.151e+08	404642249	3.92065e+08	4.77677e+08	5.25202e+08	3.94546e+08	5.91584e+08	464848996	3.57591e+08	7.94755e+08	6.93928e+08	8.82129e+08	8.75023e+08	9.00212e+08
Com_15937_neg	Uridine 5'-diphosphogalactose	C15 H24 N2 O17 P2	566.056	1.266	565.049	Full match	Full match	Full match	929485	1.11273e+06	1.29401e+06	1.21275e+06	969450	1.20784e+06	1.99819e+06	1.7761e+06	1.85161e+06	1.83305e+06	2.25707e+06	2.03392e+06	1.0925e+06	1.09297e+06	1.26826e+06	800241	1.25641e+06	1.04069e+06	9.03718e+06	8.16005e+06	8.97116e+06	7.4727e+06	8.89104e+06	8.72954e+06	3.74309e+06	3.50851e+06	5.07452e+06	3.35455e+06	2.51086e+06	2.65336e+06	1.11148e+06	1.01306e+06	928491	1.28779e+06	960928	1.11783e+06	2.55115e+06	3.61404e+06	3.96818e+06	2.95649e+06	3.74772e+06
Com_41497_pos	Tagatose	C6 H12 O6	180.064	16.287	181.071	No results	Full match	Full match	6.38524e+06	7.22635e+06	3.29624e+06	1.57369e+06	6.63529e+06	2.87405e+06	1.96924e+06	2.10741e+06	9.38199e+06	3.91561e+06	2.3834e+06	2.23008e+06	2.69036e+06	2.63472e+06	2.2821e+06	2.35156e+06	2.39006e+06	2.33563e+06	2.08751e+06	2.07939e+06	2.33939e+06	2.48813e+06	2.2182e+06	2.53396e+06	2.23452e+06	2.54942e+06	2.6385e+06	2.15901e+06	2.33467e+06	2.7407e+06	1.15022e+07	3.48382e+06	2.26955e+06	2.26424e+06	2.10427e+06	2.23401e+06	2.1505e+06	2.27955e+06	2.54241e+06	2.34524e+06	2.41985e+06
Com_2246_pos	Fucose	C6 H12 O5	164.069	1.3	165.076	No results	No results	Full match	1.27916e+08	8.30444e+07	1.09033e+08	1.09129e+08	8.752e+07	1.29675e+08	1.91568e+08	1.88098e+08	1.93896e+08	1.71209e+08	1.75867e+08	1.9887e+08	109365018	1.11441e+08	9.2396e+07	112207742	1.14207e+08	8.45591e+07	2.03818e+08	2.53795e+08	1.77994e+08	218251990	2.47231e+08	3.08027e+08	5.62015e+08	5.11848e+08	5.02906e+08	5.04962e+08	4.25028e+08	4.48149e+08	2.09956e+08	2.44658e+08	2.55585e+08	2.12132e+08	2.33298e+08	2.65562e+08	2.64318e+08	3.97819e+08	3.05453e+08	290793034	2.37203e+08
Com_73736_pos	Trehalose	C12 H22 O11	342.117	8.079	343.124	No results	No results	Full match	262560	258596	484717	245880	361285	277219	1.54829e+06	2.00718e+06	1.54054e+06	1.67644e+06	1.58699e+06	1.66196e+06	1.16183e+06	1.60739e+06	1.37621e+06	1.71778e+06	1.64417e+06	1.71312e+06	148205	171688	154825	168889	212812	243816	661930	758522	346663	531454	538826	546105	2.42928e+06	3.54446e+06	3.04263e+06	3.05495e+06	2.48469e+06	2.9716e+06	532651	507292	484612	455901	575565
Com_856_pos	Maltotriose	C18 H32 O16	504.17	1.333	505.176	No results	No results	Full match	4.99528e+07	4.51626e+07	4.5749e+07	4.94481e+07	5.62933e+07	4.26105e+07	6.04753e+07	6.34579e+07	6.08181e+07	6.68984e+07	7.18736e+07	6.52239e+07	171600425	1.83084e+08	1.658e+08	162553839	1.59439e+08	1.66462e+08	7.17785e+07	6.81441e+07	5.59692e+07	6.33208e+07	6.02135e+07	6.22264e+07	1.66569e+08	166841759	1.75934e+08	1.63421e+08	153121774	1.58646e+08	4.74699e+07	4.79787e+07	5.56071e+07	4.79886e+07	4.99623e+07	5.59953e+07	2.37493e+08	2.03059e+08	2.28561e+08	217822649	2.08637e+08
Com_71179_pos	Arabinose	C5 H10 O5	150.053	1.576	151.06	No results	No results	Full match	1.32881e+06	1.29457e+06	1.32963e+06	1.36542e+06	1.35804e+06	1.41477e+06	1.3038e+06	904787	1.0183e+06	1.23118e+06	1.10968e+06	1.19527e+06	931594	1.08397e+06	997295	1.12255e+06	873515	865818	1.45611e+06	1.42657e+06	1.65613e+06	1.34006e+06	1.43539e+06	1.2615e+06	1.16531e+06	1.29902e+06	1.21491e+06	1.14924e+06	1.30738e+06	1.25952e+06	1.23027e+06	1.21999e+06	1.07295e+06	1.31217e+06	1.04649e+06	1.19993e+06	1.08667e+06	1.13437e+06	1.17781e+06	1.04452e+06	969214
Com_25432_neg	Threose	C4 H8 O4	120.042	7.887	119.035	No results	No results	Full match	1.37028e+06	2.32171e+06	2.18752e+06	2.44411e+06	1.87438e+06	2.97071e+06	2.98592e+06	2.20389e+06	2.35732e+06	2.47687e+06	2.20163e+06	2.22757e+06	1.16734e+06	1.0455e+06	931183	841144	823785	677532	2.2534e+06	2.59486e+06	3.27243e+06	2.94108e+06	3.37017e+06	3.30183e+06	3.50402e+06	3.49326e+06	2.60734e+06	2.59133e+06	2.40519e+06	2.80386e+06	2.07702e+06	2.08529e+06	1.41879e+06	1.64597e+06	1.3565e+06	920031	2.04729e+06	2.42487e+06	2.2294e+06	1.96659e+06	1.99714e+06
Com_24051_neg	ADP-ribose	C15 H23 N5 O14 P2	559.072	1.416	558.065	No results	No results	Full match	622637	787842	706702	716874	720070	759398	1.06081e+06	1.0009e+06	997032	911068	1.08252e+06	1.05843e+06	583985	688202	582702	806386	796392	762977	2.20588e+06	1.72825e+06	1.80492e+06	1.72269e+06	2.11661e+06	1.63956e+06	1.77833e+06	2.22391e+06	2.09647e+06	1.86599e+06	1.85973e+06	1.90989e+06	555866	515062	556240	635026	508270	599641	1.48752e+06	1.561e+06	1.45493e+06	1.48089e+06	1.61682e+06
Com_28851_pos	Cyclic ADP-ribose	C15 H21 N5 O13 P2	541.062	1.726	542.069	Full match	Full match	No results	864895	1.04116e+06	999008	918657	1.02516e+06	1.14602e+06	1.20741e+06	1.42996e+06	1.15409e+06	1.34522e+06	1.30873e+06	1.20014e+06	501717	488519	539389	497420	490531	450454	2.00264e+07	1.89272e+07	2.06091e+07	1.66568e+07	1.71993e+07	6.84669e+06	5.66468e+06	4.63189e+06	5.687e+06	4.74622e+06	5.71049e+06	4.96519e+06	1.2985e+06	1.38598e+06	1.27933e+06	1.48154e+06	1.3175e+06	1.27706e+06	3.24682e+06	4.57959e+06	4.57863e+06	4.3289e+06	4.21849e+06
Com_58343_pos	1-O-(3,4,5-Trimethoxybenzoyl)-beta-L-galactopyranose	C16 H22 O10	374.12	6.765	375.127	Full match	No results	No results	804362	791406	971241	808536	860838	932507	360091	319961	299614	348841	334052	352079	271931	180882	171393	241500	180759	263710	228053	233618	242811	234468	244308	235709	279475	234714	307689	281432	323748	253714	278193	253146	276932	262827	255165	251739	379438	346561	398335	359579	496814
Com_10344_pos	Methenolone	C20 H30 O2	302.225	13.858	303.232	Full match	Full match	Full match	7.5653e+06	1.00778e+07	9.84448e+06	1.30477e+07	7.83307e+06	5.48823e+06	1.66442e+07	1.46525e+07	1.48363e+07	1.563e+07	1.88667e+07	1.62837e+07	1.21489e+07	1.19367e+07	1.26353e+07	1.10743e+07	1.25918e+07	1.03108e+07	3.64046e+06	4.01558e+06	5.14119e+06	4.45372e+06	4.17487e+06	3.20215e+06	3.87441e+06	3.5287e+06	3.67933e+06	3.55746e+06	5.09467e+06	4.00286e+06	6.57514e+06	8.05607e+06	8.95209e+06	7.35867e+06	9.18567e+06	8.28473e+06	1.30793e+07	9.75911e+06	8.61273e+06	9.2926e+06	1.02018e+07
Com_10708_pos	Epitestosterone	C19 H28 O2	288.209	15.718	289.216	Full match	Full match	Full match	1.05662e+07	8.50594e+06	7.61258e+06	9.4953e+06	6.83756e+06	8.36321e+06	1.67797e+07	1.31827e+07	1.37401e+07	1.3916e+07	1.25512e+07	1.22316e+07	4.81268e+07	2.44897e+07	3.02204e+07	3.0566e+07	2.78856e+07	2.85136e+07	3.97517e+06	6.98905e+06	5.56266e+06	4.82364e+06	3.27346e+06	3.80372e+06	1.84806e+06	2.35679e+06	3.02615e+06	2.64515e+06	2.65299e+06	2.3995e+06	9.647e+07	3.53848e+07	4.20339e+07	3.98422e+07	4.09173e+07	3.96848e+07	3.06099e+07	2.7672e+07	1.95188e+07	1.66376e+07	1.86614e+07
Com_6551_pos	19-Nortestosterone	C18 H26 O2	274.193	11.724	275.2	Full match	Full match	Full match	8.18816e+06	8.72406e+06	7.69265e+06	8.71115e+06	8.46278e+06	9.54703e+06	1.31857e+07	1.42064e+07	1.3755e+07	1.40529e+07	1.25485e+07	1.32256e+07	4.54417e+07	4.46864e+07	4.72294e+07	4.60282e+07	4.65871e+07	4.60892e+07	2.30541e+06	2.48329e+06	2.25248e+06	2.1435e+06	2.28047e+06	1.7657e+06	3.95984e+06	4.04652e+06	4.88464e+06	5.16722e+06	4.30204e+06	4.44462e+06	5.26551e+06	5.29417e+06	4.80489e+06	5.48474e+06	5.38964e+06	5.48864e+06	2.21747e+07	2.22068e+07	1.99446e+07	1.87385e+07	2.20531e+07
Com_14314_pos	7α-Hydroxytestosterone	C19 H28 O3	304.204	12.11	305.211	Full match	No results	Full match	1.98324e+06	2.67058e+06	2.38284e+06	2.99702e+06	2.36336e+06	2.35937e+06	8.36276e+06	8.28318e+06	6.48078e+06	7.74524e+06	8.28886e+06	7.86624e+06	9.42473e+06	1.03875e+07	9.18346e+06	9.32355e+06	1.05168e+07	9.86681e+06	1.80215e+06	2.25066e+06	1.91981e+06	1.82524e+06	1.64509e+06	1.31032e+06	2.79755e+06	2.66331e+06	2.34353e+06	2.5365e+06	2.10152e+06	2.77736e+06	6.19217e+06	7.48916e+06	6.36544e+06	7.30662e+06	6.90472e+06	7.47845e+06	1.38905e+07	8.74701e+06	7.7673e+06	1.1534e+07	1.06722e+07
Com_17182_pos	5α-Androstan-3,6,17-trione	C19 H26 O3	302.188	14.968	303.196	Full match	No results	Full match	2.07797e+07	1.41173e+07	2.00069e+07	1.90708e+07	1.78402e+07	1.42996e+07	2.85655e+07	1.99089e+07	2.37031e+07	2.20217e+07	18295674	1.59458e+07	31737494	1.64058e+07	2.624e+07	1.85886e+07	2.34461e+07	2.11485e+07	1.04499e+07	1.31992e+07	1.16673e+07	1.21787e+07	1.29369e+07	1.24314e+07	7.76185e+06	7.87393e+06	6.89291e+06	8.47424e+06	8.45925e+06	7.51059e+06	3.76329e+07	2.87809e+07	1.75598e+07	2.51774e+07	2.50954e+07	3.21091e+07	1.93333e+07	2.41029e+07	1.72599e+07	2.00296e+07	1.91096e+07
Com_10196_pos	Testosterone	C19 H28 O2	288.209	15.218	289.216	Full match	No results	Full match	15089197	1.16732e+07	1.11221e+07	1.10478e+07	1.16416e+07	1.16543e+07	1.87682e+07	1.45039e+07	1.81462e+07	1.4411e+07	2.37214e+07	1.4164e+07	2.39457e+07	2.08365e+07	2.72013e+07	2.22004e+07	2.87596e+07	2.89185e+07	4.81357e+06	6.42584e+06	5.33014e+06	5.52141e+06	6.10971e+06	4.78608e+06	5.45289e+06	4.60449e+06	4.47796e+06	4.60267e+06	5.43935e+06	5.06987e+06	1.03373e+08	8.3013e+07	7.2468e+07	9.39644e+07	8.45853e+07	7.73227e+07	1.3284e+07	2.24497e+07	1.77887e+07	1.48769e+07	1.34621e+07
Com_40202_pos	6-Pentyl-2H-pyran-2-one	C10 H14 O2	166.099	12.878	167.107	Full match	No results	Full match	2.53211e+06	2.20374e+06	2.23316e+06	2.00487e+06	2.38888e+06	2.54481e+06	2.09245e+06	2.71883e+06	2.50046e+06	2.78023e+06	3.17642e+06	2.32361e+06	4.5834e+06	3.78395e+06	3.47266e+06	4.14835e+06	3.70917e+06	4.77667e+06	1.66606e+06	1.63555e+06	1.48857e+06	1.47905e+06	1.24231e+06	1.36038e+06	1.77499e+06	2.13108e+06	2.08627e+06	1.7182e+06	1.73263e+06	2.32275e+06	2.25826e+06	2.29533e+06	2.79997e+06	2.45831e+06	2.57812e+06	3.27015e+06	3.8989e+06	3.37435e+06	2.93204e+06	3.33807e+06	2.96505e+06
Com_22984_pos	Mesterolone	C20 H32 O2	304.24	12.558	305.248	Full match	No results	Full match	9.91569e+06	620793	829434	754345	633980	885508	1.02181e+06	1.0879e+06	1.48198e+07	2.29461e+06	1.54922e+07	986780	459977	710144	604111	590571	461760	678877	2.7771e+07	2.96101e+07	3.00241e+07	2.84586e+07	2.48641e+07	2.63061e+07	483384	513148	365759	436811	414549	320526	335272	590911	456085	560144	491758	556315	2.82282e+06	2.95439e+06	2.8441e+06	2.43598e+06	3.16849e+06
Com_36958_pos	17α-Hydroxyprogesterone	C21 H30 O3	330.22	11.663	331.227	Full match	No results	Full match	1.67006e+06	1.77792e+06	1.42633e+06	1.91087e+06	1.4307e+06	1.14745e+06	3.11059e+06	3.50104e+06	2.97932e+06	3.19942e+06	2.41692e+06	2.91909e+06	2.64046e+06	3.7711e+06	3.93254e+06	3.0324e+06	3.23133e+06	2.82854e+06	1.20521e+06	1.24488e+06	1.20813e+06	1.24928e+06	1.40613e+06	867853	3.8955e+06	3.07059e+06	4.09766e+06	3.55781e+06	5.24357e+06	3.57268e+06	6.81737e+06	6.88873e+06	6.20758e+06	7.81412e+06	8.29766e+06	6.3134e+06	4.39753e+06	3.66165e+06	4.33777e+06	4.68623e+06	3.82971e+06
Com_49827_pos	17beta-Trenbolone	C18 H22 O2	270.162	14.077	271.169	Full match	No results	Full match	2.1491e+06	1.57555e+06	1.57849e+06	1.46817e+06	1.11429e+06	2.7653e+06	2.0488e+06	2.07762e+06	2.29437e+06	1.89952e+06	1.44173e+06	1.97525e+06	3.38574e+06	2.59305e+06	2.44434e+06	2.73385e+06	2.51328e+06	2.88586e+06	1.07492e+06	1.24745e+06	1.28176e+06	1.18533e+06	1.10757e+06	1.07776e+06	1.24588e+06	1.33095e+06	1.1019e+06	930986	1.09553e+06	1.3792e+06	2.3156e+06	2.08003e+06	3.11582e+06	2.77062e+06	2.13366e+06	2.91397e+06	2.91321e+06	1.98769e+06	1.90171e+06	1.90881e+06	2.25062e+06
Com_6924_pos	Tetrahydrocortisone	C21 H32 O5	364.225	11.701	365.233	Full match	No results	Full match	5.00774e+06	5.09137e+06	4.55035e+06	4.41065e+06	4.97725e+06	5.48413e+06	7.1931e+06	7.06682e+06	8.18601e+06	7.07424e+06	7.32321e+06	7.16454e+06	2.62425e+07	2.59907e+07	2.3559e+07	2.36883e+07	2.68191e+07	2.35411e+07	2.40907e+06	2.68222e+06	2.5591e+06	2.13785e+06	2.19245e+06	2.58137e+06	4.92158e+07	4.92393e+07	5.15195e+07	5.23336e+07	5.25248e+07	5.23012e+07	1.38652e+08	1.47977e+08	1.47914e+08	1.55249e+08	1.39557e+08	1.54831e+08	3.98961e+07	3.78729e+07	39721736	3.46148e+07	3.90599e+07
Com_10620_pos	Apocynin	C9 H10 O3	166.063	8.825	167.07	Full match	No results	Full match	6.7809e+07	7.56166e+07	6.72106e+07	67448878	7.89341e+07	7.65646e+07	5.99302e+07	6.02936e+07	57145484	5.75233e+07	5.57522e+07	5.33505e+07	2.7307e+07	2.24862e+07	2.60015e+07	2.02729e+07	2.64468e+07	2.22101e+07	8.54523e+07	9.864e+07	9.06304e+07	8.77587e+07	9.49668e+07	8.03469e+07	5.55892e+07	4.48437e+07	5.42802e+07	4.79857e+07	6.13215e+07	5.53829e+07	7.45745e+07	7.38431e+07	7.09534e+07	7.67223e+07	79057903	7.69079e+07	4.02197e+07	3.88222e+07	3.94029e+07	4.12095e+07	3.97243e+07
Com_1480_pos	1-(3-acetyl-2,4,6-trihydroxyphenyl)ethan-1-one	C10 H10 O5	210.053	6.996	211.06	Full match	No results	Full match	1.23731e+08	1.75956e+08	1.6526e+08	1.02306e+08	1.06589e+08	1.14428e+08	225040852	2.14985e+08	203738301	2.21451e+08	2.29818e+08	2.46842e+08	9.39021e+08	1000743180	9.33058e+08	9.78272e+08	8.86933e+08	9.6895e+08	2.12479e+07	1.93132e+07	1.84925e+07	2.25489e+07	1.92354e+07	2.19256e+07	1.36539e+08	1.2311e+08	140624429	1.35743e+08	1.21624e+08	1.33995e+08	1.56884e+08	1.74205e+08	1.91265e+08	1.89044e+08	1.84444e+08	1.90543e+08	1.20695e+08	1.32429e+08	1.35987e+08	1.32726e+08	1.39776e+08
Com_34290_pos	3',4'-Dihydroxyphenylacetone	C9 H10 O3	166.063	10.11	167.07	Full match	No results	Full match	1.23006e+06	1.05338e+06	1.31891e+06	1.30986e+06	1.40357e+06	1.04109e+06	1.48343e+06	1.80851e+06	1.73848e+06	1.62334e+06	2.1845e+06	1.99178e+06	1.95209e+06	2.11408e+06	2.24404e+06	1.97359e+06	2.27038e+06	1.79986e+06	1.61726e+06	2.23078e+06	2.05763e+06	1.69988e+06	1.86521e+06	1.51102e+06	8.6259e+06	9.01714e+06	9.02767e+06	9.63295e+06	9.59558e+06	9.93064e+06	1.60633e+07	1.45211e+07	1.58343e+07	1.69393e+07	1.67135e+07	1.58299e+07	3.78174e+06	4.1399e+06	4.14769e+06	4.08448e+06	3.66964e+06
Com_16308_pos	α-Lapachone	C15 H14 O3	242.094	9.27	243.102	Full match	No results	Full match	4.83758e+06	3.43885e+06	4.87026e+06	4.66433e+06	3.29072e+06	2.62339e+06	660811	1.16473e+06	2.33859e+06	1.37201e+06	876305	1.7857e+06	1.16079e+06	1.6983e+06	1.35583e+06	1.53731e+06	1.50266e+06	1.14634e+06	3.8642e+06	3.44834e+06	3.25138e+06	3.54462e+06	3.04098e+06	1.86191e+06	4.79239e+06	4.00084e+06	4.5238e+06	4.46431e+06	3.47368e+06	4.27953e+06	4.45676e+07	5.1074e+07	4.41598e+07	5.60126e+07	4.86244e+07	4.5862e+07	3.6573e+06	3.2746e+06	3.24503e+06	3.25508e+06	3.70762e+06
Com_37005_pos	Progesterone	C21 H30 O2	314.225	11.926	315.232	Full match	No results	Full match	1.99795e+06	2.40594e+06	2.75355e+06	2.18953e+06	2.72348e+06	2.14599e+06	2.53125e+06	5.29243e+06	6.78081e+06	5.39888e+06	6.18572e+06	6.2993e+06	5.17624e+06	6.53933e+06	5.6697e+06	3.02765e+06	2.41999e+06	4.40598e+06	1.05678e+06	1.86493e+06	1.67627e+06	1.04554e+06	1.77931e+06	1.88503e+06	7.98418e+06	7.02591e+06	7.29618e+06	7.00447e+06	6.68933e+06	8.3575e+06	1.27592e+07	1.23084e+07	1.32756e+07	1.20615e+07	1.32206e+07	1.27205e+07	4.80658e+06	4.44842e+06	3.78471e+06	3.90941e+06	5.23687e+06
Com_4521_pos	Isophorone	C9 H14 O	138.105	10.446	139.112	Full match	No results	Full match	1.69653e+07	1.89761e+07	1.79112e+07	2.16604e+07	2.42039e+07	2.3559e+07	4.51753e+07	4.00664e+07	4.43676e+07	3.92391e+07	4.05962e+07	4.59459e+07	1.5551e+08	1.63741e+08	1.66629e+08	1.68509e+08	1.62995e+08	1.50087e+08	2.68357e+07	2.47776e+07	2.63375e+07	2.39346e+07	2.52122e+07	2.32498e+07	1.60534e+07	1.51455e+07	1.31124e+07	1.36571e+07	1.77142e+07	1.32672e+07	3.10513e+07	3.06175e+07	3.24111e+07	3.33376e+07	3.08545e+07	3.06376e+07	8.05857e+07	7.60862e+07	6.87628e+07	7.38382e+07	7.89931e+07
Com_7972_pos	5α-Dihydrotestosterone	C19 H30 O2	290.224	13.801	291.232	Full match	No results	Full match	5.54271e+06	5.03651e+06	5.42036e+06	5.53964e+06	5.64007e+06	6.70859e+06	8.18524e+07	1.10181e+07	1.40344e+07	1.35305e+07	1.95208e+07	9.77673e+07	4.10572e+07	4.06984e+07	3.23914e+07	3.33586e+07	4.29615e+07	4.38663e+07	3.49566e+06	2.52572e+06	3.18991e+06	3.84648e+06	4.02949e+06	2.61724e+07	11654497	1.37496e+07	1.43002e+07	1.48678e+07	1.4279e+07	1.75998e+07	1.29843e+07	1.68131e+07	1.7015e+07	1.76217e+07	1.79552e+07	1.70489e+07	3.16082e+07	2.94288e+07	2.28649e+07	2.50141e+07	2.94323e+07
Com_31115_pos	Medroxyprogesterone	C22 H32 O3	344.235	11.909	345.243	Full match	No results	Full match	1.98006e+06	2.35863e+06	1.97665e+06	1.39125e+06	2.56612e+06	1.61897e+06	2.13565e+06	3.73923e+06	3.20988e+06	2.9433e+06	2.45405e+06	2.89885e+06	4.16971e+06	4.10148e+06	5.36532e+06	5.28614e+06	1.17635e+06	5.31107e+06	813397	715795	578711	667665	666827	492523	2.07221e+06	1.75487e+06	1.58548e+06	2.28702e+06	1.44502e+06	2.06448e+06	2.9217e+06	2.17167e+06	3.20005e+06	7.09353e+06	3.47865e+06	3.28622e+06	2.92214e+06	2.23608e+06	3.84115e+06	3.05456e+06	3.56459e+06
Com_525_neg	17α-Hydroxypregnenolone	C21 H32 O3	332.235	14.452	331.228	Full match	No results	Full match	8.0589e+08	8.73603e+08	7.2608e+08	8.43569e+08	7.65115e+08	8.48291e+08	1363326728	1162760053	1319349280	1257607727	1396440486	1344143625	8.64683e+08	793364618	7.41329e+08	7.1967e+08	8.02798e+08	7.68296e+08	2.23932e+08	231301984	2.2473e+08	2.33551e+08	2.16881e+08	2.16809e+08	2.89827e+08	3.37397e+08	8.0051e+07	3.09349e+08	3.01188e+08	2.67781e+08	7.79589e+08	6.87048e+08	7.18799e+08	9.47378e+08	8.05322e+08	6.71154e+08	6.80754e+08	6.38244e+08	7.27358e+08	7.03476e+08	7.43739e+08
Com_46697_pos	S-(Methyl)Glutathione	C11 H19 N3 O6 S	321.1	1.535	322.107	No results	No results	Full match	4.17143e+06	4.69021e+06	5.44283e+06	6.04101e+06	5.49735e+06	7.99347e+06	5.76272e+06	5.74854e+06	5.88937e+06	5.55534e+06	6.39912e+06	7.36747e+06	496568	535973	354123	451522	430859	367803	5.43718e+06	4.79467e+06	4.2686e+06	4.28817e+06	4.09678e+06	4.10585e+06	3.0802e+06	1.51724e+06	3.03407e+06	2.31585e+06	1.608e+06	1.6784e+06	951074	953199	829656	887550	856751	910570	3.10831e+06	3.87706e+06	3.82219e+06	2.67874e+06	3.31959e+06
Com_64004_pos	Boldione	C19 H24 O2	284.177	11.062	285.185	No results	No results	Full match	567294	571406	783661	545638	516837	552240	638995	756203	718022	608728	712622	592577	1.08026e+06	1.06532e+06	1.06693e+06	1.17242e+06	1.12795e+06	874214	570978	614215	567797	769229	639962	672999	1.02248e+06	903167	1.38459e+06	1.14478e+06	1.15958e+06	920220	1.91763e+06	2.16236e+06	1.89948e+06	1.68529e+06	1.56815e+06	1.88649e+06	1.11853e+06	1.14646e+06	923123	1.3373e+06	1.28513e+06
Com_2925_pos	4-Methyl-2-pentanone	C6 H12 O	100.089	1.316	101.096	No results	No results	Full match	1.44384e+08	1.30349e+08	1.34338e+08	1.25478e+08	1.33049e+08	1.26778e+08	1.58812e+08	169313281	1.61185e+08	1.78329e+08	1.78445e+08	1.71228e+08	2.98671e+07	3.15472e+07	2.80954e+07	2.87824e+07	2.78519e+07	2.6548e+07	1.20671e+07	1.18251e+07	1.19762e+07	1.37327e+07	1.13001e+07	1.01736e+07	3.83383e+07	7.10952e+07	6.74102e+07	7.54006e+07	4.12783e+07	7.49122e+07	7.78708e+07	9.21358e+07	9.42825e+07	1.01727e+08	8.82534e+07	7.67776e+07	1.21719e+08	9.58855e+07	1.1642e+08	1.08521e+08	1.14691e+08
Com_25817_pos	S-Lactoyglutathione	C13 H21 N3 O8 S	379.105	3.158	380.113	No results	No results	Full match	4.21105e+06	3.67026e+06	4.17212e+06	4.19645e+06	3.29777e+06	4.37595e+06	2.93635e+06	4.43019e+06	4.83241e+06	5.14946e+06	4.43685e+06	4.8934e+06	2.02315e+06	1.74932e+06	1.31103e+06	1.89937e+06	2.2206e+06	2.00153e+06	1.53363e+07	1.36207e+07	1.37821e+07	1.51327e+07	9.30796e+06	1.51883e+07	4.29157e+06	4.408e+06	2.74375e+06	3.97065e+06	4.52161e+06	4.40225e+06	2.21701e+07	7.7038e+06	1.97646e+07	1.93536e+07	2.65091e+07	2.81739e+07	4.62878e+06	4.64739e+06	5.35543e+06	4.62798e+06	3.52044e+06
Com_52185_pos	Methyltestosterone	C20 H30 O2	302.225	10.824	303.232	No results	No results	Full match	1.01758e+06	1.35969e+06	1.35102e+06	968825	952219	1.00066e+06	3.3768e+06	3.08104e+06	3.86856e+06	2.62603e+06	3.8381e+06	3.34873e+06	2.2068e+06	1.90897e+06	2.64068e+06	2.17301e+06	1.08864e+06	802435	801803	660601	920998	953486	883083	1.02944e+06	3.00649e+06	3.22453e+06	2.57825e+06	2.48372e+06	3.17209e+06	3.78539e+06	4.91223e+06	5.11577e+06	5.93046e+06	5.2778e+06	7.73382e+06	5.29113e+06	2.15425e+06	2.67366e+06	2.04308e+06	1.9973e+06	2.12973e+06
Com_3262_pos	Pregnenolone	C21 H32 O2	316.24	13.803	317.247	No results	No results	Full match	1.58588e+07	1.81772e+07	1.25203e+07	1.33299e+07	2.08345e+07	15369649	4.25861e+07	3.72483e+07	3.78131e+07	3.90684e+07	3.46771e+07	3.26299e+07	1.90941e+07	2.22835e+07	1.6772e+07	1.7666e+07	1.73387e+07	1.66294e+07	1.13293e+07	1.62129e+07	1.46147e+07	1.33541e+07	1.3849e+07	1.00978e+07	1.07267e+07	1.42446e+07	1.49886e+07	1.33734e+07	11107759	1.34396e+07	7.61395e+07	6.45792e+07	7.36959e+07	6.91585e+07	7.3864e+07	7.26066e+07	7.32911e+07	5.59744e+07	3.92856e+07	5.06222e+07	4.47534e+07
Com_44745_pos	1-(4-Methoxyphenyl)-2-propanone	C10 H12 O2	164.084	13.789	147.08	No results	No results	Full match	5.1523e+06	7.05634e+06	6.01016e+06	7.84976e+06	6.06073e+06	8.6683e+06	4.44187e+06	3.54358e+06	3.86733e+06	2.95586e+06	2.9667e+06	3.80334e+06	5.13881e+06	4.24241e+06	2.98889e+06	4.76157e+06	3.50447e+06	3.49152e+06	1.53684e+06	1.48632e+06	1.16799e+06	1.3901e+06	2.26353e+06	1.1405e+06	2.42212e+06	3.17917e+06	1.68643e+06	2.657e+06	2.66735e+06	2.56583e+06	1.90584e+06	2.19048e+06	1.98409e+06	2.13769e+06	2.18017e+06	2.40774e+06	3.66347e+06	4.32284e+06	2.30563e+06	2.924e+06	3.10811e+06
Com_14639_pos	Deoxycorticosterone	C21 H30 O3	330.219	13.648	331.227	No results	No results	Full match	4.84726e+06	3.67769e+06	1.33087e+07	1.33627e+07	5.15124e+06	4.86683e+06	2.78637e+07	2.53988e+07	2.20641e+07	2.14089e+07	1.68088e+07	2.72689e+07	1.05818e+07	9.08033e+06	9.01351e+06	1.97572e+07	1.17075e+07	1.46014e+07	5.90743e+06	6.06484e+06	3.64427e+06	4.32738e+06	3.46433e+06	3.63121e+06	1.30052e+07	9.89487e+06	9.55166e+06	15454491	1.25428e+07	1.20235e+07	1.49232e+07	1.86026e+07	1.84203e+07	2.27883e+07	1.95109e+07	1.92076e+07	7.30815e+06	1.59422e+07	5.08871e+06	1.18877e+07	1.45329e+07
Com_38290_pos	3b,7b-Dihydroxy-5-androsten-17-one	C19 H28 O3	304.204	14.749	305.211	No results	No results	Full match	2.89233e+06	3.72941e+06	2.59066e+06	3.77856e+06	2.81598e+06	3.11724e+06	4.38385e+06	5.48031e+06	6.47199e+06	4.1077e+06	4.83524e+06	5.52555e+06	1.50581e+07	1.07416e+07	1.19684e+07	1.2097e+07	7.96427e+06	9.42159e+06	1.55044e+06	3.66145e+06	3.267e+06	3.05874e+06	3.8933e+06	1.74668e+06	1.95267e+06	1.9882e+06	1.92963e+06	2.07916e+06	2.57571e+06	1.66082e+06	5.72387e+06	5.3e+06	3.90963e+06	6.35756e+06	5.27569e+06	5.40692e+06	5.35608e+06	3.92016e+06	3.18444e+06	4.60559e+06	3.98601e+06
Com_3597_neg	7-Hydroxy-4-chromone	C9 H6 O3	162.031	8.999	161.024	No results	No results	Full match	2.90172e+07	2.95814e+07	2.38482e+07	2.31311e+07	2.15703e+07	2.01672e+07	3.19919e+07	3.23977e+07	2.84805e+07	3.32333e+07	3.19678e+07	3.19114e+07	3.39903e+07	2.93185e+07	2.55603e+07	2.37125e+07	2.57223e+07	2.70385e+07	6.87048e+07	5.80644e+07	5.45165e+07	8.52679e+07	5.79774e+07	5.9563e+07	3.22829e+07	4.86695e+07	4.25667e+07	4.17808e+07	4.41947e+07	3.98114e+07	3.78453e+06	3.08547e+06	2.40067e+06	3.00179e+06	2.53675e+06	2.07152e+06	2.80968e+07	2.82979e+07	3.1375e+07	2.86835e+07	3.40374e+07
Com_11193_neg	7-Hydroxy-3,4-dihydrocarbostyril	C9 H9 N O2	163.063	8.476	162.056	No results	No results	Full match	3.03227e+06	3.79741e+06	2.8078e+06	3.56978e+06	2.42152e+06	2.69513e+06	6.28975e+06	6.29057e+06	7.24378e+06	5.44876e+06	5.90963e+06	5.36146e+06	3.73833e+06	3.77223e+06	3.19031e+06	3.93217e+06	3.38152e+06	3.16538e+06	4.56497e+06	4.19898e+06	5.18329e+06	4.24044e+06	3.95961e+06	3.92591e+06	3.23849e+06	4.01907e+06	4.09846e+06	3.9348e+06	3.37986e+06	4.63602e+06	1.39517e+07	1.21438e+07	1.09938e+07	1.52184e+07	1.3438e+07	1.02633e+07	4.12082e+06	4.81249e+06	3.87634e+06	4.51665e+06	4.60558e+06
Com_7102_neg	NSI-189	C22 H30 N4 O	366.241	12.145	365.234	No results	No results	Full match	8.24969e+06	1.09882e+07	7.48907e+06	8.55732e+06	8.96615e+06	9.59309e+06	7.08289e+06	6.66807e+06	7.40524e+06	6.33161e+06	6.2581e+06	5.78797e+06	1.23506e+06	1.11413e+06	2.72889e+06	1.23655e+06	1.474e+06	1.13609e+06	1.20508e+06	1.02791e+06	786054	1.04064e+06	1.07239e+06	948321	5.18254e+06	5.65651e+06	5.17982e+06	5.6173e+06	5.69056e+06	4.41411e+06	568942	372261	432368	523964	648428	521906	3.71894e+06	4.42135e+06	3.72589e+06	3.6189e+06	4.89597e+06
Com_196_neg	Tropolone	C7 H6 O2	122.037	3.703	121.029	No results	No results	Full match	3.75709e+07	5.25475e+07	3.49741e+07	3.75036e+07	3.97723e+07	4.66529e+07	4.43997e+07	4.35504e+07	4.75561e+07	5.24569e+07	5.28168e+07	5.44661e+07	3.26457e+07	3.38645e+07	3.01908e+07	3.1232e+07	3.01522e+07	3.25871e+07	6.3629e+07	3.53326e+07	5.01692e+07	3.56126e+07	3.6353e+07	3.72652e+07	6.87783e+07	3.4627e+07	6.21568e+07	5.86581e+07	5.88687e+07	6.32325e+07	2879444769	2067285666	2387116375	3552823987	2876062952	2177118462	4.28078e+07	6.35577e+07	8.32827e+07	7.62056e+07	5.81246e+07
Com_7643_pos	Carvone	C10 H14 O	150.104	13.213	151.112	Full match	Full match	No results	3.65519e+07	3.78657e+07	3.72185e+07	3.29651e+07	3.69455e+07	3.14036e+07	4.72316e+07	5.07353e+07	4.18227e+07	4.91995e+07	4.55402e+07	4.06701e+07	6.57165e+07	6.40554e+07	8.21283e+07	5.90229e+07	6.94716e+07	6.10384e+07	2.39849e+07	2.50986e+07	2.33285e+07	2.50131e+07	2.17638e+07	2.00642e+07	2.29872e+07	2.5398e+07	2.40942e+07	2.81738e+07	3.04393e+07	2.70121e+07	4.19886e+07	4.08178e+07	4.18769e+07	4.1615e+07	4.5208e+07	4.84886e+07	5.8708e+07	4.42633e+07	39654556	4.35831e+07	4.72447e+07
Com_6974_pos	L-(-)-Carvone	C10 H14 O	150.104	10.845	151.112	Full match	Full match	No results	9.23957e+07	9.52233e+07	8.60229e+07	8.43784e+07	9.5915e+07	9.03174e+07	3.76322e+07	4.14504e+07	3.92326e+07	3.53087e+07	3.50036e+07	3.65081e+07	1.44146e+08	1.43715e+08	1.45501e+08	1.36331e+08	1.79756e+08	1.3695e+08	1.77712e+07	2.0761e+07	1.70683e+07	1.79916e+07	1.92282e+07	2.16109e+07	2.21515e+07	2.00743e+07	2.05843e+07	2.05883e+07	2.20147e+07	1.98582e+07	5.68504e+07	5.29063e+07	5.18804e+07	59174965	5.87634e+07	5.6952e+07	4.69477e+07	5.37151e+07	3.98108e+07	4.19529e+07	4.36e+07
Com_25843_pos	7-hydroxy-3-(4-methoxyphenyl)-4H-chromen-4-one	C16 H12 O4	268.074	13.941	269.081	Full match	Full match	No results	341137	326339	321238	315166	342355	334821	1.81601e+07	2.69665e+07	1.39661e+07	7.16505e+06	7.47487e+06	8.22225e+06	2.31056e+06	2.71518e+06	551588	2.62733e+06	1.01318e+06	3.14899e+06	179209	199466	208271	194570	219475	224092	284976	313768	296817	305047	307548	287624	386941	371887	367243	324604	324422	376974	1.2836e+06	1.72686e+06	1.31195e+06	1.47011e+06	1.27503e+06
Com_10310_pos	Acetophenone	C8 H8 O	120.057	14.16	121.065	Full match	Full match	No results	1.58763e+07	1.42653e+07	1.34073e+07	1.21888e+07	1.54915e+07	1.54488e+07	18328807	1.8751e+07	1.9509e+07	1.842e+07	1.48064e+07	1.28815e+07	1.15991e+07	4.70325e+06	8.98488e+06	5.44435e+06	1.46478e+07	1.19102e+07	2.78431e+07	2.66717e+07	2.41562e+07	2.44506e+07	2.66039e+07	2.57916e+07	2.23605e+07	2.10988e+07	2.40413e+07	2.0334e+07	2.40888e+07	2.35175e+07	101704431	1.03105e+08	108251576	9.36989e+07	9.51923e+07	102751802	2.41114e+07	1.87547e+07	1.57709e+07	1.54701e+07	1.80072e+07
Com_11314_pos	Daidzein	C15 H10 O4	254.058	13.125	255.065	Full match	Full match	No results	932224	1.12602e+06	1.6188e+06	1.23875e+06	1.12718e+06	923127	5.06967e+07	9.15268e+07	3.81271e+07	2.4179e+07	2.1691e+07	2.6607e+07	5.49033e+06	4.22164e+06	1.74543e+06	4.29072e+06	3.14044e+06	7.55987e+06	678163	499563	574903	537048	449309	681600	548832	920034	744208	771149	595697	1.45104e+06	684015	425648	462005	503204	429333	453342	5.21442e+06	5.84543e+06	4.70136e+06	4.91533e+06	4.89696e+06
Com_14262_neg	Glycitein	C16 H12 O5	284.068	12.26	283.061	Full match	Full match	No results	467815	494112	393519	429257	438956	476305	789234	794738	450176	876908	700933	762436	573683	587173	641083	675599	874658	761015	701358	856938	735920	506747	509653	911211	605787	1.09672e+06	796748	1.19665e+06	1.15396e+06	1.03859e+06	512394	334129	294410	376227	220307	294136	992761	1.11072e+06	1.07609e+06	1.01866e+06	1.2414e+06
Com_10031_pos	2-Aminoacetophenone	C8 H9 N O	135.069	9.22	136.076	No results	Full match	No results	1.94531e+06	2.14405e+06	2.07674e+06	2.06979e+06	1.97156e+06	1.9573e+06	2.78012e+06	2.65397e+06	2.58477e+06	3.15269e+06	2.64689e+06	2.96963e+06	2.15258e+06	1.93673e+06	1.86472e+06	1.81838e+06	2.07426e+06	1.91835e+06	1.76887e+06	2.28825e+06	2.2985e+06	2.15808e+06	2.10745e+06	2.64128e+06	3.02627e+06	3.4212e+06	3.92678e+06	3.2162e+06	3.33397e+06	3.38312e+06	9.05271e+07	1.00758e+08	9.68178e+07	109990501	1.06646e+08	1.01014e+08	9.83013e+06	1.06143e+07	6.13433e+06	7.50458e+06	7.33741e+06
Com_46970_pos	Sakuranetin	C16 H14 O5	286.084	11.978	287.091	Full match	No results	No results	354999	630814	509438	416369	437330	505733	492136	652942	657508	502033	587342	634228	411166	1.11518e+06	368865	395018	490263	566909	426269	595362	514611	455340	530753	416147	317757	432727	415096	358018	527385	507697	312652	338159	409443	379966	6.51802e+06	413705	561351	770194	708563	898881	623197
Com_17203_pos	4',7-Dihydroxyflavanone	C15 H12 O4	256.073	8.615	257.081	Full match	No results	No results	1.78948e+07	1.73507e+07	1.76115e+07	1.74505e+07	1.86159e+07	1.83768e+07	4.94928e+07	4.3562e+07	4.86055e+07	4.00771e+07	4.92441e+07	5.02423e+07	820072	1.25978e+06	1.17082e+06	410079	302803	993548	1.19821e+06	1.08329e+06	1.07004e+06	993073	1.62444e+06	907789	659089	881600	872244	1.13254e+06	912050	965637	904589	1.14047e+06	998409	841113	869500	975872	5.06349e+06	6.14791e+06	6.44253e+06	6.01188e+06	6.13283e+06
Com_7339_pos	6-(7-methyloctyl)-1H,3H,4H,6H-furo[3,4-c]furan-1-one	C15 H24 O3	252.172	14.375	253.18	Full match	No results	No results	4.43075e+06	4.57682e+06	5.3502e+06	5.03619e+06	3.66904e+06	5.55948e+06	1.06818e+07	8.3766e+06	1.28358e+07	1.14307e+07	1.06088e+07	9.50349e+06	5.84259e+06	5.3021e+06	4.68105e+06	5.09172e+06	5.52334e+06	5.13561e+06	4.21433e+06	4.37592e+06	4.42444e+06	4.76653e+06	4.34174e+06	3.97819e+06	3.41414e+06	3.29419e+06	3.50122e+06	3.38129e+06	3.31073e+06	3.34838e+06	3.63113e+06	3.05699e+06	5.88834e+06	9.82748e+06	2.68911e+06	2.88064e+06	1.38917e+07	1.36061e+07	2.00263e+07	1.4411e+07	1.39092e+07
Com_9191_pos	5-(4-benzylpiperazino)-2,4(1H,3H)-pyrimidinedione	C15 H18 N4 O2	286.143	5.253	287.15	Full match	No results	No results	2.39794e+07	2.6343e+07	1.71944e+07	1.605e+07	2.03721e+07	2.53507e+07	9.92032e+07	6.70203e+07	1.18486e+08	1.06317e+08	9.1931e+07	1.11812e+08	2.90312e+07	1.67093e+07	2.88053e+07	2.38235e+07	5.68265e+07	2.08379e+07	4.7913e+07	1.00941e+08	5.18907e+07	5.65326e+07	3.90892e+07	8.05409e+07	1.70762e+07	1.10757e+07	1.28296e+07	1.27785e+07	1.34742e+07	1.42042e+07	1.42724e+06	1.0743e+06	2.42144e+06	1.59175e+06	1.56318e+06	1.7563e+06	1.80361e+07	2.58344e+07	1.90894e+07	1.67701e+07	2.81592e+07
Com_33391_pos	11-α-Hydroxy-17-methyltestosterone	C20 H30 O3	318.219	12.488	319.227	Full match	No results	No results	4.89887e+06	5.29991e+06	4.04553e+06	7.6594e+06	4.24908e+06	6.32542e+06	6.06241e+06	6.6908e+06	5.64044e+06	5.35708e+06	5.96361e+06	7.01453e+06	1.42184e+07	1.36573e+07	1.35585e+07	1.0461e+07	1.686e+07	1.20568e+07	4.1223e+06	2.92317e+06	2.96639e+06	4.20219e+06	3.18485e+06	2.59041e+06	5.73109e+06	5.8374e+06	5.92492e+06	5.77346e+06	5.42674e+06	6.02932e+06	1.30782e+07	1.09723e+07	1.40478e+07	1.34293e+07	1.20908e+07	1.18115e+07	7.96289e+06	7.77912e+06	7.88736e+06	7.24068e+06	9.28615e+06
Com_16051_pos	Dihydrokawain	C14 H16 O3	232.11	9.422	233.118	Full match	No results	No results	8.62545e+06	8.37636e+06	9.57089e+06	8.92765e+06	8.61023e+06	9.18892e+06	1.0304e+07	1.05691e+07	1.01279e+07	1.0681e+07	1.10842e+07	1.12135e+07	1.0703e+07	1.05069e+07	9.8899e+06	1.01152e+07	1.02727e+07	1.00052e+07	9.08506e+06	9.78498e+06	9.17275e+06	9.78933e+06	9.91571e+06	1.01878e+07	9.60763e+06	1.00109e+07	1.01902e+07	1.03491e+07	9.75602e+06	9.86586e+06	1.7395e+07	2.03781e+07	2.11401e+07	2.15469e+07	2.2671e+07	2.21326e+07	9.92144e+06	9.68129e+06	9.5298e+06	9.37944e+06	9.69796e+06
Com_6479_pos	1-(6-hydroxy-4,7-dimethoxybenzo[b]furan-5-yl)ethan-1-one	C12 H12 O5	236.069	9.87	237.076	Full match	No results	No results	4.35157e+07	2.96135e+07	3.1713e+07	2.66325e+07	1.89257e+06	2.26205e+06	2.26679e+06	2.28946e+06	2.55624e+06	2.48496e+06	3.3181e+06	2.46717e+06	2.50363e+06	2.29861e+06	1.96427e+06	2.0215e+06	2.21545e+06	1.84243e+06	1.61579e+08	1.28456e+08	1.18122e+08	1.82996e+08	129908865	1.32458e+08	5.78291e+07	8.60645e+07	7.87228e+07	6.59717e+07	9.44225e+07	8.29676e+07	1.79473e+06	1.83048e+06	2.29611e+06	1.69628e+06	1.74344e+06	1.67687e+06	2.30844e+06	1.84262e+06	2.40747e+06	2.96439e+06	2.23819e+06
Com_19734_pos	3-amino-2,6-diphenyl-4,7-dihydro-2H-pyrazolo[3,4-d]pyrimidin-4-one	C17 H13 N5 O	303.111	8.306	304.118	Full match	No results	No results	3.27958e+07	2.78276e+07	2.81027e+07	2.53829e+07	2.89546e+07	2.94096e+07	9.45409e+06	9.97356e+06	8.3015e+06	9.0671e+06	9.29545e+06	9.49388e+06	1.12557e+06	1.16563e+06	2.09428e+06	1.38245e+06	2.33582e+06	1.19452e+06	2.66188e+07	2.5312e+07	2.46549e+07	2.33871e+07	2.28603e+07	2.50966e+07	1.1657e+07	1.14073e+07	1.43087e+07	1.35345e+07	1.24858e+07	1.19948e+07	1.05543e+07	1.0308e+07	1.20543e+07	1.08297e+07	1.13088e+07	9.98377e+06	8.56865e+06	9.08232e+06	7.71115e+06	7.23736e+06	7.73824e+06
Com_24987_pos	1,7-Diphenylhept-4-en-3-one	C19 H20 O	264.151	14.461	265.159	Full match	No results	No results	6.72293e+06	7.32477e+06	8.7915e+06	7.1364e+06	7.01583e+06	8.28731e+06	1.24652e+07	1.33157e+07	1.30918e+07	1.45534e+07	1.08677e+07	1.35914e+07	2.08156e+07	1.80161e+07	1.80616e+07	1.97549e+07	1.91361e+07	1.81892e+07	4.11634e+06	4.41048e+06	3.34744e+06	3.51167e+06	3.49222e+06	3.61521e+06	3.09708e+06	3.67342e+06	6.16069e+06	3.81546e+06	2.13816e+06	3.68061e+06	7.66669e+06	1.10652e+07	8.32504e+06	1.11984e+07	9.50573e+06	8.68954e+06	1.15031e+07	7.98522e+06	8.46667e+06	9.10974e+06	1.05086e+07
Com_9908_pos	4-methyl-6-phenyl-5,6-dihydro-2H-pyran-2-one	C12 H12 O2	188.084	12.066	189.091	Full match	No results	No results	2.43096e+06	1.83218e+06	1.79682e+06	2.24504e+06	2.2527e+06	1.7071e+06	8.45119e+06	9.5157e+06	8.69555e+06	8.66285e+06	1.01618e+07	9.62868e+06	3.31837e+07	2.82658e+07	2.59518e+07	2.62991e+07	3.11829e+07	2.93984e+07	614699	621612	743094	531618	553431	723513	6.45926e+06	5.58872e+06	5.67244e+06	5.38979e+06	5.0076e+06	5.21311e+06	6.11164e+06	6.00964e+06	6.07917e+06	6.38198e+06	6.04067e+06	5.80462e+06	1.46841e+07	14973204	1.25794e+07	1.34748e+07	1.40511e+07
Com_51815_pos	1-(3,4-dimethylphenyl)-3-piperidinopyrrolidine-2,5-dione	C17 H22 N2 O2	286.168	11.146	287.175	Full match	No results	No results	303072	366760	476255	448187	474715	325788	776692	1.06354e+06	674276	518680	506301	625558	313758	582224	296546	297522	304308	272080	240101	249249	231933	262288	246393	256204	246227	262598	254981	260370	240362	270698	7.39777e+06	5.47877e+06	6.11047e+06	5.46525e+06	5.36491e+06	6.74672e+06	451674	689515	435389	682187	858415
Com_35084_pos	Hesperetin	C16 H14 O6	302.079	10.783	303.086	Full match	No results	No results	6.28705e+06	6.19388e+06	5.00188e+06	6.24559e+06	5.77873e+06	5.16865e+06	1.02533e+07	1.59907e+07	1.3455e+07	1.33707e+07	1.47004e+07	1.1832e+07	6.44325e+06	6.96457e+06	6.5828e+06	6.55822e+06	6.08373e+06	5.90145e+06	3.28708e+06	3.58645e+06	3.24573e+06	2.66191e+06	3.315e+06	2.54495e+06	6.1595e+06	6.64599e+06	5.00595e+06	6.64958e+06	6.48957e+06	5.30421e+06	3.22738e+06	1.64456e+06	1.51052e+06	1.77021e+06	2.09364e+06	2.22775e+06	4.9139e+06	4.99142e+06	4.89215e+06	4.18136e+06	4.00582e+06
Com_15649_pos	(5S)-5-hydroxy-1,7-diphenylheptan-3-one	C19 H22 O2	282.162	12.524	283.169	Full match	No results	No results	1.11659e+06	1.01804e+06	1.10718e+06	983488	1.07651e+06	857327	2.96602e+06	5.50661e+06	3.09822e+06	8.03905e+06	2.58025e+06	3.08226e+06	2.66713e+06	2.50394e+06	2.74448e+06	2.9787e+06	2.68872e+06	3.57511e+06	484654	522863	510946	676395	534597	561263	1.92689e+06	2.34514e+06	2.11319e+06	1.71483e+06	1.88263e+06	2.25979e+06	2.85755e+06	3.28445e+06	3.32274e+06	3.54001e+06	3.38311e+06	4.02528e+06	3.53684e+06	3.7968e+06	3.56089e+06	3.40105e+06	4.44843e+06
Com_70496_pos	6,7-dihydro-5H-dibenzo[d,f][1,3]diazepin-6-one	C13 H10 N2 O	210.079	11.799	211.087	Full match	No results	No results	1.23657e+06	1.33333e+06	1.14986e+06	1.08365e+06	1.30257e+06	1.3012e+06	2.03158e+06	1.48385e+06	1.63242e+06	1.44292e+06	1.6642e+06	1.9909e+06	1.49913e+06	1.19536e+06	1.08811e+06	1.45915e+06	1.46929e+06	1.20907e+06	1.82585e+06	1.90965e+06	1.68097e+06	1.82068e+06	1.84664e+06	1.21664e+06	2.97948e+06	3.19113e+06	3.61865e+06	3349636	3.40451e+06	2.90716e+06	3.10491e+06	2.718e+06	3.49859e+06	3.05928e+06	2.88538e+06	2.97908e+06	1.46796e+06	1.6641e+06	1.17217e+06	1.40734e+06	1.36075e+06
Com_24214_pos	Biochanin A	C16 H12 O5	284.068	12.529	285.076	Full match	No results	No results	3.1705e+06	3.50105e+06	3.42608e+06	2.89575e+06	3.18879e+06	3.70142e+06	2.38473e+06	2.89439e+06	2.11742e+06	2.44421e+06	1.95545e+06	2.18604e+06	1.2636e+06	984308	879285	868133	660474	3.68953e+06	1.18414e+06	1.04444e+06	862768	861996	759338	1.20893e+06	613164	666475	636986	750612	675439	692586	1.03487e+06	336979	737916	297011	2.28045e+06	582072	1.92621e+06	1.87331e+06	1.71998e+06	1.54461e+06	1.64174e+06
Com_26616_pos	2-(3,4-dihydroxyphenyl)-3,5,7-trihydroxy-6-methyl-4H-chromen-4-one	C16 H12 O7	316.058	8.935	317.066	Full match	No results	No results	1.14437e+07	1.14845e+07	1.2317e+07	1.12593e+07	9.44686e+06	1.20335e+07	1.9661e+07	1.4061e+07	1.67514e+07	1.77487e+07	1.42403e+07	2.00801e+07	2.55822e+07	2.63658e+07	2.63489e+07	2.65655e+07	2.60235e+07	2.5734e+07	1.04164e+07	1.12369e+07	1.09364e+07	1.20894e+07	1.19161e+07	1.05704e+07	1.74296e+07	1.93869e+07	1.9925e+07	2.07233e+07	1.97955e+07	1.81229e+07	1.77806e+06	1.63805e+06	1.31265e+06	1.63692e+06	1.4329e+06	1.35469e+06	1.65736e+07	1.46646e+07	1.58499e+07	1.59422e+07	1.77903e+07
Com_10709_pos	3',5,7-Trihydroxy-4'-methoxyflavanone	C16 H14 O6	302.079	8.51	303.086	Full match	No results	No results	7.6394e+07	7.53745e+07	6.81097e+07	6.44179e+07	7.87189e+07	68991678	1.12279e+07	1.06714e+07	1.06082e+07	9.74921e+06	9.7353e+06	1.13994e+07	2.96103e+07	2.25969e+07	3.67858e+07	2.51158e+07	2.72697e+07	3.53918e+07	1.0046e+07	7.60851e+06	1.16784e+07	4.88525e+06	2.19099e+06	9.31779e+06	6.17424e+06	6.40857e+06	5.62534e+06	5.37713e+06	5.63605e+06	6.96611e+06	1.04705e+06	778955	951792	1.026e+06	844549	817338	1.1715e+07	9.50512e+06	1.14224e+07	1.10463e+07	1.03094e+07
Com_88998_pos	4-(cyclohexylcarbonyl)-1-phenethylpiperazine-2,6-dione	C19 H24 N2 O3	328.178	9.177	329.185	Full match	No results	No results	631867	446638	996691	482661	445344	513815	466725	606035	754926	506041	471558	492774	835857	608589	521375	258518	342416	422581	502841	539242	849025	544503	553630	693740	466627	516051	518758	480252	488331	588181	931270	1.00101e+06	1.15149e+06	1.2375e+06	983296	1.24537e+06	447222	452268	483208	597225	638065
Com_49130_pos	3,5-di(2-furylmethylidene)tetrahydro-2H-pyran-4-one	C15 H12 O4	256.073	12.021	257.081	Full match	No results	No results	634541	728224	729338	902564	948778	692622	3.65826e+06	1.77105e+06	1.01929e+06	1.88002e+06	1.07478e+06	1.83333e+06	2.56738e+06	2.20418e+06	1.71129e+06	6.08174e+06	2.11391e+06	8.7108e+06	481242	520049	497175	458747	489174	369786	326857	605158	366162	526509	400505	527974	1.08716e+06	353922	685151	529160	619298	619538	851656	782681	671532	698350	708999
Com_12229_pos	3-isopropoxy-4-morpholinocyclobut-3-ene-1,2-dione	C11 H15 N O4	225.1	2.208	226.107	Full match	No results	No results	1.58063e+06	1.89353e+06	1.78276e+06	1.65997e+06	1.55836e+06	1.85369e+06	2.17917e+06	2.32373e+06	2.25652e+06	2.35887e+06	2.62539e+06	2.55382e+06	4.07816e+06	4.30295e+06	5.56258e+06	3.51659e+06	3.16664e+06	3.77919e+06	7.50242e+06	8.11023e+06	9.10273e+06	8.45413e+06	9.49527e+06	6.79638e+06	2.96512e+07	2.89945e+07	28083604	2.97456e+07	3.07414e+07	3.03853e+07	7.27482e+07	7.29192e+07	7.23562e+07	7.86615e+07	7.13024e+07	8.5703e+07	1.14708e+07	1.19625e+07	1.42205e+07	1.53192e+07	1.29433e+07
Com_28321_pos	4-(allyloxy)-1,2-dihydroquinolin-2-one	C12 H11 N O2	201.079	8.448	202.086	Full match	No results	No results	1.71226e+07	1.75168e+07	1.54184e+07	1.65665e+07	1.85175e+07	1.79011e+07	9.91882e+06	8.6668e+06	9.6926e+06	9.81454e+06	9.21681e+06	8.152e+06	3.34374e+06	2.49546e+06	2.76746e+06	3.77312e+06	2.86654e+06	3.30551e+06	2.96302e+06	4.60801e+06	4.19104e+06	3.95262e+06	4.63085e+06	2.62649e+06	1.12228e+07	1.5149e+07	1.781e+07	1.89509e+07	1.1563e+07	1.53624e+07	4.30017e+06	4.25175e+06	4.3948e+06	4.2234e+06	4.23104e+06	4.1174e+06	5.1426e+06	6.01251e+06	7.11757e+06	5.25967e+06	5.76881e+06
Com_19081_pos	(2S)-2-(2-hydroxypropan-2-yl)-2H,3H,7H-furo[3,2-g]chromen-7-one	C14 H14 O4	246.089	8.066	247.097	Full match	No results	No results	1.68313e+06	1.48487e+06	1.9465e+06	1.76757e+06	2.38098e+06	1.13957e+06	2.30032e+06	2.91999e+06	2.46035e+06	2.97614e+06	2.96342e+06	3.31917e+06	4.27519e+06	3.96198e+06	4.40241e+06	3.30413e+06	3.56875e+06	3.33473e+06	3.0179e+06	3.17928e+06	3.34502e+06	3.04868e+06	3.06692e+06	2.67688e+06	7.43723e+06	7.57075e+06	8.15161e+06	8.96688e+06	9.19014e+06	8.53331e+06	4.24912e+07	3.94892e+07	4.00781e+07	4.07978e+07	3.98845e+07	4.34725e+07	6.33021e+06	7.3126e+06	5.51207e+06	6.94192e+06	7.90564e+06
Com_35810_pos	2-{[4-(4-chlorophenoxy)anilino]methyl}isoindoline-1,3-dione	C21 H15 Cl N2 O3	378.078	1.518	379.085	Full match	No results	No results	1.71578e+06	1.745e+06	1.77278e+06	1.70534e+06	1.75707e+06	1.8109e+06	1.36915e+06	514243	1.3438e+06	1.33857e+06	1.56016e+06	1.66029e+06	1.61947e+07	1.62753e+07	1.43696e+07	1.62782e+07	1.62211e+07	1.29587e+07	1.98079e+06	2.11184e+06	2.02184e+06	2.06515e+06	2.08945e+06	1.98575e+06	1.68549e+06	1.70958e+06	1.74315e+06	1.6701e+06	1.66238e+06	1.63776e+06	1.73659e+06	1.97038e+06	2.04729e+06	1.49166e+06	1.80519e+06	1.8585e+06	1.41664e+06	1.63426e+06	1.42933e+06	1.55118e+06	1.70265e+06
Com_19024_pos	2-(2,6-dihydroxyphenyl)-3,5,7-trihydroxy-4H-chromen-4-one	C15 H10 O7	302.043	5.756	303.05	Full match	No results	No results	3.08507e+07	2.76207e+07	3.06457e+07	3.55762e+07	3.40984e+07	3.35172e+07	3.41135e+07	3.48126e+07	3.2147e+07	3.21246e+07	3.81037e+07	4.10293e+07	1.06397e+07	9.03822e+06	9.67469e+06	8.80557e+06	1.06171e+07	9.19883e+06	3.0275e+06	4.77488e+06	2.98856e+06	2.43955e+06	2.46118e+06	2.73088e+06	6.86035e+06	7.21935e+06	6.62525e+06	6.84494e+06	7.13199e+06	7.28462e+06	1.30665e+06	950118	1.04893e+06	921429	929017	695421	9.6882e+06	1.00817e+07	1.0064e+07	8.71914e+06	7.41397e+06
Com_10411_pos	Taxifolin	C15 H12 O7	304.058	9.182	305.066	Full match	No results	No results	4.35861e+07	2.11606e+07	2.74624e+07	2.4294e+07	3.18879e+07	3.25646e+07	2.74518e+07	2.9585e+07	3.69965e+07	6.32734e+07	3.79296e+07	4.24947e+07	1.01557e+08	9.64268e+07	1.02794e+08	9.29485e+07	1.07173e+08	105939621	3.11081e+07	2.5514e+07	3.36395e+07	2.30447e+07	4.11995e+07	2.44326e+07	3.01295e+07	3.23798e+07	3.33905e+07	3.22478e+07	3.05157e+07	3.23833e+07	7.2778e+06	7.60844e+06	6.2119e+06	7.32034e+06	6.15141e+06	7.53299e+06	44482813	2.57149e+07	2.67278e+07	2.44172e+07	5.01494e+07
Com_48916_pos	Pinocembrin	C15 H12 O4	256.073	10.161	257.081	Full match	No results	No results	1.16587e+06	969947	1.15011e+06	1.16598e+06	1.10035e+06	1.38097e+06	1.40593e+06	1.41268e+06	1.71944e+06	1.5606e+06	1.29026e+06	1.52116e+06	4.20381e+06	4.09947e+06	3.8029e+06	3.96913e+06	3.02546e+06	3.54511e+06	997402	1.08144e+06	975821	998364	1.03197e+06	1.23636e+06	1.19854e+06	1.14249e+06	1.47109e+06	1.41192e+06	1.13788e+06	1.06317e+06	3.27842e+06	2.69782e+06	3.13076e+06	2.96399e+06	2.66089e+06	2.95944e+06	1.30449e+06	1.47414e+06	1.37394e+06	1.24139e+06	1.46443e+06
Com_15654_pos	3-(propan-2-yl)-octahydropyrrolo[1,2-a]pyrazine-1,4-dione	C10 H16 N2 O2	196.121	5.757	197.129	Full match	No results	No results	1.5386e+06	2.06345e+06	1.6501e+06	1.7839e+06	1.85617e+06	1.87995e+06	1.836e+06	1.99291e+06	1.83179e+06	1.88577e+06	2.27283e+06	1.68581e+06	744195	699893	628836	588038	696826	621922	1.08708e+07	9.64084e+06	1.36776e+07	1.37901e+07	1.20635e+07	1.14609e+07	9.69086e+06	1.06787e+07	9.94766e+06	1.00969e+07	9.11021e+06	9.77528e+06	5.02664e+07	5.76158e+07	5.14743e+07	5.93573e+07	5.33724e+07	5.12432e+07	8.36169e+06	7.92835e+06	8.38343e+06	7.83756e+06	7.46045e+06
Com_4078_pos	Testosterone undecanoate	C30 H48 O3	456.361	14.341	457.368	Full match	No results	No results	5.80043e+07	5.67909e+07	5.79516e+07	5.06601e+07	5.07499e+07	5.1378e+07	8.46639e+07	8.6228e+07	8.54511e+07	8.2144e+07	8.11252e+07	6.60292e+07	3.28766e+08	3.27526e+08	2.9935e+08	3.29587e+08	3.00047e+08	2.76135e+08	1.11235e+07	8.49269e+06	1.07046e+07	1.11394e+07	1.01421e+07	1.25111e+07	9.2819e+06	9.84297e+06	9.56358e+06	9.72099e+06	1.09443e+07	1.1456e+07	3.35807e+07	3.74703e+07	3.61303e+07	3.49684e+07	3.72134e+07	3.25548e+07	4.16194e+07	3.04875e+07	3.70605e+07	3.55809e+07	4.30939e+07
Com_9547_pos	3-(4-fluorophenoxy)-1-(1,4-thiazinan-4-yl)propan-1-one	C13 H16 F N O2 S	269.088	7.963	270.095	Full match	No results	No results	6.60289e+07	7.36471e+07	7.0212e+07	7.3296e+07	8.38489e+07	7.6269e+07	3.90226e+07	3.94909e+07	3.89347e+07	4.15801e+07	4.36126e+07	4.94386e+07	1.07846e+06	7.36103e+06	6.56418e+06	6.63404e+06	6.84786e+06	7.49486e+06	1.06045e+08	1.05207e+08	1.01055e+08	1.14705e+08	9.61773e+07	8.79114e+07	2.50567e+07	2.87508e+07	2.99507e+07	2.62919e+07	2.67509e+07	2.69961e+07	3.38863e+07	3.79328e+07	3.8473e+07	3.6865e+07	4.91358e+07	3.85738e+07	1.88996e+07	2.50017e+07	2.96872e+07	2.70191e+07	2.89565e+07
Com_17648_pos	6-(3-hydroxybutan-2-yl)-5-(hydroxymethyl)-4-methoxy-2H-pyran-2-one	C11 H16 O5	228.1	8.549	229.107	Full match	No results	No results	1.82097e+06	2.70724e+06	2.01468e+06	2.0752e+06	2.5207e+06	2.08404e+06	3.39223e+06	4.21823e+06	4.82085e+06	4.60224e+06	4.38305e+06	3.38737e+06	1.11482e+07	6.57032e+06	5.1118e+06	5.31856e+06	5.52812e+06	7.15853e+06	6.57437e+06	7.15435e+06	4.69736e+06	2.97763e+06	3.87913e+06	3.3328e+06	7.16518e+06	3.8447e+06	4.70688e+06	4.27612e+06	4.1104e+06	3.69574e+06	47494335	4.54521e+07	4.59818e+07	4.9708e+07	4.08301e+07	4.24078e+07	8.35362e+06	8.70676e+06	7.16981e+06	7.31634e+06	7.15203e+06
Com_1145_pos	Turmerone	C15 H20 O	216.151	12.47	217.159	Full match	No results	No results	8.11711e+06	8.33749e+06	7.95133e+06	7.71372e+06	8.53898e+06	8.2203e+06	2.29052e+07	2.2718e+07	2.10327e+07	2.05404e+07	2.03888e+07	2.47479e+07	1239433803	1319921925	1268946269	1298553411	1268273365	1268951576	1.1254e+07	1.10723e+07	1.15858e+07	1.11381e+07	1.01241e+07	1.35017e+07	2.30619e+07	2.38081e+07	2.95244e+07	2.2169e+07	2.44547e+07	2.58099e+07	2.47497e+07	2.21411e+07	2.42327e+07	2.39209e+07	2.20729e+07	2.43868e+07	1.57772e+08	1.41888e+08	1.23711e+08	1.27605e+08	1.43412e+08
Com_39262_pos	1,3-dipyridin-3-ylpropane-1,3-dione	C13 H10 N2 O2	226.074	6.364	227.082	Full match	No results	No results	1.83256e+06	1.96294e+06	1.71373e+06	1.6033e+06	2.32129e+06	2.18185e+06	1.33796e+06	1.38439e+06	1.27475e+06	1.11825e+06	1.28979e+06	1.28407e+06	219931	257188	212636	252999	213844	233643	2.57745e+06	2.83629e+06	2.76239e+06	2.94263e+06	2.68135e+06	2.31004e+06	2.36523e+06	2.27614e+06	2.31467e+06	2.24272e+06	2.49598e+06	2.19622e+06	1.27501e+07	1.18445e+07	1.18601e+07	1.15241e+07	1.21096e+07	1.12289e+07	1.62924e+06	2.16818e+06	2.08029e+06	2.14692e+06	2.17178e+06
Com_9524_pos	5-(benzyloxy)-2-(hydroxymethyl)-1,4-dihydropyridin-4-one	C13 H13 N O3	231.09	9.388	232.097	Full match	No results	No results	8.03959e+06	8.16927e+06	8.91401e+06	8.39357e+06	8.20143e+06	8.70497e+06	9.86417e+06	9.92421e+06	9.8999e+06	1.01919e+07	1.06878e+07	1.04924e+07	9.93308e+06	9.81444e+06	9.1898e+06	9.52546e+06	9.83254e+06	9.41841e+06	8.83525e+06	9.61309e+06	8.8737e+06	9.24159e+06	9.30183e+06	9.70169e+06	9.20334e+06	9.715e+06	9.57865e+06	9.73076e+06	9.38021e+06	9.65714e+06	7.36008e+07	1.04625e+08	9.02845e+07	1.13851e+08	1.20177e+08	1.09321e+08	9.37428e+06	9.07043e+06	9.20404e+06	9.04394e+06	9.00034e+06
Com_44270_pos	6-anilino-1,3-dimethyl-1,2,3,4-tetrahydropyrimidine-2,4-dione	C12 H13 N3 O2	231.101	6.986	232.108	Full match	No results	No results	898369	696653	813682	897934	742525	714613	1.11981e+06	1.28655e+06	1.26532e+06	1.06413e+06	1.14887e+06	1.13612e+06	406936	393167	382350	394630	383364	378829	1.0821e+06	1.17865e+06	1.11179e+06	985422	1.46702e+06	1.1648e+06	474537	530345	682555	631793	504567	435075	1.01356e+07	8.5468e+06	9.2971e+06	9.65992e+06	9.19398e+06	9.2308e+06	1.03773e+06	1.2857e+06	1.27779e+06	1.23032e+06	1.19412e+06
Com_34952_pos	7-{[(2E)-3,7-dimethylocta-2,6-dien-1-yl]oxy}-2H-chromen-2-one	C19 H22 O3	298.157	14.133	299.164	Full match	No results	No results	6.575e+06	4.93259e+06	5.11065e+06	6.26767e+06	5.36599e+06	5.25426e+06	7.80605e+06	8.19326e+06	5.1709e+06	6.3784e+06	6.13016e+06	5.75632e+06	7.77789e+06	8.9548e+06	7.8576e+06	7.12813e+06	8.44143e+06	7.90605e+06	1.56563e+06	1.54259e+06	1.76513e+06	1.76587e+06	1.67855e+06	1.90569e+06	1.60193e+06	1.69945e+06	1.46676e+06	1.3574e+06	1.67143e+06	1.82994e+06	4.77473e+06	4.73894e+06	4.05784e+06	5.2489e+06	5.09187e+06	4.66456e+06	4.74652e+06	4.07425e+06	3.10199e+06	3.26955e+06	3.86347e+06
Com_15036_pos	Muscone	C16 H30 O	238.23	14.902	239.237	Full match	No results	No results	2.30909e+07	1.88843e+07	2.55662e+07	2.3159e+07	2.02569e+07	2.22618e+07	6.52049e+06	6.8639e+06	6.92919e+06	5.55596e+06	3.22792e+06	5.03508e+06	2.20206e+07	9.7889e+06	1.61748e+07	1.05058e+07	1.48474e+07	1.23191e+07	5.0125e+06	4.36567e+06	7.80527e+06	3.87881e+06	5.06118e+06	7.21347e+06	1.52412e+07	1.57281e+07	1.55488e+07	1.47421e+07	1.61099e+07	1.56672e+07	6.01785e+07	4.77728e+07	3.58824e+07	4.57055e+07	3.11059e+07	4.68472e+07	1.65785e+07	1.17865e+07	1.07481e+07	1.24403e+07	1.37893e+07
Com_77701_pos	6-[2-(2H-1,3-benzodioxol-5-yl)ethyl]-4-methoxy-2H-pyran-2-one	C15 H14 O5	274.085	9.594	297.075	Full match	No results	No results	1.58977e+06	1.00017e+06	1.5908e+06	2.10937e+06	1.37099e+06	1.12737e+06	1.25102e+06	1.10656e+06	1.19378e+06	1.12307e+06	1.13093e+06	1.23762e+06	2.95273e+06	2.79885e+06	2.81165e+06	2.23069e+06	2.96194e+06	2.80696e+06	1.09184e+06	1.85837e+06	1.13139e+06	1.21815e+06	1.28302e+06	1.51424e+06	1.23204e+06	1.31501e+06	1.1662e+06	1.25739e+06	1.2347e+06	1.26366e+06	319701	287715	263170	281712	280434	280296	806006	1.03201e+06	846920	968905	933893
Com_34043_pos	4-chloro-5-morpholino-2-quinoxalin-2-ylpyridazin-3(2H)-one	C16 H14 Cl N5 O2	343.084	1.945	344.091	Full match	No results	No results	1.29407e+06	889323	1.44621e+06	1.45258e+06	1.83293e+06	2.09985e+06	1.47419e+06	1.74056e+06	1.75956e+06	1.49599e+06	1.57811e+06	2.25176e+06	772163	1.01483e+06	658890	689834	685810	1.06346e+06	3.64733e+06	4.02829e+06	3.31291e+06	3.89094e+06	2.62491e+06	2.42796e+06	6.46684e+06	7.13588e+06	568330	7.06535e+06	7.90981e+06	7.02904e+06	2.06974e+06	1.6646e+06	2.38423e+06	1.91654e+06	2.33065e+06	1.70694e+06	3.22761e+06	3.98947e+06	4.31808e+06	4.11021e+06	3.96259e+06
Com_19955_pos	(4E)-1,7-bis(3,4-dihydroxyphenyl)hept-4-en-3-one	C19 H20 O5	328.131	12.577	329.138	Full match	No results	No results	2.95842e+07	1.98001e+07	3.2775e+07	3.31988e+07	2.42943e+07	2.34162e+07	3.04717e+07	3.37534e+07	2.51436e+07	2.88677e+07	3.12545e+07	9.09432e+06	1.78088e+07	2.80988e+07	1.64124e+07	1.54842e+07	1.58136e+07	1.50366e+07	8.26003e+06	8.68703e+06	8.13149e+06	6.31567e+06	4.38969e+06	3.60771e+06	8.31767e+06	8.70392e+06	7.81036e+06	8.51091e+06	9.05455e+06	9.19361e+06	6.7405e+06	7.80605e+06	6.32884e+06	3.95263e+06	2.78208e+06	3.26817e+06	2.10605e+07	2.59952e+07	1.41321e+07	1.5553e+07	2.0503e+07
Com_5188_pos	Nootkatone	C15 H22 O	218.167	12.632	219.174	Full match	No results	No results	2.35829e+07	2.51448e+07	2.55936e+07	2.62666e+07	2.2405e+07	2.93736e+07	2.35885e+07	2.61972e+07	22463788	2.41802e+07	2.32573e+07	2.55693e+07	234677870	2.40895e+08	2.32743e+08	2.46373e+08	2.53218e+08	2.43683e+08	4.52888e+07	4.42321e+07	3.71975e+07	4.09059e+07	3.6097e+07	4.60777e+07	1.10644e+07	9.7614e+06	1.0802e+07	1.10096e+07	1.01201e+07	1.08795e+07	1.6483e+07	1.6205e+07	1.76659e+07	1.75139e+07	1.80156e+07	1.6577e+07	4.25e+07	4.07616e+07	3.97747e+07	3.79241e+07	3.92863e+07
Com_46121_pos	5,7-dihydroxy-2-phenyl-4H-chromen-4-one	C15 H10 O4	254.058	10.544	255.065	Full match	No results	No results	614837	472538	815701	670023	736345	965822	9.36652e+06	5.09355e+06	6.16936e+06	4.72873e+06	3.79862e+06	4.05537e+06	2.33568e+06	1.77324e+06	1.3975e+06	1.53837e+06	1.70465e+06	1.43674e+06	604920	476423	871606	609915	800408	501917	591846	520895	667376	558132	436527	468947	476310	2.86419e+06	569835	689378	561410	650906	1.1383e+06	900697	1.32168e+06	1.09624e+06	977784
Com_19125_pos	1-[4-hydroxy-3-(3-methylbut-2-en-1-yl)phenyl]ethan-1-one	C13 H16 O2	204.115	8.132	205.122	Full match	No results	No results	753219	769829	797230	873797	764464	719147	1.62811e+06	1.31433e+06	1.75363e+06	1.24473e+06	1.47853e+06	1.55783e+06	3.17096e+06	3.32417e+06	3.38009e+06	3.14833e+06	3.08018e+06	3.18765e+06	2.59351e+06	2.56659e+06	2.49001e+06	2.89867e+06	2.70193e+06	2.19469e+06	1.45696e+06	1.39722e+06	1.3904e+06	1.43442e+06	1.32452e+06	1.22546e+06	5.51196e+06	4.88869e+06	5.39605e+06	5.53155e+06	5.87961e+06	5.30614e+06	5.34321e+06	5.69005e+06	5.51073e+06	5.51602e+06	5.80216e+06
Com_74204_pos	3,5,7-trihydroxy-2-phenyl-4H-chromen-4-one	C15 H10 O5	270.054	10.511	271.061	Full match	No results	No results	2.00585e+06	1.7423e+06	1.9329e+06	2.59518e+06	2.1785e+06	2.23062e+06	2.47683e+06	2.64179e+06	2.78317e+06	2.70742e+06	2.61406e+06	2.2833e+06	2.89721e+06	2.18007e+06	2.5592e+06	2.41598e+06	2.20184e+06	2.04453e+06	1.37399e+06	1.64785e+06	1.1881e+06	1.81413e+06	1.78267e+06	1.73715e+06	2.2951e+06	2.58346e+06	2.73022e+06	3.0506e+06	2.30469e+06	2.44967e+06	1.05291e+06	995582	967567	933641	911884	804604	1.65881e+06	2.05002e+06	1.90028e+06	2.07122e+06	1.76842e+06
Com_38272_pos	2-(2,4-dihydroxyphenyl)-3,5,7-trihydroxy-4H-chromen-4-one	C15 H10 O7	302.043	9.903	303.05	Full match	No results	No results	6.2986e+06	5.69025e+06	7.12195e+06	6.40802e+06	6.79745e+06	6.71741e+06	1.33255e+07	1.29541e+07	1.07384e+07	1.32113e+07	1.27632e+07	1.26512e+07	5.18543e+06	4.4052e+06	4.72823e+06	4.31654e+06	4.41305e+06	4.70575e+06	1.96677e+06	1.79467e+06	2.70571e+06	1.83807e+06	2.82197e+06	2.20228e+06	5.21982e+06	7.00695e+06	7.91833e+06	5.74657e+06	5.58839e+06	8.66045e+06	2.41774e+06	1.91271e+06	1.77502e+06	1.93725e+06	1.60433e+06	1.61922e+06	5.346e+06	7.43512e+06	6.45215e+06	9.80498e+06	7.03202e+06
Com_40550_pos	Galangin	C15 H10 O5	270.053	9.262	271.06	Full match	No results	No results	6.55083e+06	7.25373e+06	9.7639e+06	7.93493e+06	5.52401e+06	7.93902e+06	4.08531e+06	5.75235e+06	9.20948e+06	6.33944e+06	6.11131e+06	5.61144e+06	1.98848e+06	2.09367e+06	2.04403e+06	1.62792e+06	2.31114e+06	1.67391e+06	8.77064e+06	8.45946e+06	7.6464e+06	8.30957e+06	8.24053e+06	3.82985e+06	1.05085e+07	9.11916e+06	1.13938e+07	1.22301e+07	9.90492e+06	2.33997e+06	779978	1.18532e+06	987508	790183	999470	982937	3.70754e+06	2.95946e+06	1.8846e+06	4.25546e+06	4.0617e+06
Com_24501_pos	7-hydroxy-4-[(2-pyridylthio)methyl]-2H-chromen-2-one	C15 H11 N O3 S	285.046	2.438	286.053	Full match	No results	No results	1.63938e+07	1.38579e+07	2.17736e+07	1.93051e+07	2.09818e+07	1.83543e+07	2.34104e+07	2.18759e+07	2.7733e+07	2.02601e+07	3.12159e+07	3.05523e+07	1.80384e+06	2.22568e+06	1.90371e+06	1.81877e+06	2.2398e+06	1.79141e+06	6.67161e+06	8.33924e+06	5.69989e+06	5.28808e+06	6.25109e+06	5.76815e+06	6.32678e+06	7.34943e+06	5.61561e+06	5.8916e+06	3.3296e+06	5.53775e+06	8.43376e+06	9.66177e+06	9.53414e+06	8.22328e+06	8.39618e+06	7.80243e+06	9.94767e+06	9.99952e+06	1.07038e+07	1.13446e+07	9.30391e+06
Com_49952_pos	5,5-dimethyl-3-morpholinocyclohex-2-en-1-one	C12 H19 N O2	209.142	11.41	210.149	Full match	No results	No results	229434	209609	225404	237055	236777	243843	294488	247767	242877	283843	286543	287584	587584	500160	457988	576158	740965	562768	190879	201034	181875	196252	215223	193797	260816	248109	238392	913469	230140	643738	6.75803e+06	7.23263e+06	6.17754e+06	8.31733e+06	7.2507e+06	7.34766e+06	558584	510844	564911	922968	610140
Com_64374_pos	2-(tert-butyl)-6,7-dimethoxy-4H-3,1-benzoxazin-4-one	C14 H17 N O4	263.116	6.768	264.123	Full match	No results	No results	970502	913218	1.11808e+06	937284	964092	1.04436e+06	654583	821422	774048	593227	758811	738465	1.58392e+06	1.12738e+06	938803	814575	985817	1.01654e+06	589787	642370	698803	683376	706648	795375	1.92815e+06	1.98645e+06	1.81647e+06	1.8614e+06	1.83548e+06	1.71109e+06	1.16768e+06	1.29227e+06	992412	1.32182e+06	883308	886786	805889	812884	937213	854511	764832
Com_18696_pos	Puerarin	C21 H20 O9	416.111	9.696	417.118	Full match	No results	No results	1.12901e+06	895582	1.09527e+06	1.09913e+06	1.05367e+06	1.09973e+06	1.01883e+06	1.0265e+06	1.14981e+06	1.16923e+06	1.04319e+06	1.1704e+06	1.03888e+06	679631	687275	898403	1.04211e+06	3.30524e+06	1.44652e+06	1.30336e+06	1.23486e+06	1.25056e+06	1.35684e+06	1.01109e+06	2.09525e+07	2.82359e+07	4.39328e+07	3.80678e+07	1.71315e+07	3.25004e+07	257543	472365	252084	323343	241771	236696	1.90844e+06	2.0664e+06	1.97164e+06	2.00121e+06	2.57049e+06
Com_2639_pos	Jasmone	C11 H16 O	164.12	11.869	165.127	Full match	No results	No results	1.76027e+07	2.47487e+07	1.94904e+07	2.11908e+07	2.38868e+07	2.23783e+07	4.16579e+07	4.44439e+07	4.7777e+07	4.33953e+07	3.93542e+07	4.55825e+07	4.92188e+08	4.72197e+08	4.77834e+08	5.00166e+08	4.51196e+08	5.22631e+08	3.9307e+07	4.27678e+07	4.05663e+07	4.13373e+07	4.55124e+07	4.25723e+07	7.22744e+07	7.66312e+07	6.77443e+07	70886409	7.35121e+07	5.9932e+07	3.62896e+07	3.24111e+07	3.1826e+07	3.36512e+07	3.68531e+07	4.71597e+07	8.87993e+07	8.75772e+07	8.99872e+07	7.88424e+07	8.78892e+07
Com_42659_pos	Testosterone sulfate	C19 H28 O5 S	368.165	13.606	369.172	Full match	No results	No results	3.22874e+06	3.35563e+06	3.33033e+06	3.19333e+06	3.4462e+06	5.05856e+06	2.43915e+06	3.16466e+06	2.70874e+06	3.07025e+06	2.4825e+06	1.73704e+06	2.79503e+06	2.95778e+06	1.70696e+06	1.91572e+06	1.06114e+06	1.84905e+06	628892	692948	333580	479027	547569	364088	6.62128e+06	5.6914e+06	5.01163e+06	6.74324e+06	7.32514e+06	1.05209e+07	407010	1.06777e+06	842742	425059	412575	401093	3.05424e+06	2.90986e+06	2.71517e+06	1.99221e+06	2.49113e+06
Com_79055_pos	Wogonin	C16 H12 O5	284.069	8.37	285.076	Full match	No results	No results	1.5036e+06	1.59136e+06	1.3228e+06	1.37329e+06	1.30659e+06	906752	1.26292e+06	1.12155e+06	1.27613e+06	1.03578e+06	1.31205e+06	1.29697e+06	1.06186e+06	986722	1.06554e+06	936359	1.1948e+06	1.20961e+06	1.52863e+06	1.2423e+06	2.39956e+06	1.16873e+06	1.48274e+06	1.25573e+06	1.56393e+06	1.10715e+06	1.29601e+06	960999	1.04546e+06	1.08901e+06	281040	216815	337609	198467	249311	287463	478891	566780	613868	773261	549822
Com_52401_pos	(5ξ)-12,13-Dihydroxypodocarpa-8,11,13-trien-7-one	C17 H22 O3	274.157	9.838	275.165	Full match	No results	No results	906930	800903	908165	987855	859065	961098	1.06779e+06	969735	894737	920225	896393	946305	1.00273e+06	972033	1.12636e+06	1.22648e+06	1.0147e+06	1.19495e+06	928544	996320	980557	1.03103e+06	1.08408e+06	1.32172e+06	1.04969e+06	958022	929398	1.13989e+06	1.00629e+06	1.04087e+06	3.28845e+06	437299	656821	1.04447e+06	779041	4.60263e+06	897261	700876	1.41203e+06	748966	993098
Com_34836_pos	1,7-bis(3,4-dihydroxyphenyl)heptan-3-one	C19 H22 O5	330.147	12.122	331.154	Full match	No results	No results	1.09518e+06	1.23615e+06	1.19011e+06	1.14825e+06	1.17327e+06	1.30298e+06	1.13844e+06	1.20291e+06	1.19699e+06	1.10812e+06	1.20314e+06	1.17484e+06	1.10485e+06	1.10076e+06	1.10253e+06	1.15122e+06	1.03654e+06	1.17769e+06	588832	595621	581379	643016	603494	575199	708181	717399	750620	757877	736384	771866	1.17641e+06	1.09714e+06	1.19102e+06	1.14599e+06	1.01676e+06	1.10953e+06	1.56084e+06	1.28476e+06	1.07393e+06	1.14484e+06	1.17799e+06
Com_35353_pos	4'-(Imidazol-1-yl)acetophenone	C11 H10 N2 O	186.079	8.979	187.087	Full match	No results	No results	1.51342e+06	1.65212e+06	1.20269e+06	1.36677e+06	1.79211e+06	1.42321e+06	1.7034e+06	2.00267e+06	1.44184e+06	1.70647e+06	1.78232e+06	1.94682e+06	921939	913101	916571	680613	864872	859158	1.85012e+06	1.68809e+06	1.97574e+06	1.68099e+06	2.19714e+06	1.86247e+06	1.59757e+06	1.39241e+06	1.31932e+06	1.34402e+06	1.79654e+06	1.18401e+06	1.22759e+07	1.4111e+07	1.54903e+07	1.42165e+07	1.63713e+07	1.5463e+07	2.09554e+06	1.85266e+06	1.77187e+06	1.97022e+06	1.84157e+06
Com_10716_pos	2,6-Dimethyl-γ-pyrone	C7 H8 O2	124.053	6.568	125.06	Full match	No results	No results	4.41107e+06	5.05764e+06	4.80574e+06	4.32045e+06	5.09683e+06	5.14193e+06	1.40504e+07	1.58734e+07	1.53082e+07	1.35614e+07	1.45987e+07	1.4434e+07	3.21735e+07	3.17264e+07	2.91092e+07	3.13893e+07	3.19897e+07	3.04521e+07	6.83777e+06	9.5684e+06	1.01251e+07	1.01911e+07	9.70763e+06	9.40379e+06	2.05457e+07	1.95279e+07	2.27539e+07	1.87065e+07	2.02079e+07	2.17989e+07	3.93427e+07	3.74212e+07	4.19343e+07	4.085e+07	4.10297e+07	3.87513e+07	2.43756e+07	2.18973e+07	2.17655e+07	2.26988e+07	2.05436e+07
Com_15617_pos	3,8,9-trihydroxy-10-propyl-3,4,5,8,9,10-hexahydro-2H-oxecin-2-one	C12 H20 O5	244.131	7.787	245.139	Full match	No results	No results	2.05241e+07	2.26074e+07	4.27604e+06	2.08251e+07	2.19896e+07	2.22363e+07	1.63447e+07	1.65377e+07	1.63653e+07	1.70052e+07	1.71887e+07	1.7989e+07	2.76749e+07	3.78269e+07	2.54696e+07	3.76291e+07	3.92656e+07	2.58152e+07	12378808	1.33799e+07	11410466	1.36021e+07	1.29412e+07	1.00177e+07	1.60029e+07	1.54388e+07	1.83772e+07	1.61607e+07	1.5854e+07	1.84876e+07	2.96294e+07	2.95752e+07	3.07388e+07	3.08362e+07	3.09041e+07	3.19585e+07	2.19635e+07	2.26077e+07	2.11361e+07	2.31637e+07	2.27283e+07
Com_35379_neg	1-(2,4-dihydroxyphenyl)-2-(3,5-dimethoxyphenyl)propan-1-one	C17 H18 O5	302.116	8.735	301.108	Full match	No results	No results	170891	166839	148915	144229	183895	153508	229186	199211	233141	235365	330985	180089	1.68084e+06	1.69148e+06	1.55757e+06	1.46564e+06	1.84052e+06	1.77484e+06	246998	256282	272567	282077	293049	309876	309042	380023	374459	340883	338700	334304	959619	737199	839839	1.17067e+06	1.11444e+06	922867	231262	342306	300533	185110	209632
Com_25109_neg	Apigenin	C15 H10 O5	270.053	11.15	269.046	Full match	No results	No results	364452	400960	322179	338232	404157	466061	2.91714e+06	2.13589e+06	2.30818e+06	1.14222e+06	1.20624e+06	1.57809e+06	1.29889e+06	1.08835e+06	1.12895e+06	1.29881e+06	1.47323e+06	1.35413e+06	744448	332970	509157	399573	594080	493741	451340	696487	677089	493676	680731	698145	202165	376475	258863	318342	546502	177870	1.0593e+06	1.13187e+06	1.22749e+06	1.17846e+06	1.15885e+06
Com_45642_neg	1-(4-fluorophenyl)-2-(4-methoxyphenyl)-4-(2-naphthyl)butane-1,4-dione	C27 H21 F O3	412.148	4.693	411.141	Full match	No results	No results	6683.78	8245.05	8388.25	8144.39	8316.85	8942.03	12777.5	11020.8	10685.6	420362	12386.8	11213.2	6813.44	5647.97	4937.01	6498.07	4743.58	4605.73	28431.5	24876.8	27653.5	27891.3	32764.8	33498.1	31718.9	36619	36064	32379	32229.6	36028.7	11999.4	9338.26	7728.17	8311.85	14781.7	5540.08	12550.2	13260.4	13270.7	15573.1	12692.8
Com_25029_neg	(3R)-8-hydroxy-3-(4-methoxyphenyl)-3,4-dihydro-1H-2-benzopyran-1-one	C16 H14 O4	270.089	6.978	269.082	Full match	No results	No results	791820	1.02773e+06	680031	719151	1.35533e+06	581680	4.99254e+06	5.00006e+06	4.89347e+06	5.30454e+06	4.72725e+06	4.93324e+06	243371	183774	362543	291233	145894	318081	474499	602052	687729	432446	404785	429925	404176	485599	456885	1.1903e+06	432751	437197	834790	695486	848562	1.20919e+06	1.13298e+06	907731	1.19896e+06	1.11079e+06	1.06893e+06	1.26199e+06	1.4156e+06
Com_21953_neg	Rotenone	C23 H22 O6	394.142	8.075	393.135	Full match	No results	No results	1.6481e+06	1.068e+06	2.03831e+06	1.33028e+06	1.30673e+06	1.3183e+06	1.65116e+06	1.54396e+06	1.63194e+06	2.76067e+06	2.23711e+06	1.94244e+06	522043	545141	500514	509726	470093	406736	4.38325e+06	2.93927e+06	2.93173e+06	3.73337e+06	5.06102e+06	3.35386e+06	4.14713e+06	3.39192e+06	2.80229e+06	4.34336e+06	4.01426e+06	4.03892e+06	258058	211196	182694	217024	198261	144760	1.23514e+06	1.27154e+06	1.32585e+06	1.26895e+06	1.46899e+06
Com_13835_neg	Luteolin	C15 H10 O6	286.048	9.615	285.04	Full match	No results	No results	3.09563e+06	2.89944e+06	3.50634e+06	2.81609e+06	2.53521e+06	2.29168e+06	2.8707e+06	2.27972e+06	2.74894e+06	3.76108e+06	2.9261e+06	3.13502e+06	2.38095e+06	2.77307e+06	2.51342e+06	2.57826e+06	3.05087e+06	2.76505e+06	1.20157e+07	1.1319e+07	1.09967e+07	1.10062e+07	1.09486e+07	1.09938e+07	2.95172e+06	3.60606e+06	3.48933e+06	3.12017e+06	2.8838e+06	2.53687e+06	1.49894e+06	1.60413e+06	1.37376e+06	1.91777e+06	1.82149e+06	1.25806e+06	4.58832e+06	4.70161e+06	5.25967e+06	5.42957e+06	4.76088e+06
Com_16263_neg	Phenobarbital	C12 H12 N2 O3	232.085	6.746	231.078	Full match	No results	No results	789763	629489	629259	882629	725913	706345	938709	890964	910255	1.0282e+06	841337	782782	289203	270212	255019	242599	252857	218927	2.38394e+06	2.14645e+06	2.12359e+06	1.72417e+06	2.2129e+06	2.30082e+06	919524	952145	834717	876703	876765	813997	7.43073e+06	7.02946e+06	6.88527e+06	9.68593e+06	7.68084e+06	6.67099e+06	1.22213e+06	1.07652e+06	1.51563e+06	1.64265e+06	1.45468e+06
Com_15503_neg	1-(1,8-dihydroxy-3,6-dimethyl-2-naphthyl)ethan-1-one	C14 H14 O3	230.094	10.435	229.087	Full match	No results	No results	523496	475947	599792	539415	541652	509843	1.66156e+06	1.19277e+07	2.01464e+06	835857	497309	686082	284436	276501	241954	306408	262661	261640	575343	552012	611980	594899	679005	616857	564781	624223	559793	564812	578415	571605	214899	115245	87994.9	125237	86760.8	67126.2	394046	442495	304383	424906	347641
Com_31309_neg	Myricetin	C15 H10 O8	318.038	8.42	317.03	Full match	No results	No results	210162	221740	212318	200289	229133	197471	265396	260616	253829	289766	250035	253504	1.37422e+06	1.18626e+06	1.22666e+06	1.40576e+06	1.51854e+06	1.38832e+06	345179	348043	376643	408915	417047	401567	416218	507985	486389	449133	459320	458865	245549	310163	187544	273096	241007	187669	548626	505674	443928	572830	568308
Com_31202_neg	Catechin	C15 H14 O6	290.079	9.769	289.072	Full match	No results	No results	1.7105e+06	2.08206e+06	2.0072e+06	2.39862e+06	2.13374e+06	2.1019e+06	1.94361e+06	1.8951e+06	1.99111e+06	1.89391e+06	1.20475e+06	2.08968e+06	548190	45132.4	404282	361550	396961	42569.7	866128	883606	878626	74385.2	964708	853463	586770	620342	463639	450541	365962	394010	212383	243821	214588	297000	191666	15754.9	645143	791986	533283	638112	763726
Com_1891_neg	Isorhamnetin	C16 H12 O7	316.059	8.3	315.052	Full match	No results	No results	1.11174e+08	9.35135e+07	8.17441e+07	6.58238e+07	1.29741e+08	5.29614e+07	1.6701e+08	1.59994e+08	1.62808e+08	1.66052e+08	1.52976e+08	1.79785e+08	1.69376e+08	1.38572e+08	1.42534e+08	1.42714e+08	1.48459e+08	1.4709e+08	8.28221e+07	7.24206e+07	8.50601e+07	7.03683e+07	8.08177e+07	7.15738e+07	1.38466e+08	2.04076e+08	1.41249e+08	1.38801e+08	1.33192e+08	1.45772e+08	5.17592e+06	4.98545e+06	4.94858e+06	6.04601e+06	2.45627e+06	4.40577e+06	1.03306e+08	1.10041e+08	1.17094e+08	121205356	1.23572e+08
Com_7174_neg	Quercetin	C15 H10 O7	302.043	8.95	301.036	Full match	No results	No results	1.99842e+07	2.13175e+07	2.11681e+07	2.28361e+07	2.04584e+07	1.89208e+07	2.86536e+07	2.83112e+07	2.78979e+07	2.94866e+07	3.10003e+07	3.04462e+07	1.22803e+07	9.85491e+06	9.82679e+06	9.65155e+06	1.05578e+07	1.34715e+07	1.41266e+07	1.13057e+07	1.10833e+07	1.22643e+07	1.29305e+07	1.3454e+07	2.77592e+07	3.18424e+07	3.22596e+07	3.01762e+07	2.49225e+07	2.51805e+07	551944	473506	349263	511445	433244	272124	1.407e+07	1.50663e+07	1.38647e+07	1.60071e+07	1.62991e+07
Com_34901_pos	Biotin	C10 H16 N2 O3 S	244.088	8.105	245.096	Full match	Full match	Full match	4.51823e+06	4.89778e+06	4.4141e+06	4.87203e+06	5.04464e+06	4.85615e+06	3.71959e+06	3.67157e+06	3.35351e+06	3.5321e+06	4.16318e+06	3.54689e+06	885757	831687	870336	930183	868275	705968	6.18308e+06	6.86572e+06	6.11099e+06	5.96666e+06	6.2633e+06	5.23954e+06	2.70763e+06	2.10149e+06	2.16666e+06	2.67011e+06	3.15981e+06	2.84625e+06	1.57608e+07	1.23492e+07	1.61036e+07	1.6359e+07	1.24205e+07	1.58415e+07	3.36869e+06	3.18717e+06	3.3863e+06	2.74778e+06	3.38066e+06
Com_4260_pos	Pyridoxine	C8 H11 N O3	169.074	1.937	170.081	Full match	Full match	Full match	7.71469e+07	8.31237e+07	7.16598e+07	7.47316e+07	9.29004e+07	1.01107e+08	1.75135e+08	1.66557e+08	1.5033e+08	1.5504e+08	1.74693e+08	1.51768e+08	4.82081e+07	4.79452e+07	4.31927e+07	4.24297e+07	4.33653e+07	4.2388e+07	1.40955e+08	133011334	1.4598e+08	1.25357e+08	1.3003e+08	1.24857e+08	2.73801e+08	2.74066e+08	266483875	2.61063e+08	2.68664e+08	2.80387e+08	6.32733e+07	6.03633e+07	6.19916e+07	5.77362e+07	5.80604e+07	6.3142e+07	9.60385e+07	9.14754e+07	1.0204e+08	1.00878e+08	1.00036e+08
Com_9896_pos	Riboflavin	C17 H20 N4 O6	376.139	8.175	377.146	Full match	Full match	Full match	8.02575e+07	7.15286e+07	7.72414e+07	8.95281e+07	7.00866e+07	8.12923e+07	3.33676e+07	4.15124e+07	3.29606e+07	3.48923e+07	3.9861e+07	3.64964e+07	3.46181e+07	3.60616e+07	3.61373e+07	3.14441e+07	3.32503e+07	3.395e+07	9.05749e+07	9.0873e+07	9.57018e+07	8.4477e+07	88780537	9.00889e+07	8.45507e+07	7.62246e+07	7.50642e+07	6.80351e+07	7.51735e+07	8.05401e+07	4.99642e+06	6.18577e+06	5.38801e+06	4.34401e+06	6.23068e+06	5.62682e+06	5.08896e+07	4.95793e+07	5.11088e+07	4.79242e+07	5.19936e+07
Com_15946_pos	Ergocalciferol	C28 H44 O	396.339	15.587	397.347	Full match	No results	Full match	1.90235e+06	1.10647e+06	1.05894e+06	1.01762e+06	745622	810824	1.95163e+06	1.6513e+06	2.00728e+06	1.7777e+06	3.11539e+06	2.24917e+06	1.03875e+07	1.07633e+07	1.06725e+07	1.16509e+07	9.33141e+06	1.20627e+07	2.58198e+06	527927	852776	397505	326522	207480	308400	223492	270139	195510	277044	288159	5.42871e+06	3.19554e+06	7.49259e+06	4.07852e+06	5.08608e+06	3.99358e+06	1.29668e+07	1.05698e+07	7.77099e+06	8.49576e+06	7.7451e+06
Com_51301_pos	Menaquinone	C31 H40 O2	444.303	12.105	445.311	No results	No results	Full match	1.74721e+06	856624	1.18368e+06	503937	427466	1.84932e+06	1.24326e+06	1.67233e+06	1.31079e+06	1.35567e+06	1.006e+06	376151	7.3018e+06	6.74861e+06	7.20622e+06	6.488e+06	7.60068e+06	7.96819e+06	379628	280860	273289	289614	289386	279997	2.22108e+06	2.52334e+06	2.15254e+06	1.86812e+06	2.0348e+06	2.12797e+06	5.91313e+06	4.79569e+06	4.50794e+06	5.62548e+06	5.18461e+06	5.62559e+06	2.20698e+06	1.94586e+06	1.5234e+06	1.42873e+06	1.62691e+06
Com_50921_pos	Vitamin B2	C17 H20 N4 O6	376.139	6.825	377.146	No results	No results	Full match	294493	339635	473621	338854	349091	383583	193711	178108	165723	173836	191433	196622	214691	196101	185813	189006	188002	182919	247240	256895	263240	254196	264863	245972	240954	233088	253849	246241	242463	245468	869702	810424	617221	627161	592509	747668	631400	649064	536260	541249	870799
Com_58143_pos	Pyrithioxin	C16 H20 N2 O4 S2	368.088	10.13	369.095	No results	No results	Full match	1.26422e+06	1.77083e+06	1.10943e+06	1.38073e+06	1.2073e+06	1.29837e+06	1.18367e+06	1.24648e+06	1.15299e+06	1.26549e+06	1.61352e+06	1.44094e+06	2.69186e+06	2.64128e+06	3.34816e+06	493044	3.81405e+06	3.07349e+06	1.55808e+06	2.00848e+06	2.25666e+06	2.62971e+06	1.70616e+06	1.14085e+06	1.68609e+06	2.08165e+06	1.70185e+06	2.06268e+06	1.83061e+06	1.58777e+06	377994	421106	370261	350679	351482	334986	1.37965e+06	1.43988e+06	1.28492e+06	1.28171e+06	1.50514e+06
Com_2653_neg	Vitamin A	C20 H30 O	286.23	13.615	285.222	No results	No results	Full match	3.73001e+06	4.88661e+06	3.18423e+06	4.25896e+06	3.92856e+06	4.43256e+06	2.14831e+07	1.68509e+07	1.95917e+07	1.84335e+07	1.88827e+07	2.24914e+07	3.20133e+07	2.91031e+07	2.84917e+07	2.72961e+07	3.30836e+07	2.93539e+07	7.878e+06	7.05877e+06	7.59274e+06	7.43337e+06	7.1192e+06	7.24747e+06	3.94888e+06	4.66175e+06	5.04142e+06	3.95109e+06	4.72514e+06	4.18211e+06	1.01473e+08	1.06689e+08	9.81501e+07	1.09954e+08	1.30982e+08	2.64664e+07	2.9899e+07	3.17891e+07	3.0533e+07	3.07197e+07	3.01117e+07
Com_22381_neg	Phylloquinone	C31 H46 O2	450.349	14.22	449.341	No results	No results	Full match	2.17486e+06	1.17651e+06	1.81009e+06	1.4481e+06	1.68205e+06	1.05071e+06	2.02058e+06	2.68622e+06	6.5511e+06	3.05911e+06	4.41449e+06	7.41735e+06	1.07358e+06	1.104e+06	911448	1.33394e+06	859595	1.20748e+06	541526	486128	686869	900330	767446	435042	515193	573621	823537	661996	466295	761084	2.70014e+06	2.4971e+06	2.49103e+06	2.44002e+06	2.89194e+06	2.19826e+06	1.61181e+06	1.28413e+06	1.73722e+06	1.25316e+06	993876
Com_37993_pos	Υ-Aminobutyric acid (GABA)	C4 H9 N O2	103.063	7.87	104.071	Full match	Full match	Full match	1.39569e+06	1.25888e+06	1.39733e+06	1.47694e+06	1.48126e+06	1.26468e+06	3.25998e+06	3.20645e+06	2.71062e+06	3.55579e+06	3.135e+06	3.20209e+06	2.28208e+06	2.30177e+06	2.38234e+06	2.26778e+06	2.35781e+06	2.0353e+06	1.84749e+06	1.95808e+06	2.35413e+06	2.19101e+06	2.0156e+06	2.14252e+06	8.89134e+06	8.36314e+06	8.76356e+06	8.24384e+06	8.52514e+06	8.492e+06	1.1762e+06	1.02903e+06	1.2798e+06	1.11294e+06	784699	920093	4.19362e+06	4.30088e+06	3.94952e+06	4.69069e+06	5.24301e+06
Com_11300_pos	Kynurenic acid	C10 H7 N O3	189.043	7.764	190.05	Full match	Full match	Full match	7.40295e+06	1.06118e+07	7.5592e+06	8.10716e+06	8.63081e+06	8.71323e+06	1.9872e+07	1.63588e+07	1.43922e+07	1.74413e+07	1.94948e+07	1.68731e+07	4.04388e+07	3.60143e+07	2.92946e+07	3.48213e+07	4.20246e+07	3.40341e+07	3.43471e+06	4.23974e+06	3.81965e+06	4.58523e+06	3.5409e+06	3.94412e+06	4.25493e+06	4.15875e+06	3.60756e+06	4.81454e+06	3.79912e+06	3.9107e+06	8.3191e+07	9.01566e+07	8.6774e+07	8.28426e+07	9.1056e+07	9.57117e+07	1.14903e+07	1.32991e+07	1.46459e+07	1.48079e+07	1.43774e+07
Com_6711_pos	Urocanic acid	C6 H6 N2 O2	138.043	1.342	139.05	Full match	Full match	Full match	6.91532e+07	4.46585e+07	7.50023e+07	6.67853e+07	6.84534e+07	4.98357e+07	4.73834e+07	2.83417e+07	4.62459e+07	4.80371e+07	5.13336e+07	4.99145e+07	1.70842e+07	1.70588e+07	2.19656e+07	2.76926e+07	1.96666e+07	2.19959e+07	7.6614e+07	1.13514e+08	7.85336e+07	7.82053e+07	8.00966e+07	7.96206e+07	4.16079e+07	8.12576e+07	4.40117e+07	3.902e+07	4.11302e+07	3.7731e+07	9.40856e+07	1.47976e+08	9.84429e+07	8.73052e+07	9.21522e+07	9.7442e+07	7.11521e+07	5.35615e+07	3.36423e+07	4.98882e+07	4.9447e+07
Com_1334_pos	Pipecolic acid	C6 H11 N O2	129.079	1.686	130.086	Full match	Full match	Full match	7.83252e+08	8.25583e+08	7.04646e+08	7.22147e+08	8.09491e+08	7.07539e+08	5.31053e+08	5.5762e+08	5.28797e+08	4.19606e+08	5.47573e+08	503775760	8.69384e+07	8.31261e+07	8.03418e+07	7.8082e+07	7.80508e+07	8.27349e+07	6.70923e+08	632806664	6.7711e+08	6.23036e+08	6.49875e+08	6.02357e+08	2.09235e+08	2.2359e+08	2.41272e+08	2.26573e+08	2.52885e+08	2.37245e+08	5.75403e+08	5.34993e+08	6.64845e+08	6.34377e+08	6.40531e+08	6.72932e+08	459155845	4.61667e+08	4.41229e+08	4.28401e+08	4.38167e+08
Com_9163_pos	DL-2-(acetylamino)-3-phenylpropanoic acid	C11 H13 N O3	207.09	9.142	208.097	Full match	Full match	Full match	1.26382e+07	1.78838e+07	1.18127e+07	12070857	1.49069e+07	1.51377e+07	7.87253e+07	7.89901e+07	8.05395e+07	7.37433e+07	5.86205e+07	7.51669e+07	2.6498e+07	3.29041e+07	3.25195e+07	3.3717e+07	3.14571e+07	2.99473e+07	1.22702e+07	1.37324e+07	1.44917e+07	1.29066e+07	1.33706e+07	1.15326e+07	9.66152e+06	7.501e+06	9.13586e+06	8.47706e+06	8.19499e+06	8.98579e+06	9.51351e+07	1.10975e+08	9.14191e+07	9.25707e+07	1.26049e+08	9.56094e+07	2.63015e+07	2.0449e+07	2.48277e+07	20830142	2.48244e+07
Com_267_pos	L-Pyroglutamic acid	C5 H7 N O3	129.043	1.281	130.05	Full match	Full match	Full match	3584302730	2980700692	3907068481	3716185628	3518843828	3789038371	2289604559	2744286203	2726425424	3400870527	2882142102	3154535646	3.88733e+08	3.61338e+08	3.00055e+08	3.19158e+08	2.95001e+08	293393345	1089142359	1390786064	1319724570	1591449200	1684720141	2093639227	5.34745e+08	6.47258e+08	6.1094e+08	1044436513	4.95562e+08	553276542	1.05535e+08	136578822	126539854	1.05657e+08	1.12941e+08	1.6506e+08	2066689696	1922893909	1937458168	1981850989	1781645802
Com_13866_pos	Isoferulic acid	C10 H10 O4	194.058	7.793	195.065	Full match	Full match	Full match	1.12691e+07	1.38579e+07	1.44455e+07	1.33121e+07	1.48847e+07	1.72901e+07	4.53637e+07	4.66249e+07	4.74231e+07	4.74923e+07	4.69571e+07	4.81032e+07	7.22906e+07	5.93183e+07	5.79738e+07	5.8706e+07	6.44536e+07	6.79037e+07	2.04265e+07	2.1524e+07	2.08034e+07	2.2152e+07	2.10556e+07	2.01182e+07	2.61395e+07	2.50406e+07	2.81979e+07	3.00849e+07	2.57167e+07	2.67652e+07	1.41003e+07	1.38174e+07	1.44749e+07	1.22073e+07	1.32816e+07	1.28878e+07	1.46691e+07	1.77965e+07	2.03162e+07	2.80929e+07	2.93015e+07
Com_9662_pos	3-Hydroxyphenylacetic acid	C8 H8 O3	152.047	7.055	153.055	Full match	Full match	Full match	5.72494e+07	7.06932e+07	7.07813e+07	5.99212e+07	6.66156e+07	7.44655e+07	6.00794e+07	6.06492e+07	6.05065e+07	6.24408e+07	7.24833e+07	6.23641e+07	5.60604e+07	5.458e+07	5.25454e+07	5.24625e+07	53631537	5.18549e+07	4.40491e+07	4.77887e+07	4.45233e+07	4.50586e+07	4.66462e+07	4.54883e+07	5.4761e+07	5.43229e+07	5.97633e+07	8.08069e+07	6.39546e+07	6.67973e+07	7.74595e+07	7.89276e+07	7.92901e+07	7.51311e+07	7.64081e+07	7.93001e+07	5.49674e+07	6.12871e+07	6.06791e+07	6.3374e+07	8.0197e+07
Com_9436_pos	3-(3-pyridinyl)propanoic acid	C8 H9 N O2	151.063	1.939	152.071	Full match	Full match	Full match	3.32182e+07	3.57736e+07	3.18373e+07	3.34693e+07	3.70107e+07	3.63865e+07	6.91765e+07	5.79131e+07	5.6063e+07	6.01607e+07	5.86335e+07	5.23974e+07	3.16113e+07	3.13e+07	2.9586e+07	2.80473e+07	3.09401e+07	2.88094e+07	1.0333e+08	1.00277e+08	8.75417e+07	8.31625e+07	7.79975e+07	7.94129e+07	9.99972e+07	9.90441e+07	8.51044e+07	8.24367e+07	8.6106e+07	1.11011e+08	3.03288e+07	3.07692e+07	3.08857e+07	2.85194e+07	2.84907e+07	2.89962e+07	4.68037e+07	4.78474e+07	5.05479e+07	4.80627e+07	4.81815e+07
Com_3664_pos	2-(1H-indol-3-yl)acetic acid	C10 H9 N O2	175.063	8.778	176.071	Full match	Full match	Full match	1.28148e+07	1.40793e+07	1.17747e+07	1.30943e+07	1.41274e+07	2.19745e+07	2.48599e+07	2.7237e+07	2.56686e+07	2.84854e+07	2.83704e+07	2.62869e+07	7.21735e+07	6.75428e+07	7.1014e+07	5.83072e+07	6.49898e+07	8.32395e+06	7.60186e+06	8.09284e+06	8.50243e+06	9.26858e+06	1.00277e+07	8.88822e+06	1.17956e+07	8.50261e+06	1.062e+07	1.14007e+07	1.09681e+07	1.75643e+07	3.45321e+08	3.29539e+08	3.46186e+08	3.39632e+08	3.46014e+08	3.38045e+08	3.40654e+07	3.2067e+07	3.27794e+07	3.50241e+07	3.25909e+07
Com_7326_pos	Glucose 1-phosphate	C6 H13 O9 P	260.03	1.555	261.037	Full match	Full match	Full match	1.98001e+07	2.19137e+07	2.63998e+07	2.37915e+07	2.33618e+07	2.05812e+07	3.16998e+07	3.54053e+07	3.29943e+07	3.44007e+07	3.99861e+07	5.20302e+07	9.74125e+07	101375314	9.81922e+07	1.00869e+08	101797315	101169341	9.0191e+07	8.4426e+07	7.72702e+07	8.784e+07	8.77079e+07	9.30622e+07	5.38026e+07	5.4673e+07	5.28525e+07	5.81326e+07	4.96051e+07	4.40958e+07	1.9276e+07	1.66944e+07	1.9158e+07	1.49687e+07	1.89507e+07	1.68295e+07	6.52354e+07	7.47998e+07	7.77013e+07	7.33398e+07	7.58055e+07
Com_61_pos	Nicotinic acid	C6 H5 N O2	123.032	1.755	124.039	Full match	Full match	Full match	4682533909	3731817092	3683659655	5692377702	6357747726	5914446422	6772769443	6982437958	5515742403	7014550733	6934055386	6911409354	4.61158e+08	3.8442e+08	3.336e+08	4.61041e+08	4.10773e+08	4.1627e+08	9162035112	9765986579	10285102387	9125057126	9844913531	10065859590	5452732071	6062899469	6145581380	5915750696	4344617734	3972556155	14908100627	17766734510	11041548114	11690207709	17017524390	15160173954	4968913763	5720304914	5499139288	4630988277	5745613152
Com_219_pos	L-Glutamic acid	C5 H9 N O4	147.053	1.492	148.06	Full match	Full match	Full match	4110844921	4366181160	4722897841	4455569126	4685467225	4462363077	2387344624	2998466788	3009177426	3138293224	3509932446	3358871997	3.15744e+08	309573282	3.30074e+08	312653126	348185682	2.71601e+08	3294508247	3272425283	3724420391	3761460792	3918220618	2902660621	2033624690	2393212755	2081913407	1952300144	2114050802	1860715750	1243130789	1317189764	1281603904	1349139597	1558526161	1372459920	2634187366	2899471138	2766505080	2654306083	2879307189
Com_297_pos	2-Hydroxycinnamic acid	C9 H8 O3	164.047	2.266	165.055	Full match	Full match	Full match	7.89784e+07	9.32537e+07	1.83997e+08	1.15147e+08	1.24328e+08	1.16028e+08	5.93508e+08	5.65588e+08	5.51131e+08	5.36972e+08	6.47858e+08	7.75131e+08	1.14692e+08	1.2096e+08	1.3015e+08	1.37576e+08	143213876	1.31986e+08	1966388487	4227100988	1846511645	1986326828	3812625127	1941788788	2465003948	2401335213	1310878082	2238147283	1354591973	1387846792	8.75013e+08	1060322766	1213640347	1078313712	1022762165	1261132873	5.83538e+08	5.81353e+08	9.24199e+08	414397523	5.38539e+08
Com_13540_pos	Indole-3-lactic acid	C11 H11 N O3	205.074	9.03	206.081	Full match	Full match	Full match	3.73272e+07	3.60205e+07	3.88531e+07	3.88463e+07	4.14771e+07	3.74342e+07	2.81219e+07	2.8753e+07	3.0793e+07	2.64256e+07	2.84988e+07	2.82828e+07	5.86257e+06	6.00871e+06	5.25725e+06	5.23528e+06	5.57908e+06	5.76568e+06	2.66199e+07	2.7066e+07	3.05785e+07	2.49833e+07	3.06518e+07	2.40187e+07	1.98501e+07	1.81154e+07	1.82806e+07	1.89514e+07	2.188e+07	1.92396e+07	2.49981e+07	2.2945e+07	2.80837e+07	2.41994e+07	2.60308e+07	2.69327e+07	2.30211e+07	2.2844e+07	2.09553e+07	2.55151e+07	2.1432e+07
Com_3781_pos	Indole-3-acetic acid	C10 H9 N O2	175.063	9.541	176.071	Full match	Full match	Full match	2.55303e+07	2.53754e+07	2.35068e+07	2.21706e+07	26844808	2.47714e+07	1.37929e+07	1.37215e+07	1.28131e+07	1.4773e+07	1.41689e+07	1.50496e+07	2.67062e+06	2.91367e+06	2.46912e+06	2.72894e+06	2.61574e+06	2.64157e+06	3.92356e+07	5.35156e+07	4.79684e+07	4.08405e+07	4.30632e+07	4.55704e+07	1.57981e+07	1.56234e+07	1.79145e+07	1.80049e+07	1.56863e+07	1.6465e+07	3.28646e+08	3.02584e+08	3.459e+08	3.23091e+08	3.1939e+08	3.56013e+08	3.60838e+07	3.04961e+07	2.74736e+07	2.98425e+07	2.70109e+07
Com_5031_pos	Adenosine 3'5'-cyclic monophosphate	C10 H12 N5 O6 P	329.053	2.255	330.06	Full match	Full match	Full match	745738	774741	1.01499e+06	831648	865051	878028	674827	640065	659621	646810	644915	729267	1.11595e+06	772077	1.7867e+06	899962	1.25529e+06	1.25974e+06	886541	965813	933777	1.3519e+06	1.73639e+06	982696	1.24661e+06	1.15416e+06	1.1385e+06	887941	1.29039e+06	1.05691e+06	2.70291e+06	2.62704e+06	2.45824e+06	2.76588e+06	2.15873e+06	2.13011e+06	9.17384e+06	1.00264e+07	1.11791e+07	9.15528e+06	1.12603e+07
Com_203_pos	Pantothenic acid	C9 H17 N O5	219.111	6.123	220.118	Full match	Full match	Full match	3065032841	2565730402	2442924959	2305526011	2794203297	2690904818	4639186562	2627235053	4137685996	3422608255	5678399497	3313137913	6.14883e+08	3.12066e+08	391719623	5.05959e+08	3.44158e+08	3.39397e+08	1543527655	1652830339	1676975290	1411966802	1350167401	1511443599	1660703650	1788041777	1513923991	1403459180	1937912762	1484335274	2618624822	1995021895	2014500461	2034483347	1813625570	2592101834	1681612403	1705020087	1667239998	1625581761	1677203391
Com_746_pos	Adenosine 5'-monophosphate	C10 H14 N5 O7 P	347.063	1.647	348.07	Full match	Full match	Full match	4.05872e+07	4.04705e+07	3.73308e+07	3.59495e+07	3.75557e+07	3.77231e+07	7.32992e+07	6.83916e+07	6.59254e+07	7.93501e+07	7.78922e+07	7.09139e+07	3.06445e+07	4.26053e+07	2.92221e+07	2.4298e+07	2.7322e+07	2.17156e+07	1706875214	1591287881	1594854179	1446349603	1528106782	1537222698	1087282382	1293460099	1265670012	1171989127	1223470366	9.91285e+08	5.04544e+07	2.01123e+07	4.99091e+07	4.04963e+07	5.38453e+07	5.66809e+07	3.19801e+08	3.21965e+08	3.57545e+08	3.19036e+08	3.74525e+08
Com_7404_pos	L-Aspartic acid	C4 H7 N O4	133.038	1.28	134.045	Full match	Full match	Full match	1.11431e+07	1.26462e+07	8.94537e+06	1.15316e+07	9.03352e+06	1.45717e+07	1.07808e+07	1.48328e+07	1.03925e+07	1.17113e+07	1.49045e+07	1.60641e+07	8.2592e+06	8.45876e+06	7.40661e+06	7.20822e+06	7.33005e+06	8.10358e+06	4.7909e+07	5.69291e+07	4.71053e+07	6.54213e+07	5.14396e+07	5.76392e+07	2.61899e+07	2.88451e+07	3.23544e+07	2.89798e+07	2.69517e+07	26784704	1.16518e+07	1.29768e+07	1.6096e+07	1.09965e+07	1.07624e+07	1.44216e+07	4.20928e+07	5.03571e+07	3.58978e+07	3.86399e+07	3.74009e+07
Com_876_pos	N-Acetyl-DL-glutamic acid	C7 H11 N O5	189.064	2.272	190.071	Full match	Full match	Full match	6.64661e+07	8.23133e+07	5.9038e+07	7.29505e+07	8.98817e+07	7.72604e+07	1.65939e+08	210878645	1.82012e+08	1.8903e+08	2.24423e+08	1.9644e+08	1548227161	1530506830	1342706140	1663791400	1684211705	1522438984	4.01945e+07	5.54153e+07	4.48461e+07	4.56758e+07	4.65688e+07	4.55136e+07	4.41636e+07	4.82127e+07	4.74604e+07	47432717	4.39881e+07	4.02859e+07	9.96787e+07	1.09335e+08	7.76772e+07	1.4168e+08	1.47551e+08	1.50122e+08	1.44124e+08	1.42667e+08	1.44433e+08	1.42803e+08	1.38512e+08
Com_4616_pos	N-Acetylneuraminic acid	C11 H19 N O9	309.107	1.512	348.071	Full match	Full match	Full match	2.45063e+07	2.73905e+07	29546367	2.88752e+07	3.26175e+07	2.63587e+07	3.95865e+07	3.28982e+07	3.4204e+07	3.95577e+07	4.70445e+07	4.78629e+07	1.81538e+07	2.41487e+07	1.887e+07	2.1824e+07	2.26624e+07	2.03603e+07	2.2497e+08	2.24765e+08	216355945	2.69424e+08	1.23665e+08	1.93145e+08	2.32628e+08	1.32316e+08	152275983	1.38607e+08	132546267	1.87828e+08	2.38626e+07	2.79607e+07	2.37039e+07	2.23583e+07	3.01792e+07	2.5423e+07	8.99589e+07	9.85503e+07	9.66468e+07	7.21837e+07	9.93529e+07
Com_36978_pos	5-Hydroxyindole-3-acetic acid	C10 H9 N O3	191.058	8.445	192.066	Full match	Full match	Full match	1.08829e+07	1.11516e+07	1.07928e+07	1.05668e+07	1.1405e+07	1.23792e+07	5.15936e+06	5.63361e+06	5.45614e+06	5.45316e+06	6.02951e+06	5.69795e+06	3.81264e+06	4.32405e+06	3.87193e+06	4.23243e+06	4.62467e+06	3.50678e+06	5.97169e+06	6.94819e+06	5.56777e+06	5.94198e+06	6.12948e+06	6.42579e+06	1.01016e+07	8.30264e+06	7.5223e+06	7.69221e+06	5.142e+06	9.38895e+06	1.34857e+07	1.30999e+07	1.36568e+07	1.26297e+07	1.44396e+07	1.43813e+07	4.83235e+06	5.28227e+06	5.78756e+06	5.15575e+06	5.5781e+06
Com_325_neg	3-Hydroxybutyric acid	C4 H8 O3	104.047	1.394	103.04	Full match	Full match	Full match	3.47508e+08	4.23312e+08	3.19148e+08	4.32863e+08	3.7604e+08	3.75943e+08	5.90288e+08	3.92943e+08	5.92462e+08	5.13277e+08	5.98467e+08	5.33043e+08	563200486	530940548	4.36797e+08	4.41573e+08	5.42101e+07	3.63475e+08	1.40202e+08	1.30728e+08	1.38751e+08	110495655	1.08049e+08	7.92721e+07	260661574	2.11784e+08	1.89642e+08	1.8235e+08	1.37445e+08	1.64067e+08	1574410647	1320433834	1187325362	1472833788	1375016453	9.65981e+08	5.35095e+08	6.45498e+08	5.44312e+08	4.75904e+08	584327069
Com_2682_neg	Malonic acid	C3 H4 O4	104.011	1.262	103.004	Full match	Full match	Full match	1.14107e+07	8.90194e+06	4.84243e+07	1.16452e+07	9.99565e+06	1.27856e+07	1.38481e+07	1.35864e+07	1.34142e+07	1.37897e+07	1.87941e+07	1.58727e+07	1.36937e+08	1.3172e+08	1.17235e+08	1.28151e+08	1.2827e+08	1.22436e+08	2.81333e+06	3.39391e+06	3.53151e+06	2.62047e+06	2.74845e+06	4.24455e+06	3.48427e+06	4.44436e+06	3.28822e+06	4.42974e+06	2.80178e+06	3.35309e+06	6.20979e+07	6.20955e+07	5.3749e+07	6.89367e+07	6.44903e+07	5.15319e+07	1.51793e+07	1.58545e+07	1.47214e+07	1.54237e+07	1.60851e+07
Com_1180_neg	cis-Aconitic acid	C6 H6 O6	174.017	1.173	173.009	Full match	Full match	Full match	3.49791e+07	3.6527e+07	6.83563e+07	5.86934e+07	4.05865e+07	5.95974e+07	9.58061e+07	7.48554e+07	4.85894e+07	6.67385e+07	1.01292e+08	9.17239e+07	3.84378e+08	3.97813e+08	3.62627e+08	3.74265e+08	4.13498e+08	3.64142e+08	3.03643e+07	1.07443e+07	3.1003e+07	3.63682e+07	3.31376e+07	3.80421e+07	5.19141e+07	6.52512e+07	6.44224e+07	6.40977e+07	5.19088e+07	5.29298e+07	3.64945e+07	4.60781e+07	5.74941e+07	4.96693e+07	3.50439e+07	3.54098e+07	7.36185e+07	7.42325e+07	8.23416e+07	6.80287e+07	6.45154e+07
Com_306_neg	Methylmalonic acid	C4 H6 O4	118.026	1.266	117.019	Full match	Full match	Full match	4.92127e+08	6.06649e+08	501108062	5.67692e+08	5.88949e+08	6.32892e+08	1323258191	1000789663	1125371244	1257543320	1284484654	1144510137	1410715787	1604557752	1217566581	1431249799	1331595907	1192332285	2.45824e+08	3.22987e+08	2.8912e+08	325124417	3.09377e+08	3.08368e+08	4.64958e+08	6.36769e+08	4.91977e+08	5.31026e+08	4.32597e+08	5.37622e+08	1688000136	1510603577	1236506758	1570919267	1183993584	1138570178	736918298	8.00835e+08	642746541	6.36421e+08	5.98481e+08
Com_1677_neg	α-Cyano-3-hydroxycinnamic acid	C10 H7 N O3	189.043	5.69	188.035	Full match	Full match	Full match	3.91228e+06	5.55255e+06	2.47506e+06	3.92577e+06	4.51249e+06	4.56173e+06	1.37116e+07	9.0636e+06	1.20188e+07	1.3497e+07	1.20329e+07	1.91766e+07	1.16061e+07	1.02045e+07	9.1302e+06	8.65901e+06	5.00716e+06	8.818e+06	1.08386e+06	1.54948e+06	1.40399e+06	1.89023e+06	1.10316e+06	1.28905e+06	1.78056e+06	1.70041e+06	2.07412e+06	2.08064e+06	2.04382e+06	1.80047e+06	1.53101e+08	1.55556e+08	2.0326e+08	2.061e+08	1.75669e+08	130839648	2.25736e+07	1.95196e+07	2.04172e+07	1.71518e+07	1.78531e+07
Com_1410_neg	D-(-)-Quinic acid	C7 H12 O6	192.063	1.286	191.056	Full match	Full match	Full match	1.03846e+08	1.014e+08	1.17167e+08	1.08122e+08	9.93091e+07	119287760	8.73877e+07	8.94939e+07	8.65214e+07	8.52331e+07	8.37366e+07	8.52736e+07	1.46144e+08	1.44095e+08	1.27719e+08	1.38008e+08	1.62255e+08	133969869	8.93437e+07	8.32902e+07	9.60736e+07	9.0361e+07	8.81864e+07	9.1016e+07	6.36359e+07	6.52012e+07	6.32082e+07	6.07706e+07	5.30522e+07	5.22089e+07	1.82818e+08	1.6733e+08	2.15847e+08	3.19878e+08	2.72096e+08	1.54962e+08	1.10902e+08	105424550	1.18034e+08	1.0501e+08	1.14965e+08
Com_7851_neg	D-(+)-Malic acid	C4 H6 O5	134.021	6.499	133.014	Full match	Full match	Full match	1.23378e+06	1.64577e+06	1.61315e+06	1.56435e+06	1.64308e+06	1.83517e+06	2.64484e+06	3.40278e+07	2.5982e+06	2.85709e+06	2.37001e+06	2.72976e+06	756691	562843	418679	354046	258302	194068	1.35351e+06	2.12562e+06	2.29064e+06	2.20442e+06	2.66382e+06	2.61885e+06	2.81281e+06	3.34386e+06	3.32672e+06	3.63895e+06	3.85013e+06	3.86713e+06	1.94739e+06	1.92342e+06	1.36998e+06	1.58503e+06	1.36696e+06	992694	1.7599e+06	2.73424e+06	1.68039e+06	1.78821e+06	1.56281e+06
Com_36_neg	(±)9(10)-DiHOME	C18 H34 O4	314.246	13.381	313.239	Full match	Full match	Full match	1147365736	1352017441	1254103406	1147654907	1394966094	1329399882	823725839	6.756e+08	7.42837e+08	5.59303e+08	5.80574e+08	5.61763e+08	1022247960	8.48148e+08	1035290399	1492820056	1601731652	1489752792	1.1442e+08	8.48208e+07	1.23104e+08	7.49153e+07	8.28607e+07	7.59209e+07	8.43815e+08	9.47861e+08	8.59367e+08	9.6086e+08	8.17813e+08	7.67e+08	1259474432	1130533251	7.13191e+08	1300234525	1170643306	1089783415	2110846485	1982271917	2314523730	2356406996	2126067058
Com_1396_neg	3-Methylglutaric acid	C6 H10 O4	146.058	1.82	145.05	Full match	Full match	Full match	1.09959e+08	1.47082e+08	1.13384e+08	1.22701e+08	1.46195e+08	149127064	2.24358e+08	1.81721e+08	2.12317e+08	2.02907e+08	2.03795e+08	2.13111e+08	5.36711e+07	4.65066e+07	4.01079e+07	4.36258e+07	3.8392e+07	3.66453e+07	1.68239e+08	1.72725e+08	1.68734e+08	1.76267e+08	1.84767e+08	1.81296e+08	1.90542e+08	2.08793e+08	2.0125e+08	1.92147e+08	1.80393e+08	2.74975e+08	2.35553e+08	1.86476e+08	1.82045e+08	2.3783e+08	1.90644e+08	1.41659e+08	1.81144e+08	2.09463e+08	1.7589e+08	1.59192e+08	184625123
Com_676_neg	Gluconic acid	C6 H12 O7	196.058	1.238	195.051	Full match	Full match	Full match	2.68964e+08	4.33408e+08	3.61431e+08	3.56337e+08	2.92399e+08	3.1761e+08	870569200	8.87003e+08	9.36931e+08	9.34092e+08	916862288	1063357737	8.50553e+08	746225064	7.52908e+08	1.35621e+08	7.91024e+07	7.71357e+08	2.77445e+08	2.71922e+08	3.0714e+08	2.51137e+08	3.06015e+08	315127223	2.43764e+08	313255802	3.30621e+08	2.32335e+08	2.94143e+07	2.26193e+08	3.81968e+07	1.24765e+08	1.1893e+08	1.5515e+08	1.50674e+08	4.8631e+06	434157608	4.12707e+08	474920539	4.12815e+08	5.155e+08
Com_51_neg	DL-Malic acid	C4 H6 O5	134.021	1.448	133.014	Full match	Full match	Full match	5.04742e+08	576752338	496003455	476040387	5.58984e+08	5.33845e+08	1382102344	1178202635	1213403381	1426907555	1288314866	1159871481	3.76879e+07	2.84276e+07	2.14413e+07	2.70444e+07	2.74349e+07	2.11567e+07	8.1269e+08	1145607728	2750029856	1226497039	1174673837	1180032733	1630493765	1759340798	1869277960	1550492906	1869885413	2023928928	5.7829e+08	5.76267e+08	4.79508e+08	6.78289e+08	6.18793e+08	5.66351e+08	9.85766e+08	1035152461	8.47587e+08	7.38263e+08	8.32333e+08
Com_131_neg	Oleoyl-L-α-lysophosphatidic acid	C21 H41 O7 P	436.259	14.152	435.252	Full match	Full match	Full match	8.52305e+07	5.87857e+07	6.33074e+07	5.2233e+07	3.4633e+07	3.9939e+07	5.47246e+08	4.82183e+08	5.23972e+08	5.58072e+08	563872099	6.29989e+08	1.0885e+08	7.37938e+07	7.02429e+07	6.36961e+07	6.80454e+07	7.52082e+07	1.05455e+08	9.05463e+07	1.41897e+08	208437742	3.36598e+08	1.36794e+08	1.64407e+08	5.84778e+08	5.01667e+08	1.92827e+08	2.47007e+08	1.57458e+08	3.10651e+08	268084326	2.73154e+08	3.25877e+08	2.88522e+08	2.67074e+08	4.06394e+08	4.03823e+08	3.75017e+08	3.23141e+08	4.3444e+08
Com_331_neg	3-Hydroxyvaleric acid	C5 H10 O3	118.063	1.673	117.056	Full match	Full match	Full match	1.08811e+08	1.58542e+08	1.13489e+08	1.23153e+08	1.38662e+08	1.26563e+08	4.94929e+08	4.05256e+08	390644511	5.16298e+08	4.27921e+08	5.10256e+08	6.4526e+07	9.04245e+07	4.81736e+07	3.11448e+08	1.86459e+08	3.51976e+08	9.47504e+08	1385985508	1459334768	1240761018	1460728007	1307280917	1107236246	9.43067e+08	1174051770	1094340663	9.2757e+08	1036361922	1049293885	832878931	9.94782e+08	1052354630	1789883862	677162602	6.07318e+08	6.01609e+08	4.54711e+08	7.51104e+08	7.67053e+08
Com_1084_neg	trans-Aconitic acid	C6 H6 O6	174.016	1.222	173.009	Full match	Full match	Full match	3.53552e+07	3.69396e+07	4.487e+07	3.93346e+07	3.77434e+07	5.49946e+07	7.08853e+07	8.1817e+07	4.92294e+07	4.87166e+07	1.02074e+08	7.77211e+07	3.99529e+08	4.41099e+08	3.71173e+08	4.31272e+08	4.3582e+08	4.00269e+08	1.15842e+07	1.11122e+07	1.2386e+07	1.45211e+07	1.3621e+07	2.16082e+07	3.59516e+07	2.15268e+07	2.04371e+07	1.58749e+07	3.27793e+07	3.71026e+07	3.68823e+07	46433703	4.46541e+07	5.0086e+07	3.5378e+07	3.60634e+07	7.11154e+07	7.53884e+07	8.33751e+07	7.2842e+07	6.7605e+07
Com_6483_neg	Isovanillic acid	C8 H8 O4	168.042	8.731	167.035	Full match	Full match	Full match	7.82517e+06	7.83702e+06	6.59821e+06	7.59456e+06	6.15052e+06	6.73316e+06	1.21552e+07	1.23929e+07	1.324e+07	1.58111e+07	1.5344e+07	1.43592e+07	4.02143e+07	3.73185e+07	3.78948e+07	3.46786e+07	3.84383e+07	3.41661e+07	2.30748e+07	2.05379e+07	2.20992e+07	2.17026e+07	2.05897e+07	2.32361e+07	1.43974e+07	1.48556e+07	1.45671e+07	1.28486e+07	1.38493e+07	1.3782e+07	1.52937e+07	1.25861e+07	1.20344e+07	2.25207e+07	1.64698e+07	1.58121e+07	1.32003e+07	1.64044e+07	1.54276e+07	2.20523e+07	1.61145e+07
Com_1515_neg	(2R)-2,3-Dihydroxypropanoic acid	C3 H6 O4	106.026	1.287	105.019	Full match	Full match	Full match	5.81543e+07	6.99261e+07	6.20326e+07	5.93398e+07	6.74264e+07	7.02498e+07	8.23174e+07	5.50209e+07	7.9996e+07	7.68234e+07	7.19509e+07	106914063	2.46937e+08	2.8304e+08	236106370	271054307	2.51211e+08	2.27027e+08	4.31034e+07	4.72139e+07	4.01179e+07	45490093	3.61107e+07	3.9025e+07	7.99323e+07	6.32723e+07	5.09043e+07	5.34577e+07	4.91627e+07	4.46713e+07	6.73261e+07	5.60023e+07	4.81055e+07	6.50625e+07	5.62199e+07	4.5262e+07	7.31044e+07	6.62092e+07	5.25389e+07	5.50283e+07	5.72658e+07
Com_1038_neg	2-Hydroxycaproic acid	C6 H12 O3	132.078	3.359	131.071	Full match	Full match	Full match	5.50272e+07	8.89267e+07	5.21619e+07	5.5385e+07	7.16347e+07	7.18847e+07	4.03909e+08	2.7984e+08	2.92023e+08	3.10612e+08	2.99089e+08	3.63777e+08	2.6213e+08	203515758	1.79108e+08	1.5559e+08	1.56377e+08	1.5927e+08	2.21874e+08	2.0904e+08	2.41311e+08	2.11013e+08	1.78754e+08	1.60701e+08	1.05263e+08	1.22573e+08	1.27002e+08	1.15023e+08	1.13562e+08	1.17062e+08	3.93547e+08	4.07837e+08	3.34089e+08	4.19965e+08	2.99654e+08	3.40249e+08	1.48598e+08	1.90256e+08	1.70116e+08	161110167	1.70579e+08
Com_327_neg	Fumaric acid	C4 H4 O4	116.011	1.438	115.004	Full match	Full match	Full match	7.9731e+07	9.27291e+07	8.46857e+07	8.24833e+07	8.6521e+07	9.16721e+07	2.3799e+08	1.79036e+08	1.95565e+08	2.27025e+08	2.55783e+08	2.06879e+08	2.20938e+07	1.62247e+07	1.18157e+07	1.39591e+07	1.43112e+07	1.68244e+07	2.32921e+08	2.45347e+08	3.60913e+08	3.2282e+08	2.61603e+08	3.44756e+08	3.97814e+08	2.30055e+08	4.15359e+08	4.31366e+08	3.26683e+08	4.04298e+08	184788295	1.22035e+08	9.79282e+07	1.37107e+08	1.05425e+08	1.40309e+08	2.6287e+08	2.86074e+08	2.35907e+08	2.39939e+08	2.03789e+08
Com_5205_neg	N-Acetylaspartic acid	C6 H9 N O5	175.048	1.244	174.041	Full match	Full match	Full match	2.0458e+07	1.91714e+07	2.4844e+07	2.17607e+07	1.68049e+07	2.27023e+07	1.58105e+07	1.58492e+07	1.33832e+07	1.78879e+07	1.93308e+07	1.94159e+07	1.67795e+07	1.3584e+07	1.39361e+07	1.2676e+07	1.51546e+07	1.48816e+07	1.52672e+07	1.34888e+07	13106065	1.0975e+07	1.4748e+07	1.52122e+07	6.86022e+06	8.78102e+06	6.50518e+06	7.90184e+06	6.55151e+06	6.35195e+06	3.38371e+07	2.69498e+07	2.58253e+07	3.83972e+07	2.91787e+07	4.03277e+07	1.24436e+07	1.71332e+07	1.61931e+07	1.43914e+07	1.64641e+07
Com_101_neg	Argininosuccinic acid	C10 H18 N4 O6	290.121	1.316	271.104	Full match	Full match	Full match	2.77886e+07	1731145433	3111980548	4057485126	3447492340	3405541448	9.70619e+08	1293458094	1585278060	1341984010	1347276510	1386126470	1.51526e+07	1.61892e+07	1.19337e+07	1.76063e+07	1.68443e+07	1.22941e+07	1558323193	1650064871	1785931988	1722693538	1666334710	1590294259	4970341569	4858421987	5600720136	4428646203	4624472838	4588718800	6.37253e+07	4.67257e+07	4.89243e+07	5.78187e+07	4.74987e+07	4.25474e+07	2667490552	2743738888	3095525896	3108192074	3295180191
[truncated: 631 more rows]
[truncated: 16 more columns]
