# Supplementary material for: The regular pattern of metabolite changes in mushroom Inonotus hispidus in different growth periods and exploration of their indicator compounds
Source: Sci Rep. 2022 Aug 23;12:14354. doi: 10.1038/s41598-022-18631-9 (PMC9399111; doi:10.1038/s41598-022-18631-9)
Supplement: Supplementary file 2 — Supplementary Information 2. [file 41598_2022_18631_MOESM2_ESM.xls]

ID	Name	AB.vs.WB	AM.vs.WM	AA.vs.WA
Com_75141_pos	6¦Â-Oxycodol N-oxide	0	1	0
Com_11877_pos	PC (16:1e/22:6)	0	0	1
Com_2980_pos	YLK	1	1	0
Com_68200_pos	EMH	0	0	1
Com_86996_pos	Mirtazapine-d3	0	0	1
Com_3262_pos	Pregnenolone	0	1	1
Com_41993_pos	L-Ergothioneine	1	1	0
Com_28909_pos	Isohomovanillic acid	1	0	0
Com_34952_pos	7-{[(2E)-3,7-dimethylocta-2,6-dien-1-yl]oxy}-2H-chromen-2-one	1	1	0
Com_35535_pos	Glycoursodeoxycholic acid	1	1	0
Com_97833_pos	Choline Chloride	0	1	0
Com_30095_pos	Sinapinic acid	1	1	0
Com_20283_pos	2-(4-chlorophenoxy)pyridin-3-amine	0	0	1
Com_3329_pos	Nicotinamide	1	0	0
Com_6479_pos	1-(6-hydroxy-4,7-dimethoxybenzo[b]furan-5-yl)ethan-1-one	0	1	0
Com_43590_pos	3-Methoxytyramine	0	0	1
Com_147_pos	Acetylcholine	1	0	1
Com_63833_pos	5-(2-chloro-6-fluorobenzyl)-6-methyl-2-morpholinopyrimidin-4-ol	0	0	1
Com_44745_pos	1-(4-Methoxyphenyl)-2-propanone	1	0	0
Com_35540_pos	Vitexin	0	0	1
Com_44717_pos	(1E)-5-hydroxy-1,7-diphenylhept-1-en-3-one	0	1	0
Com_92995_pos	Acetylvardenafil	1	0	0
Com_27617_pos	PPH	0	1	0
Com_17510_pos	Cortisol	0	1	1
Com_3050_pos	Arachidonoyl serinol	0	1	0
Com_29092_pos	1-Phenyl-3-methyl-5-pyrazolone	0	0	1
Com_6718_pos	Palmitoyl ethanolamide	1	1	0
Com_12759_pos	LDGTS 17:1	1	1	0
Com_13148_pos	N2,N2-Dimethylguanosine	1	0	0
Com_31541_pos	N alpha-Acetyl-L-Arginine	0	1	1
Com_14632_pos	(S)-beta-Aminoisobutyric Acid	0	0	1
Com_43989_pos	Gly-Tyr-Ala	0	0	1
Com_44270_pos	6-anilino-1,3-dimethyl-1,2,3,4-tetrahydropyrimidine-2,4-dione	0	0	1
Com_20095_pos	Normorphine	1	0	0
Com_9282_pos	(3¦Â,5¦Î,9¦Î)-3,23-Dihydroxy-1-oxoolean-12-en-28-oic acid	1	0	0
Com_12156_pos	4-hydroxy-5,8-dimethylquinoline-3-carboxylic acid	1	0	1
Com_28514_pos	N-Acetyl-L-tyrosine	1	0	0
Com_34892_pos	Celestolide	0	0	1
Com_39233_pos	Isorhapontigenin	0	0	1
Com_19074_pos	LDGTS 13:0	1	0	1
Com_26941_pos	LPE 19:1	0	1	0
Com_30583_pos	(3,4-Dimethoxyphenyl)acetic acid	1	0	0
Com_79202_pos	Uridine 5'-Diphospho-N-Acetylgalactosamine	1	0	1
Com_1385_pos	15-keto Prostaglandin E1	1	0	1
Com_31827_pos	LPC 17:1	1	0	0
Com_1673_pos	U-44069	0	1	0
Com_14113_pos	p-Mentha-1,3,8-triene	0	1	0
Com_14422_pos	Lithocholic Acid	1	1	0
Com_2976_pos	4-Guanidinobutyric acid	0	1	1
Com_3047_pos	9,10-Dihome	1	0	1
Com_27767_pos	13-OxoODE	1	1	0
Com_54333_pos	2-[(5-anilino-4-phenyl-4H-1,2,4-triazol-3-yl)thio]acetic acid	0	0	1
Com_17308_pos	Lysopg 18:1	1	0	0
Com_41538_pos	DGMG (18:2)	0	1	0
Com_38040_pos	Royal jelly acid	0	1	1
Com_37627_pos	3-Indoleacrylic acid	1	0	0
Com_26859_pos	alpha-Ketoglutaric acid	0	0	1
Com_18855_pos	7-Aminoclonazepam	0	0	1
Com_58264_pos	(9cis)-Retinal	0	1	0
Com_47863_pos	TLK	0	0	1
Com_849_pos	(12Z)-9,10,11-trihydroxyoctadec-12-enoic acid	0	0	1
Com_28444_pos	Triiodothyronine	0	0	1
Com_66478_pos	12,13-EODE	0	0	1
Com_94654_pos	4-styrylpyridine	0	0	1
Com_28321_pos	4-(allyloxy)-1,2-dihydroquinolin-2-one	1	0	0
Com_5967_pos	3-(2-methylpropyl)-octahydropyrrolo[1,2-a]pyrazine-1,4-dione	0	0	1
Com_55011_pos	4-Hydroxyretinoic Acid	1	0	0
Com_3538_pos	1-adamantyl(1,4-thiazinan-4-yl)methanone	0	0	1
Com_175_pos	PC (14:1e/4:0)	1	1	0
Com_81092_pos	2-[3-(4-pyridyl)-1H-1,2,4-triazol-5-yl]pyridine	0	1	0
Com_856_pos	Maltotriose	0	1	1
Com_20491_pos	ethyl 4-({[(3-morpholinopropyl)amino]carbothioyl}amino)benzoate	1	0	0
Com_63993_pos	Docosatrienoic acid	1	0	0
Com_5889_pos	1-(2,4-difluorobenzoyl)-4-piperidinecarboxylic acid	0	0	1
Com_1334_pos	Pipecolic acid	0	0	1
Com_19534_pos	1-Nitrosopiperidine (NPIP)	0	1	1
Com_45480_pos	Cholecalciferol	1	1	0
Com_51561_pos	LysoPC 20:2	0	0	1
Com_29004_pos	Lysopc 16:1	1	0	1
Com_42596_pos	Phe-Pro	0	0	1
Com_47408_pos	3-phenyl-5-[3-(trifluoromethyl)-1H-pyrazol-1-yl]-1,2,4-thiadiazole	1	0	0
Com_64374_pos	2-(tert-butyl)-6,7-dimethoxy-4H-3,1-benzoxazin-4-one	0	1	0
Com_1478_pos	Ethyl chrysanthemumate	1	0	0
Com_9783_pos	11-Hydroxy-¦Ä(9)-THC	1	1	0
Com_3322_pos	2,6-Dihydroxybenzoic acid	1	0	0
Com_3151_pos	Adenylosuccinic acid	1	1	0
Com_71372_pos	9-Aminoacridine, monohydrochloride, monohydrate	0	0	1
Com_4570_pos	Thymine	0	0	1
Com_24787_pos	1-(4-methyl-2-morpholino-1,3-thiazol-5-yl)ethan-1-one	1	0	0
Com_43742_pos	(2E)-N-(4-acetamidobutyl)-3-(4-hydroxy-3-methoxyphenyl)prop-2-enamide	1	0	0
Com_18909_pos	L-Glutathione (reduced)	0	0	1
Com_89135_pos	Thiamine	0	0	1
Com_36195_pos	N-lactoyl-phenylalanine	0	0	1
Com_15405_pos	Kinetin	0	0	1
Com_16051_pos	Dihydrokawain	0	0	1
Com_18707_pos	Methyl palmitate	1	0	0
Com_2570_pos	2'-O-Methyladenosine	0	0	1
Com_13540_pos	Indole-3-lactic acid	0	0	1
Com_8872_pos	PC (20:4e/20:5)	0	0	1
Com_1278_pos	Cytosine	0	1	0
Com_33506_pos	Norephedrine	0	0	1
Com_92153_pos	Maltitol	0	0	1
Com_24785_pos	2'-Deoxyadenosine-5'-monophosphate	1	1	0
Com_35810_pos	2-{[4-(4-chlorophenoxy)anilino]methyl}isoindoline-1,3-dione	0	0	1
Com_24662_pos	Prostaglandin E2-1-glyceryl ester	1	0	0
Com_8774_pos	Gly-Phe	0	0	1
Com_61082_pos	6,7,8-trimethoxy-2-(2-phenoxy-3-pyridyl)-4H-3,1-benzoxazin-4-one	0	0	1
Com_43920_pos	IPK	0	0	1
Com_808_pos	Glycerol 1-hexadecanoate	0	0	1
Com_16181_pos	Menadione	0	0	1
Com_13866_pos	Isoferulic acid	0	0	1
Com_39481_pos	QNH	1	0	0
Com_33321_pos	PC (14:0e/8:0)	0	0	1
Com_5918_pos	Dehydrocholic acid	1	0	0
Com_10358_pos	2-(carboxymethoxy)-4-methoxybenzoic acid	0	0	1
Com_18920_pos	2-oxo-2H-chromene-3-carboxylic acid	0	0	1
Com_78749_pos	2-Isobutyl-3-methoxypyrazine	0	0	1
Com_473_pos	L-Glutathione oxidized	1	1	0
Com_88998_pos	4-(cyclohexylcarbonyl)-1-phenethylpiperazine-2,6-dione	0	0	1
Com_9896_pos	Riboflavin	0	0	1
Com_13156_pos	LPE 17:2	1	0	0
Com_24417_pos	ABL 127	0	1	0
Com_14429_pos	N-Acetyl-aspartic acid	0	0	1
Com_40133_pos	Ergosta-5,7,9(11),22-Tetraen-3-beta-Ol	1	1	0
Com_48614_pos	YKK	1	0	0
Com_6251_pos	PC (5:0/13:1)	1	0	0
Com_11684_pos	LPC 17:2	1	1	0
Com_54936_pos	YQH	0	0	1
Com_43731_pos	4-methoxy-N-[2-(4-methoxyphenoxy)-5-(trifluoromethyl)phenyl]benzamide	0	0	1
Com_16995_pos	L-Alanyl-L-proline	0	0	1
Com_35022_pos	Phenylpyruvic acid	0	1	0
Com_23742_pos	VPH	0	0	1
Com_226_pos	1,4-dihydroxy-1,4-dimethyl-7-(propan-2-ylidene)-decahydroazulen-6-one	1	0	0
Com_31778_pos	Meperidine-d5	0	1	0
Com_34891_pos	DPK	1	0	1
Com_21803_pos	D-Gluconic acid	0	1	0
Com_51854_pos	3-Phosphoglyceric acid	0	0	1
Com_26285_pos	Ethyl oleate	0	0	1
Com_17179_pos	Monensin	0	1	0
Com_71257_pos	Citraconic acid	1	0	0
Com_23539_pos	Glycocholic acid hydrate	0	0	1
Com_47644_pos	N1-(2-amino-2-oxoethyl)-2-(isopropylthio)acetamide	0	0	1
Com_36182_pos	Asp-Phe	0	1	0
Com_7486_pos	3-Acetyl-2,5-dimethylfuran	0	0	1
Com_63599_pos	Tazobactam sodium	1	0	0
Com_20333_pos	Quinic acid	0	0	1
Com_19734_pos	3-amino-2,6-diphenyl-4,7-dihydro-2H-pyrazolo[3,4-d]pyrimidin-4-one	0	0	1
Com_600_pos	(3beta,9xi)-3-(beta-D-Glucopyranosyloxy)-14-hydroxycard-20(22)-enolide	1	0	0
Com_1223_pos	11-Epiprostaglandin E1	0	1	1
Com_4616_pos	N-Acetylneuraminic acid	1	1	0
Com_15654_pos	3-(propan-2-yl)-octahydropyrrolo[1,2-a]pyrazine-1,4-dione	0	1	1
Com_40433_pos	Estrone	1	1	0
Com_40988_pos	1-hydroxy-1-(4-methoxyphenyl)propan-2-yl 4-methoxybenzoate	0	1	0
Com_9558_pos	3-(3,4-dihydroxyphenyl)propanoic acid	0	0	1
Com_17703_pos	3-Succinoylpyridine	0	0	1
Com_18274_pos	N1-(4-cyclohexylphenyl)-2-[(4-methylphenyl)thio]acetamide	0	0	1
Com_40622_pos	PB-22 N-(4-Hydroxypentyl)-3-carboxyindole metabolite	1	0	1
Com_4330_pos	methyl 4-methyl-2-oxo-2H-pyran-6-carboxylate	1	0	0
Com_1231_pos	Indole	1	0	1
Com_30038_pos	5,7-dihydroxy-6-methoxy-2-phenyl-3,4-dihydro-2H-1-benzopyran-4-one	0	0	1
Com_37556_pos	Nor-9-carboxy-¦Ä9-THC	0	0	1
Com_572_pos	LPE 18:1	1	1	0
Com_19081_pos	(2S)-2-(2-hydroxypropan-2-yl)-2H,3H,7H-furo[3,2-g]chromen-7-one	0	0	1
Com_90004_pos	LNH	1	0	0
Com_25433_pos	Strophanthidin	0	0	1
Com_5774_pos	(¡À)11(12)-EET	1	1	0
Com_10645_pos	Pyridoxal	0	0	1
Com_81359_pos	N3-benzylphenanthro[9,10-e][1,2,4]triazin-3-amine	1	1	0
Com_6145_pos	N6-Acetyl-L-lysine	1	0	1
Com_49839_pos	L-Cystathionine	1	1	0
Com_6547_pos	Purpurin	0	0	1
Com_1945_pos	tert-Butyl N-[1-(aminocarbonyl)-3-methylbutyl]carbamate	0	0	1
Com_54543_pos	Diacetoxyscirpenol	0	0	1
Com_13851_pos	L-Homocitrulline	0	0	1
Com_23185_pos	Ecgonine	1	1	1
Com_37353_pos	3-hydroxy-2-(3-nitro-4-piperidinobenzyl)propanenitrile	1	0	0
Com_32589_pos	DL-Panthenol	1	0	0
Com_3997_pos	gamma-Glutamylglutamic acid	1	1	1
Com_1870_pos	2-Hydroxyphenylalanine	1	0	0
Com_58343_pos	1-O-(3,4,5-Trimethoxybenzoyl)-beta-L-galactopyranose	1	0	0
Com_67726_pos	N-[5-(tert-butyl)-3-isoxazolyl]-N'-[2-(trifluoromethoxy)phenyl]urea	1	0	1
Com_43043_pos	PC (14:1e/6:0)	1	0	0
Com_26403_pos	(+)-Aphidicolin	0	1	0
Com_51926_pos	Saxitoxin	0	0	1
Com_3509_pos	Choline	0	0	1
Com_25847_pos	Astaxanthin	0	1	0
Com_876_pos	N-Acetyl-DL-glutamic acid	0	1	1
Com_529_pos	L-(-)-Arabitol	1	1	0
Com_15036_pos	Muscone	1	1	0
Com_52790_pos	7-Methoxyflavone	1	0	0
Com_44406_pos	N-gamma-Acetyl-N-2-Formyl-5-Methoxykynurenamine	0	0	1
Com_2070_pos	6-Hydroxynicotinic acid	1	1	1
Com_22809_pos	1-(3-ethyl-2,4-dihydroxy-6-methoxyphenyl)butan-1-one	0	0	1
Com_64108_pos	3-phenyl-5-(1,2,3-thiadiazol-4-yl)-1,2,4-oxadiazole	0	0	1
Com_58143_pos	Pyrithioxin	0	0	1
Com_815_pos	11-Deoxy prostaglandin F1¦Â	1	0	0
Com_6578_pos	4-[2-(5-bromo-2-thienyl)-4-pyrimidinyl]benzamide	1	0	0
Com_6764_pos	(5-L-Glutamyl)-L-Amino Acid	0	0	1
Com_27567_pos	Spiculisporic Acid	0	0	1
Com_1684_pos	Andrographolide	1	0	0
Com_5018_pos	Adenine	0	0	1
Com_39723_pos	nor-6¦Â-Oxycodol	0	1	0
Com_126_pos	Avocadyne 1-acetate	0	1	1
Com_32141_pos	Lysope 16:0	1	0	0
Com_51815_pos	1-(3,4-dimethylphenyl)-3-piperidinopyrrolidine-2,5-dione	0	0	1
Com_2308_pos	Hypoxanthine	1	1	0
Com_64938_pos	N4-(4-chloro-2,5-dimethoxyphenyl)morpholine-4-carbothioamide	0	0	1
Com_25789_pos	Aflatoxin B1	0	0	1
Com_973_pos	Dl-3-Hydroxynorvaline	1	0	0
Com_1398_pos	D-threo-Isocitric acid	0	1	1
Com_254_pos	16-Heptadecyne-1,2,4-triol	0	0	1
Com_19024_pos	2-(2,6-dihydroxyphenyl)-3,5,7-trihydroxy-4H-chromen-4-one	1	1	1
Com_52525_pos	(1R,2R)-trans-N-Boc-1,2-cyclohexanediamine	0	0	1
Com_6003_pos	Thromboxane B2	0	1	0
Com_43031_pos	SDMA	1	0	0
Com_26521_pos	Diphenylamine	1	0	0
Com_30620_pos	Melicopidine	0	0	1
Com_6669_pos	UR-144 N-(2-hydroxypentyl) metabolite	1	0	0
Com_26616_pos	2-(3,4-dihydroxyphenyl)-3,5,7-trihydroxy-6-methyl-4H-chromen-4-one	0	0	1
Com_2051_pos	Propionylcarnitine	1	0	1
Com_9841_pos	LPC 18:3	1	0	1
Com_48342_pos	RMH	0	1	1
Com_58868_pos	3-hydroxyquinuclidine-3-carbonitrile hydrochloride	1	1	1
Com_56986_pos	Tyramine	0	0	1
Com_66505_pos	RNK	1	0	1
Com_40522_pos	5beta-Androstane-3,17-dione	0	1	0
Com_15669_pos	N-[4-(6-methyl-1,3-benzothiazol-2-yl)phenyl]benzamide	0	0	1
Com_42320_pos	N-{[5-(tert-butyl)-2-thienyl]carbonyl}-N'-(6-methyl-2-pyridyl)urea	1	0	1
Com_51796_pos	ethyl 3-oxo-5,6-diphenyl-2,3-dihydropyridazine-4-carboxylate	1	0	1
Com_21628_pos	Epigallocatechin	1	1	0
Com_4893_pos	Oxoadipic Acid	0	0	1
Com_48568_pos	5-(hydroxymethyl)-4-methoxy-2,5-dihydrofuran-2-one	1	0	0
Com_19194_pos	trans-¦¤2-11-Methyl-dodecenoic acid	1	0	0
Com_14713_pos	Prostaglandin E1	0	0	1
Com_207_pos	5-oxoproline	1	1	0
Com_6244_pos	LDGTS 15:0	1	0	1
Com_10196_pos	Testosterone	0	1	0
Com_30206_pos	PLH	0	1	0
Com_90472_pos	2,3-Dinor-TXB2	0	1	0
Com_9163_pos	DL-2-(acetylamino)-3-phenylpropanoic acid	0	1	0
Com_12457_pos	AKB48 N-(4-hydroxypentyl) metabolite	0	1	0
Com_65403_pos	6-(Methylthio)purine	0	0	1
Com_8802_pos	Methyl beta-D-galactopyranoside	1	0	0
Com_77701_pos	6-[2-(2H-1,3-benzodioxol-5-yl)ethyl]-4-methoxy-2H-pyran-2-one	0	0	1
Com_4420_pos	LDGTS 16:0	1	1	1
Com_1072_pos	5'-S-Methyl-5'-thioadenosine	1	1	1
Com_35085_pos	Senecionine	1	1	0
Com_33568_pos	Eucalyptol	1	0	0
Com_49720_pos	TQH	1	1	0
Com_31115_pos	Medroxyprogesterone	1	0	0
Com_322_pos	Acetyl-L-carnitine	1	0	0
Com_47937_pos	WNH	0	0	1
Com_4730_pos	3-Methylcrotonylglycine	1	0	1
Com_58353_pos	4,5-diphenyl-2-(3,4,5-trimethoxyphenyl)-1H-imidazole	0	1	0
Com_20653_pos	2,3-dinor Thromboxane B2	0	0	1
Com_46762_pos	2-morpholinophenyl 1-methyl-1H-imidazole-4-sulfonate	1	1	1
Com_177_pos	¦Ã-Linolenic acid ethyl ester	1	0	0
Com_11833_pos	2-Methylbutyroylcarnitine	0	1	1
Com_15834_pos	4-amino-2-(4-chlorophenyl)-6-(methylthio)pyrimidine-5-carbonitrile	0	0	1
Com_50460_pos	Perillartine	1	1	0
Com_12152_pos	7-Methylguanine	0	1	1
Com_14673_pos	2-(Formylamino)Benzoic Acid	0	0	1
Com_2523_pos	Lysine Butyrate	1	0	0
Com_13581_pos	Trehalose-6-phosphate	1	0	0
Com_10344_pos	Methenolone	1	1	0
Com_55547_pos	2-Aminobenzenesulfonic acid	1	1	1
Com_40671_pos	4-(benzoylamino)-3-hydroxybutanoic acid	0	0	1
Com_5274_pos	Sorbic acid	0	1	1
Com_86561_pos	4-[1-(dimethylamino)ethylidene]-2-phenyl-1,3-oxazol-5(4H)-one	1	0	0
Com_46038_pos	(1E,4Z,6E)-5-hydroxy-1,7-bis(4-hydroxyphenyl)hepta-1,4,6-trien-3-one	0	0	1
Com_26445_pos	N1-(2,3-dihydro-1,4-benzodioxin-2-ylmethyl)-2,2-dimethylpropanamide	1	1	0
Com_47457_pos	Flavin Adenine Dinucleotide	1	1	0
Com_94173_pos	DL-Citrulline	0	1	0
Com_16297_pos	2-[6-(1H-benzo[d]imidazol-2-yl)-2-pyridyl]-1H-benzo[d]imidazole	1	1	1
Com_2246_pos	L-Fucose	1	1	0
Com_13820_pos	Dehydroepiandrosterone (DHEA)	0	1	0
Com_13670_pos	L-Histidinol	0	1	1
Com_17398_pos	Docosahexaenoic acid	0	1	0
Com_1624_pos	Acetyl-¦Â-methylcholine	1	0	1
Com_5347_pos	N-acetyl-D-glucosamine	1	1	0
Com_35133_pos	L-Kynurenine	0	0	1
Com_40061_pos	Emodin	1	0	1
Com_34019_pos	5-oxo-1-[4-(trifluoromethyl)benzyl]pyrrolidine-3-carboxylic acid	0	0	1
Com_4940_pos	2-oxopiperidine-3-carbohydrazide	0	1	1
Com_1909_pos	LSD-d3	0	1	0
Com_21104_pos	Indole-3-acetamide	0	0	1
Com_36301_pos	acetyl phospahte	0	0	1
Com_424_pos	L-Tyrosine	1	1	0
Com_22410_pos	5-(2,5-dihydroxyhexyl)oxolan-2-one	1	0	0
Com_6366_pos	Ethyl paraben	0	0	1
Com_41819_pos	4-methoxyphenyl 3,5-dimethyl-1-phenyl-1H-pyrazole-4-carboxylate	1	1	0
Com_14658_pos	Estradiol	0	1	1
Com_24924_pos	2-[5-(2-hydroxypropyl)oxolan-2-yl]propanoic acid	0	1	0
Com_10411_pos	Taxifolin	0	0	1
Com_84080_pos	JNJ-1661010	0	0	1
Com_5768_pos	Cer-NS (d17:1/15:1)	0	0	1
Com_38032_pos	3-[(5-nitropyridin-2-yl)oxy]-1H-indazole	0	1	1
Com_66795_pos	Cyclopentyl fentanyl-d5	1	0	0
Com_7503_pos	Ingenol-3-angelate	0	1	0
Com_32846_pos	(2E)-6-hydroxy-2-methyl-6-(4-methylphenyl)hept-2-enoic acid	0	1	0
Com_24705_pos	(+)-alpha-Lipoic acid	1	1	0
Com_50854_pos	Kynurenic acid O-hexside	0	1	1
Com_12016_pos	9-HpOTrE	1	1	0
Com_10031_pos	2-Aminoacetophenone	0	0	1
Com_32582_pos	(2E,4E)-N-[2-(4-hydroxyphenyl)ethyl]dodeca-2,4-dienamide	1	1	0
Com_31421_pos	N-[(dimethylamino)methylene]-4-methylbenzenesulfonamide	0	0	1
Com_7815_pos	Epinastine	1	0	0
Com_7807_pos	4-Methoxycinnamaldehyde	0	0	1
Com_933_pos	¦Â-Cortolone	1	1	1
Com_5027_pos	Ala-Gln	0	0	1
Com_52498_pos	Heptadecanoic Acid	1	0	0
Com_32620_pos	2-(2-hydroxy-3-methylbutanamido)-4-methylpentanoic acid	0	0	1
Com_61113_pos	2-(3,4-dimethoxyphenyl)ethanamine	0	1	0
Com_1335_pos	6,6-dimethyl-4-piperidino-5,6-dihydro-2H-thiine-2-thione	0	1	0
Com_19679_pos	Cynaropicrin	1	1	0
Com_1145_pos	(+)-ar-Turmerone	0	0	1
Com_36098_pos	GPH	0	0	1
Com_27500_pos	N,N-Diethyldodecanamide	0	1	0
Com_4285_pos	1-(3,4-dimethoxyphenyl)ethan-1-one oxime	1	0	1
Com_351_pos	Inosine	0	0	1
Com_66501_pos	WLK	0	0	1
Com_32448_pos	4-methoxy-9-(2-methylbut-3-en-2-yl)-7H-furo[3,2-g]chromen-7-one	0	1	0
Com_5646_pos	Monolaurin	1	1	0
Com_21596_pos	Aflatoxin G1	0	1	1
Com_26204_pos	(S)-2-Hydroxybutanoicacid	0	1	0
Com_57779_pos	Lysopa 18:0	1	0	0
Com_29495_pos	3-Acetoxyurs-12-en-23-oic acid	1	1	0
Com_7339_pos	6-(7-methyloctyl)-1H,3H,4H,6H-furo[3,4-c]furan-1-one	0	1	0
Com_5735_pos	LDGTS 16:1	1	1	0
Com_52185_pos	Methyltestosterone	0	0	1
Com_14751_pos	N-Palmitoyl taurine	1	1	0
Com_55893_pos	APH	1	0	0
Com_25464_pos	Prostaglandin A3	0	0	1
Com_10694_pos	PC (18:4e/22:6)	0	0	1
Com_8793_pos	N-Oleoyl Glycine	0	1	1
Com_27465_pos	Mesalamine	0	0	1
Com_11318_pos	5-Hydroxytryptophan	1	0	1
Com_294_pos	DL-Carnitine	0	1	0
Com_77354_pos	2-({[2,6-bis(phenylthio)pyridin-3-yl]imino}methyl)phenol	0	0	1
Com_15629_pos	5-[(10Z)-14-(3,5-dihydroxyphenyl)tetradec-10-en-1-yl]benzene-1,3-diol	1	0	0
Com_1094_pos	(3¦Â,5¦Î,9¦Î)-3,6,19-Trihydroxyurs-12-en-28-oic acid	1	0	0
Com_324_pos	9-Oxo-ODE	1	0	0
Com_48946_pos	2-methyl-3-(2-thienyl)-3,3a,4,5-tetrahydro-2H-benzo[g]indazole	0	0	1
Com_40239_pos	Linustatin	0	0	1
Com_4521_pos	Isophorone	0	1	1
Com_83_pos	2-Amino-1,3,4-octadecanetriol	1	1	0
Com_35210_pos	4-(Diethylamino)salicylaldehyde	1	0	0
Com_18924_pos	2-piperidinobenzoic acid	0	0	1
Com_22743_pos	Diethyl phosphate	0	0	1
Com_10620_pos	Apocynin	0	0	1
Com_19096_pos	2-Isopropylmalate	1	0	0
Com_42802_pos	3,14-dihydro-15-keto-tetranor Prostaglandin E2	1	0	0
Com_33997_pos	15-Deoxy-¦¤12,14-prostaglandin J2-2-glycerol ester	0	0	1
Com_17463_pos	5-Methoxysalicylic acid	1	0	1
Com_60486_pos	MNK	0	0	1
Com_6551_pos	19-Nortestosterone	1	1	1
Com_26157_pos	1-Caffeoylquinic Acid	0	1	0
Com_29300_pos	LMH	0	1	0
Com_34901_pos	Biotin	0	0	1
Com_48307_pos	2-[(carboxymethyl)(methyl)amino]-5-methoxybenzoic acid	0	0	1
Com_6836_pos	Gamma-Aminobutyric acid	0	0	1
Com_25625_pos	Retrorsine	0	1	0
Com_19125_pos	1-[4-hydroxy-3-(3-methylbut-2-en-1-yl)phenyl]ethan-1-one	1	0	0
Com_48467_pos	5-fluoro AKB48 N-(4-hydroxypentyl) metabolite	0	0	1
Com_31332_pos	N-Butylbenzenesulfonamide	0	0	1
Com_36063_pos	PC(16:0/16:0)	1	0	0
Com_7215_pos	1,3-Diphenylacetone	0	1	1
Com_1307_pos	Lysopc 17:0	1	0	0
Com_28374_pos	Octadeca-11E,13E,15Z-trienoic acid	1	0	0
Com_9191_pos	5-(4-benzylpiperazino)-2,4(1H,3H)-pyrimidinedione	0	1	1
Com_5540_pos	15-Acetyldeoxynivalenol	1	1	0
Com_26096_pos	3-hydroxy-3,4-bis[(4-hydroxy-3-methoxyphenyl)methyl]oxolan-2-one	1	0	0
Com_78070_pos	2-{2-oxo-2H,8H,9H-furo[2,3-h]chromen-8-yl}propan-2-yl acetate	1	0	1
Com_30607_pos	4-{3-[(3,4-dihydroxyphenyl)methyl]-2-methylbutyl}benzene-1,2-diol	1	0	1
Com_1179_pos	3-Methyl-2-oxobutanoic acid	1	1	0
Com_76662_pos	4-Aminoindole	0	0	1
Com_31978_pos	2-(2-thienyl)-4H-chromen-4-one	1	0	0
Com_73690_pos	3-[(4-chlorobenzyl)thio]-4-methyl-5-undecyl-4H-1,2,4-triazole	1	1	0
Com_16308_pos	¦Á-Lapachone	0	0	1
Com_21173_pos	6-Ketoprostaglandin F1¦Á	1	0	0
Com_16955_pos	13,14-dihydro-15-keto-tetranor Prostaglandin E2	0	1	0
Com_16294_pos	Lenalidomide	1	0	0
Com_39848_pos	2,4-diaziran-1-yl-6-(1-phenyl-1H-pyrrol-2-yl)-1,3,5-triazine	0	1	0
Com_83755_pos	N-(p-Coumaroyl) serotonin	0	1	1
Com_2046_pos	Deoxycytidine	0	0	1
Com_6933_pos	Lysopc 16:2 (2N Isomer)	1	1	0
Com_8959_pos	3-hydroxy-2-octylpentanedioic acid	0	1	1
Com_3810_pos	4-(3,4-dihydro-2H-1,5-benzodioxepin-7-ylamino)-4-oxobutanoic acid	0	1	1
Com_8420_pos	Phosphocholine	1	1	1
Com_29325_pos	Ala-Val	1	1	0
Com_1859_pos	N6-Succinyl Adenosine	0	0	1
Com_26231_pos	4-(pentyloxy)benzene-1-carbohydrazide	0	0	1
Com_14002_pos	D-Pantethine	1	0	0
Com_4078_pos	Testosterone undecanoate	1	1	1
Com_79514_pos	ethyl 4-{[2-(2,3,4,5,6-pentafluorophenoxy)acetyl]amino}benzoate	1	0	0
Com_172_pos	Linoleoyl Ethanolamide	0	1	0
Com_29017_pos	Rosuvastatin	0	1	0
Com_80495_pos	farensyl diphosphate	1	1	0
Com_44340_pos	Miquelianin	0	0	1
Com_40702_pos	1-Methyladenosine	1	1	1
Com_2039_pos	Caffeic acid	0	0	1
Com_19_pos	DL-Tryptophan	1	0	1
Com_6056_pos	N-Benzylformamide	0	0	1
Com_12011_pos	4-Hydroxyisoleucine	0	0	1
Com_47816_pos	Gamma-Glu-Leu	0	0	1
Com_96040_pos	Pyridoxal 5-phosphate monohydrate	0	0	1
Com_46121_pos	5,7-dihydroxy-2-phenyl-4H-chromen-4-one	0	1	0
Com_10624_pos	(2E)-3-phenyl-N-(2-phenylethyl)prop-2-enamide	0	0	1
Com_43939_pos	20-Dihydro 6¦Á-methylprednisone	0	0	1
Com_8790_pos	L-Aspartic acid ¦Â-benzyl ester	0	1	1
Com_70800_pos	2-[2-(5-bromo-2-pyridyl)diaz-1-enyl]-5-(diethylamino)phenol	0	0	1
Com_340_pos	DL-Norvaline	1	1	0
Com_19180_pos	4-amino-6-chloro-3-cinnolinecarboxamide	0	0	1
Com_5002_pos	Prostaglandin K2	0	0	1
Com_7326_pos	Glucose 1-phosphate	1	0	1
Com_8076_pos	Capryloylglycine	0	1	0
Com_36978_pos	5-Hydroxyindole-3-acetic acid	0	0	1
Com_88810_pos	TBB	0	0	1
Com_17203_pos	4',7-Dihydroxyflavanone	1	1	0
Com_5815_pos	¦´-L-Glutamyl-L-glutamic acid	1	1	0
Com_24044_pos	D&C Green 5	1	1	1
Com_6934_pos	LPE 18:3	1	0	1
Com_51959_pos	Astragaloside A	1	1	1
Com_46364_pos	5-Hydroxytryptophol	0	1	1
Com_58535_pos	W-18-d4	1	0	0
Com_5610_pos	6-[(4-methylphenyl)sulfonyl]-6-azabicyclo[3.2.1]octane	0	0	1
Com_35084_pos	Hesperetin	0	1	1
Com_11238_pos	D-(+)-Camphor	0	1	0
Com_14314_pos	7¦Á-Hydroxytestosterone	0	1	0
Com_92450_pos	3-Hydroxy-3-methylbutanoic acid	1	0	0
Com_38628_pos	Tyr-Tyr	0	0	1
Com_10979_pos	4-methyl-5-oxo-2-pentyl-2,5-dihydrofuran-3-carboxylic acid	1	0	0
Com_38290_pos	3b,7b-Dihydroxy-5-androsten-17-one	0	1	0
Com_89380_pos	Serotonin	0	0	1
Com_57907_pos	ethyl 2-cyano-3-[(2-oxoazepan-3-yl)amino]acrylate	0	0	1
Com_70496_pos	6,7-dihydro-5H-dibenzo[d,f][1,3]diazepin-6-one	0	0	1
Com_7297_pos	trans-3-Hexenoic acid	0	0	1
Com_91035_pos	L-Argininosuccinate	0	1	0
Com_82671_pos	6-benzyl-4-oxo-1,4-dihydropyridine-3-carboxamide	1	1	0
Com_92663_pos	Isobutyryl carnitine	0	1	1
Com_48656_pos	Isopropyl myristate	0	0	1
Com_44885_pos	Stearoyl Ethanolamide	0	1	0
Com_32762_pos	2-oxa-4-azatetracyclo[6.3.1.1~6,10~.0~1,5~]tridecan-3-one	0	1	0
Com_61237_pos	MNH	0	0	1
Com_65562_pos	L-arginine	0	0	1
Com_4304_pos	Hexanoylcarnitine	0	0	1
Com_30156_pos	2,3,4,9-Tetrahydro-1H-¦Â-carboline-3-carboxylic acid	0	0	1
Com_17623_pos	3-(4-hydroxy-3-methoxyphenyl)propanoic acid	0	0	1
Com_9428_pos	1,3,5-Trimethylpyrazole	0	0	1
Com_38950_pos	4-(methoxymethyl)-1,3-dimethyl-1H-pyrazolo[3,4-b]pyridin-6-ol	0	0	1
Com_36365_pos	Citicoline	0	0	1
Com_1552_pos	N-(4-butyl-2-methylphenyl)-N'-[4-(4-methylpiperazino)phenyl]urea	1	0	0
Com_74204_pos	3,5,7-trihydroxy-2-phenyl-4H-chromen-4-one	0	0	1
Com_53372_pos	Chenodeoxycholic acid-3-beta-D-glucuronide	0	1	0
Com_2809_pos	1-(4-bromophenyl)-2-phenylethan-1-one	1	0	1
Com_72837_pos	4,6,8-trihydroxy-7-methoxy-3-methyl-3,4-dihydro-1H-2-benzopyran-1-one	0	0	1
Com_15946_pos	Ergocalciferol	0	1	0
Com_31107_pos	Prostaglandin G2	1	1	0
Com_18760_pos	5-Fluoro-2-[(3S)-1-(2-methylbenzyl)-3-pyrrolidinyl]-1H-benzimidazole	1	0	0
Com_36199_pos	Pilocarpine	0	1	1
Com_26387_pos	Valproic acid	1	1	0
Com_44931_pos	Isoproterenol	1	0	0
Com_61356_pos	Triacanthine	1	0	0
Com_20783_pos	Phosphocreatine	0	0	1
Com_13214_pos	PC (2:0/16:2)	1	0	0
Com_65205_pos	PMH	0	0	1
Com_15212_pos	P-Aminohippuric Acid	0	1	0
Com_29540_pos	ENK	1	1	0
Com_12229_pos	3-isopropoxy-4-morpholinocyclobut-3-ene-1,2-dione	0	1	1
Com_14001_pos	23-Nordeoxycholic acid	1	0	0
Com_164_pos	LDGTS 18:1	1	1	0
Com_10417_pos	3-hydroxy-3-methylpentanedioic acid	1	0	0
Com_8692_pos	6 ¦Â-Hydroxycortisol	0	1	0
Com_47536_pos	N'2-[3-(1H-pyrrol-1-yl)-2-pyridyl]furan-2-carbohydrazide	1	0	0
Com_7388_pos	Xanthine	1	0	1
Com_63656_pos	1-[(3,5-dimethylisoxazol-4-yl)sulfonyl]piperidine	1	1	0
Com_32891_pos	NQH	1	0	0
Com_28384_pos	DKK	1	0	0
Com_24987_pos	1,7-Diphenylhept-4-en-3-one	0	1	0
Com_14210_pos	UR-144 N-Heptyl analog	1	0	0
Com_25843_pos	7-hydroxy-3-(4-methoxyphenyl)-4H-chromen-4-one	0	1	0
Com_63819_pos	CYM-5442	0	0	1
Com_39457_pos	3-(3,4,5-trimethoxyphenyl)propanoic acid	0	1	1
Com_90833_pos	N-METHYL (-)EPHEDRINE	0	0	1
Com_11314_pos	Daidzein	0	1	0
Com_210_pos	Indole-3-acrylic acid	1	0	1
Com_6871_pos	3-[2-(3-Hydroxyphenyl)ethyl]-5-methoxyphenol	1	0	0
Com_14066_pos	6-Aminonicotinamide	0	0	1
Com_32757_pos	8-(2,3-dihydroxy-3-methylbutyl)-7-methoxy-2H-chromen-2-one	0	1	0
Com_24501_pos	7-hydroxy-4-[(2-pyridylthio)methyl]-2H-chromen-2-one	0	1	1
Com_96798_pos	PC (9:0/10:0)	1	0	0
Com_14122_pos	L-Palmitoylcarnitine	1	0	0
Com_7404_pos	L-Aspartic acid	1	1	0
Com_52910_pos	20-Carboxy-Leukotriene B4	0	1	1
Com_24273_pos	Palmitoylcarnitine	0	0	1
Com_24214_pos	Biochanin A	1	1	0
Com_17648_pos	6-(3-hydroxybutan-2-yl)-5-(hydroxymethyl)-4-methoxy-2H-pyran-2-one	0	0	1
Com_17182_pos	5¦Á-Androstan-3,6,17-trione	0	1	0
Com_56329_pos	2-imino-5-[4-(trifluoromethoxy)benzyl]-1,3-thiazolan-4-one	0	0	1
Com_56239_pos	N-Formylkynurenine	1	0	0
Com_12748_pos	Oleoyl-L-alpha-lysophosphatidic acid	1	0	0
Com_23283_pos	Pleuromutilin	0	1	0
Com_2904_pos	2,4-dihydroxyheptadec-16-en-1-yl acetate	0	0	1
Com_18504_pos	Kanosamine	1	0	0
Com_20525_pos	2-(3,4-dimethoxyphenyl)-N-(4-morpholinophenyl)acetamide	0	0	1
Com_66157_pos	Acetildenafil	1	1	0
Com_2474_pos	LDGTS 19:1	1	0	0
Com_34130_pos	D-¦Ä-Tocopherol	1	1	0
Com_31131_pos	Safrole	0	1	0
Com_10946_pos	PC (14:1e/3:0)	1	1	0
Com_47476_pos	3-hydroxy-1,5-diphenylpentan-1-one	0	1	1
Com_4186_pos	LPC 15:0	1	0	0
Com_5936_pos	4-oxododecanedioic acid	1	0	1
Com_8537_pos	Nicotinamide adenine dinucleotide (NAD+)	1	0	0
Com_31249_pos	Berberine	1	0	0
Com_1735_pos	D-Proline	0	0	1
Com_3361_pos	Phe-Phe	0	1	1
Com_100594_pos	N-{6-[4-(tert-butyl)phenoxy]-3-pyridinyl}-N'-(2-thienyl)urea	0	1	0
Com_14215_pos	4-morpholinobenzoic acid	1	1	0
Com_16096_pos	Norfenefrine	0	1	0
Com_10709_pos	3',5,7-Trihydroxy-4'-methoxyflavanone	1	0	1
Com_26183_pos	16(R)-HETE	0	1	0
Com_15253_pos	2-hydroxy-6-[(8Z,11Z)-pentadeca-8,11,14-trien-1-yl]benzoic acid	1	0	0
Com_8457_pos	(R)-Prunasin	0	1	1
Com_49848_pos	Tocainide	1	1	0
Com_48500_pos	all-cis-4,7,10,13,16-Docosapentaenoic acid	1	0	0
Com_94869_pos	LysoPC 18:0	1	0	0
Com_19178_pos	PC (20:4/20:4)	0	0	1
Com_11710_pos	5-[4-(phenylsulfonyl)phenyl]-1H-pyrazole	0	1	0
Com_89483_pos	1-(4-benzylpiperazino)-2-(pyridin-2-ylamino)propan-1-one	0	0	1
Com_45703_pos	Kaempferol	1	0	1
Com_208_pos	3-methyl-5-oxo-5-(4-toluidino)pentanoic acid	1	0	1
Com_1797_pos	trans-Cinnamaldehyde	0	0	1
Com_81157_pos	2-Deoxyuridine	1	0	0
Com_29012_pos	2-Arachidonyl Glycerol ether	1	0	0
Com_3009_pos	Lysopc 18:3	1	1	0
Com_23683_pos	Ureidoisobutyric Acid	1	1	0
Com_22229_pos	L-Tryptophan	1	0	1
Com_750_pos	2-(2-amino-3-methylbutanamido)-3-phenylpropanoic acid	0	0	1
Com_1597_pos	1-Acetylimidazole	0	1	1
Com_15727_pos	N-Acetyl-L-leucine	1	1	0
Com_10754_pos	N-(1-methyl-3-phenyl-1H-pyrazol-5-yl)-N'-(2-thienyl)urea	0	0	1
Com_77992_pos	7,8-Dihydrofolate	1	1	0
Com_45338_pos	3-(allylsulfanyl)-4-[4-(benzyloxy)phenyl]-5-methyl-4H-1,2,4-triazole	0	0	1
Com_53519_pos	Bz-RS-ISer(3-Ph)-Ome	0	1	1
Com_31805_pos	Linolelaidic Acid (C18:2N6T)	0	0	1
Com_39731_pos	SLK	0	0	1
Com_63311_pos	2-Methoxyestradiol (2-MeOE2)	1	0	0
Com_800_pos	1,4-dihydroxyheptadec-16-en-2-yl acetate	0	1	0
Com_5709_pos	3,6-dibenzyl-1,2-dihydro-1,2,4,5-tetraazine	0	0	1
Com_2732_pos	PC (14:0e/2:0)	1	0	1
Com_22439_pos	3-benzyl-4-hydroxy-5-(4-hydroxyphenyl)-2,5-dihydrofuran-2-one	0	0	1
Com_48694_pos	Metanephrine	0	1	0
Com_34897_pos	N-[(4-hydroxy-3-methoxyphenyl)methyl]-8-methylnonanamide	1	1	0
Com_36058_pos	1-Methylhistamine	0	0	1
Com_16643_pos	Valylproline	1	0	1
Com_71901_pos	PC (18:1e/5:0)	0	0	1
Com_13401_pos	Fexofenadine	1	0	1
Com_7437_pos	Psoralen	0	0	1
Com_4680_pos	L-Malate	0	0	1
Com_58352_pos	N-(4-piperidinophenyl)-2-thiophenecarboxamide	0	1	1
Com_62946_pos	N-(2-morpholinophenyl)-2-furamide	0	0	1
Com_30003_pos	EPK	1	1	0
Com_6228_pos	PC (7:0/8:0)	1	1	0
Com_66383_pos	Guanidineacetic acid	0	1	0
Com_53504_pos	2-((Dimethylamino)methyl)phenol	0	0	1
Com_6483_pos	Ribulose-5-phosphate	1	0	1
Com_18891_pos	dodecyl [(tetrahydrofuran-2-ylmethyl)amino]methanedithioate	1	0	0
Com_19304_pos	Methyl cinnamate	0	0	1
Com_10148_pos	lipoamide	0	0	1
Com_37315_pos	UMP	1	0	0
Com_11728_pos	6-(Dimethylamino)purine	0	0	1
Com_10090_pos	Desthiobiotin	1	0	0
Com_42762_pos	R-1 Methanandamide phosphate	0	0	1
Com_81433_pos	ethyl 4-amino-2-(methylsulfanyl)-1,3-thiazole-5-carboxylate	1	1	0
Com_50600_pos	N-(9-oxodecyl)acetamide	0	1	0
Com_8095_pos	Arecoline	0	1	1
Com_18696_pos	Puerarin	0	1	0
Com_82616_pos	oxoglutarate	1	0	0
Com_9149_pos	N-¦Á-L-Acetyl-arginine	0	1	0
Com_30917_pos	FPK	1	0	1
Com_68078_pos	Gly-Tyr	0	0	1
Com_56318_pos	N-Acetylhistamine	0	0	1
Com_58683_pos	Beta-Muricholic acid	1	0	0
Com_902_pos	Ciprostene	0	1	1
Com_1919_pos	Cytidine	0	1	0
Com_267_pos	L-Pyroglutamic acid	0	1	0
Com_13902_pos	2,3-dihydroxypropyl 12-methyltridecanoate	0	0	1
Com_12525_pos	Cytidine-5'-monophosphate	0	0	1
Com_41377_pos	Cytidine 5'-Monophosphate-N-Acetylneuraminic Acid	0	0	1
Com_20109_pos	Histamine	1	1	1
Com_22484_pos	(2E)-3-(3,4-dimethoxyphenyl)prop-2-enoic acid	0	0	1
Com_62416_pos	N-acetyl-L-ornithine	0	0	1
Com_7740_pos	Deoxyguanosine	0	0	1
Com_42794_pos	1-(10H-phenothiazin-10-yl)-2-piperidino-1-ethanone	1	0	1
Com_38606_pos	1,7-bis(4-hydroxyphenyl)-5-methoxyheptan-3-one	0	0	1
Com_48315_pos	D-Phenylalanine	1	1	1
Com_16218_pos	HKK	1	1	0
Com_4663_pos	Guvacoline	0	1	1
Com_521_pos	3-Methoxycinnamic acid	0	0	1
Com_4331_pos	¦Á-Aspartylphenylalanine	0	0	1
Com_10288_pos	2-{[methyl(2,3,4,5,6-pentahydroxyhexyl)amino]methylidene}malononitrile	0	1	1
Com_15663_pos	(+/-)5(6)-EET Ethanolamide	1	1	0
Com_22183_pos	L-Phenylalanine	0	0	1
Com_10357_pos	gamma-Nonanolactone	1	0	0
Com_5917_pos	1-Methylhistidine	0	0	1
Com_64702_pos	Ip7G	0	1	1
Com_8067_pos	Ethyl sorbate	0	1	0
Com_5098_pos	2-Methoxybenzaldehyde	0	0	1
Com_72999_pos	Avobenzone	0	1	0
Com_3487_pos	18-¦Â-Glycyrrhetinic acid	1	0	0
Com_26216_pos	4-Pregnen-17alpha,20alpha-Diol-3-One	0	1	0
Com_11927_pos	Morphine	1	0	0
Com_5447_pos	3-(5-phenyl-1,3-oxazol-2-yl)-4-(trifluoromethyl)pyridine	0	0	1
Com_10310_pos	Acetophenone	0	0	1
Com_2077_pos	13-HPODE	1	1	1
Com_19155_pos	Betulin	1	1	0
Com_49804_pos	RKK	1	0	0
Com_34110_pos	3-(4-morpholinophenyl)-2-(4-nitrophenyl)acrylonitrile	0	0	1
Com_32120_pos	8-Aminooctanoic acid	0	0	1
Com_21182_pos	L-Dopa	0	1	0
Com_7878_pos	PC (14:0e/10:0)	0	0	1
Com_7945_pos	7-methoxy-8-(4-methyl-2-oxo-2,5-dihydrofuran-3-yl)-2H-chromen-2-one	0	1	0
Com_5188_pos	Nootkatone	0	0	1
Com_99055_pos	N-(4-chlorophenethyl)-N'-(4-chlorophenyl)urea	0	1	1
Com_19001_pos	Coenzyme Q2	1	1	0
Com_16235_pos	LPE 15:0	1	0	0
Com_57634_pos	Guanethidine Monosulfate	1	0	0
Com_25817_pos	S-Lactoyglutathione	1	0	1
Com_1541_pos	octadec-9-ynoic acid	1	1	0
Com_83351_pos	Diflorasone	0	0	1
Com_11138_pos	N-Acetyl-DL-valine	1	1	0
Com_9547_pos	3-(4-fluorophenoxy)-1-(1,4-thiazinan-4-yl)propan-1-one	0	0	1
Com_13614_pos	Benzamide	0	0	1
Com_45448_pos	4-morpholino-3-nitrobenzene-1-sulfonamide	1	1	0
Com_9815_pos	PPK	1	0	1
Com_6712_pos	5,6-dimethyl-4-oxo-4H-pyran-2-carboxylic acid	0	0	1
Com_39861_pos	3-Ureidopropionic acid	0	0	1
Com_52710_pos	NPK	1	0	0
Com_11263_pos	Boc-beta-cyano-L-alanine	1	0	1
Com_20481_pos	o-Cresol	0	0	1
Com_1616_pos	¦Á-Linolenic acid	0	0	1
Com_3713_pos	Hypoglycin A	0	0	1
Com_14236_pos	Papaverine	1	0	0
Com_40821_pos	N-(5-Aminopentyl)acetamide	1	0	0
Com_13288_pos	RLH	0	0	1
Com_7840_pos	N-Acetyl-L-glutamine	0	1	0
Com_6873_pos	3-hydroxy-2-[5-nitro-2-(1-pyrrolidinyl)benzyl]propanenitrile	0	0	1
Com_40609_pos	Piperine	0	0	1
Com_111_pos	L-Iditol	0	1	0
Com_6198_pos	2-methyl-2,3,4,5-tetrahydro-1,5-benzoxazepin-4-one	1	0	0
Com_18424_pos	4-Methylvaleric Acid	0	0	1
Com_61947_pos	5-Methoxyindole-3-Carbaldehyde	0	0	1
Com_3316_pos	(+-)-11-hydroxy-delta9-THC-d2	0	1	1
Com_60273_pos	Norfloxacin	0	1	0
Com_52450_pos	NPH	0	0	1
Com_31849_pos	KMK	0	0	1
Com_69302_pos	N-Cyclohexyl-N-methylcyclohexanamine	0	1	0
Com_3055_pos	L-beta-Imidazolelactic acid	1	0	1
Com_27861_pos	5'-Adenylic acid	0	1	0
Com_71768_pos	Bestatin	1	1	0
Com_12657_pos	8-Hydroxyquinoline	0	0	1
Com_2149_pos	Octyl hydrogen phthalate	1	0	1
Com_62422_pos	2-[(5-chloro-3-pyridyl)oxy]-5-(1H-pyrrol-1-yl)pyridine	0	0	1
Com_15814_pos	Oxoamide	1	0	1
Com_11588_pos	Estriol	0	0	1
Com_5139_pos	PC (14:0e/3:0)	1	1	1
Com_9190_pos	SPK	1	0	0
Com_1234_pos	pentane-1,2,3,4,5-pentol	1	1	0
Com_127_pos	Styrene	1	0	0
Com_15903_pos	D-2-Aminoadipic acid	0	0	1
Com_5577_pos	Dinophysistoxin-1	0	0	1
Com_34290_pos	3',4'-Dihydroxyphenylacetone	0	1	1
Com_1723_pos	D-Galactosamine	1	0	0
Com_81143_pos	2-(4-chlorophenyl)-5-(4-phenylbuta-1,3-dienyl)-2H-1,2,3,4-tetraazole	1	1	0
Com_68833_pos	hydroxyphenylpyruvate	0	0	1
Com_13464_pos	Tetramethylpyrazine	0	1	1
Com_79055_pos	Wogonin	0	0	1
Com_32009_pos	Glycolithocholic acid	1	1	0
Com_50921_pos	Vitamin B2	0	0	1
Com_28919_pos	Docosapentaenoic acid	1	1	0
Com_1812_pos	Trigonelline	0	1	0
Com_15798_pos	4-(4-methylphenyl)-2-phenyl-1,3-thiazole	1	0	1
Com_8085_pos	Homoarginine	1	1	0
Com_51418_pos	Eicosapentaenoic acid ethyl ester	0	1	0
Com_38272_pos	2-(2,4-dihydroxyphenyl)-3,5,7-trihydroxy-4H-chromen-4-one	1	0	0
Com_55300_pos	Riboflavin-5-phosphate	0	0	1
Com_55581_pos	5,7-dihydroxy-6,8-dimethoxy-2-(4-methoxyphenyl)-4H-chromen-4-one	0	1	1
Com_3265_pos	Isoquinoline	0	0	1
Com_72859_pos	Capric acid	1	0	0
Com_297_pos	2-Hydroxycinnamic acid	1	0	1
Com_81584_pos	Octhilinone	0	0	1
Com_92193_pos	Trimethyllysine	0	0	1
Com_9620_pos	PC (7:0/7:0)	1	0	0
Com_49952_pos	5,5-dimethyl-3-morpholinocyclohex-2-en-1-one	0	0	1
Com_8804_pos	N6-Isopentenyladenosine	1	0	1
Com_42305_pos	5-Methylcytosine	0	1	1
Com_50169_pos	4-(4-benzhydrylpiperidino)-8-chloro-2-(trifluoromethyl)quinoline	0	0	1
Com_26109_pos	Dihomo-¦Ã-linolenic acid methyl ester	0	1	0
Com_37993_pos	¦´-Aminobutyric acid (GABA)	0	1	0
Com_18_pos	LDGTS 18:2	1	1	0
Com_10512_pos	2-Phenylglycine	0	0	1
Com_22984_pos	Mesterolone	1	1	0
Com_23755_pos	2-Arachidonoyl glycerol	0	1	0
Com_54338_pos	6,7,8-trimethoxy-2H-chromen-2-one	1	0	1
Com_10063_pos	6-Methoxyquinoline N-oxide	0	0	1
Com_7801_pos	trans-3-Indoleacrylic acid	1	1	0
Com_7477_pos	6-Methylquinoline	1	0	0
Com_29682_pos	Inosine 5'-Monophosphate	1	1	0
Com_637_pos	Bicyclo prostaglandin E2	0	0	1
Com_83873_pos	delta-Tocopherol	1	0	1
Com_4145_pos	3,5-dimethyl-N'-[4-(trifluoromethyl)benzoyl]isoxazole-4-carbohydrazide	1	0	1
Com_1080_pos	(11E,15Z)-9,10,13-trihydroxyoctadeca-11,15-dienoic acid	1	0	1
Com_37167_pos	N2-neopentyl-5-methyl-1,3,4-thiadiazol-2-amine	1	0	1
Com_38623_pos	3-hydroxy-4-methoxy-9H-xanthen-9-one	0	0	1
Com_4685_pos	N-Acetylsphingosine	0	1	0
Com_77319_pos	3,4,5-Trimethoxyphenyl 6-O-pentopyranosyl-¦Â-D-glucopyranoside	0	1	0
Com_60371_pos	2,6-di[2-chloro-4-(dimethylamino)benzylidene]cyclohexan-1-one	0	0	1
Com_790_pos	LysoPE 18:0	0	1	0
Com_59328_pos	¦Á-Zearalanol	0	1	0
Com_9436_pos	3-(3-pyridinyl)propanoic acid	1	0	0
Com_38788_pos	¦Á-Ergocryptine	1	1	0
Com_31555_pos	PC (22:4e/16:4)	0	0	1
Com_56132_pos	KNK	0	0	1
Com_6126_pos	Prostaglandin F2¦Á-1-glyceryl ester	1	0	0
Com_27954_pos	PC (18:0e/3:0)	0	0	1
Com_15578_pos	Deoxyribose 5-Phosphate	1	0	1
Com_6831_pos	Homosildenafil	1	0	0
Com_24961_pos	1,4-Dihydro-1-Methyl-4-Oxo-3-Pyridinecarboxamide	1	1	1
Com_6680_pos	PE (5:0/13:1)	1	1	0
Com_24134_pos	2-chloro-N-[4-(4-methylpiperazino)phenyl]benzamide	1	1	0
Com_66564_pos	Juglalin	1	0	0
Com_41465_pos	Choline Glycerophosphate	1	1	0
Com_96343_pos	Tauroursodeoxycholic acid Dihydrate	1	0	0
Com_39800_pos	NNK	0	0	1
Com_77241_pos	7-hydroxy-5-methoxy-2-phenyl-3,4-dihydro-2H-1-benzopyran-4-one	0	0	1
Com_40528_pos	(2¦Â,3¦Â,9¦Î,17¦Î,22R)-2,3,14,20,22-Pentahydroxyergost-7-en-6-one	1	1	0
Com_13219_pos	5-Methyl-2'-deoxycytidine	1	1	1
Com_16828_pos	PC (16:0e/2:0)	1	1	1
Com_30148_pos	Guggulsterone	1	0	0
Com_29789_pos	N-Oleoyl dopamine	0	1	1
Com_52994_pos	5,6-dimethoxy-2-(2-methoxyphenyl)-4H-chromen-4-one	0	1	0
Com_10571_pos	6¦Á-Naltrexol	1	0	1
Com_9524_pos	5-(benzyloxy)-2-(hydroxymethyl)-1,4-dihydropyridin-4-one	0	0	1
Com_49130_pos	3,5-di(2-furylmethylidene)tetrahydro-2H-pyran-4-one	0	1	1
Com_24375_pos	2-{2-[(1-methyl-1H-pyrazol-5-yl)amino]-2-oxoethoxy}acetic acid	0	1	0
Com_19951_pos	C-12 NBD-dihydro-ceramide	0	0	1
Com_35404_pos	N-[methyl(oxo)phenyl-lambda~6~-sulfanylidene]-N'-phenylurea	1	0	0
Com_16641_pos	6-phospho-D-glucono-1,5-lactone	0	1	1
Com_11300_pos	Kynurenic acid	0	1	0
Com_33938_pos	4,5-diphenyl-1,3-oxazole-2-thiol	1	1	0
Com_3847_pos	N3,N4-Dimethyl-L-arginine	0	0	1
Com_67557_pos	Trenbolone acetate	0	0	1
Com_2639_pos	Jasmone	0	0	1
Com_42241_pos	Neopterin	0	0	1
Com_8200_pos	DLK	0	0	1
Com_55797_pos	Pantetheine	0	0	1
Com_10029_pos	5-[(E)-2-(3,5-dihydroxyphenyl)ethenyl]-2-methoxybenzene-1,3-diol	0	1	1
Com_39262_pos	1,3-dipyridin-3-ylpropane-1,3-dione	0	0	1
Com_37268_pos	Phenethylamine	1	1	0
Com_16647_pos	N-2-Hydroxycyclopentyladenosine	1	0	0
Com_52563_pos	All trans-Retinal	1	0	0
Com_3781_pos	Indole-3-acetic acid	0	0	1
Com_42930_pos	Ergothioneine	0	1	0
Com_61397_pos	(4-benzoylpiperidino)[4-(tert-butyl)phenyl]methanone	1	1	0
Com_3443_pos	5-(6-hydroxy-6-methyloctyl)-2,5-dihydrofuran-2-one	1	0	0
Com_15031_pos	Cortisone	0	1	0
Com_19058_pos	Caprolactam	0	0	1
Com_29856_pos	3-[(4-chlorophenyl)thio]-1-phenylprop-2-en-1-one	0	0	1
Com_84753_pos	PC (18:0e/2:0)	1	0	0
Com_2086_pos	Prolylleucine	0	0	1
Com_203_pos	Pantothenic acid	0	1	1
Com_12193_pos	(-)-Caryophyllene oxide	0	1	1
Com_81602_pos	2-(4-methylphenyl)-5-(3,4,5-trimethoxyphenyl)-2H-1,2,3,4-tetraazole	1	0	0
Com_7672_pos	LDGTS 18:0	1	0	0
Com_31442_pos	(2,6-dimethylmorpholino)(1-methyl-5-nitro-1H-pyrazol-4-yl)methanone	0	1	1
Com_31091_pos	trans-4-Phenyl-4-piperidinocyclohexanol	1	0	0
Com_11166_pos	dihydrotachysterol	0	1	0
Com_10993_pos	LPE 16:1	0	1	0
Com_47376_pos	O-Desmethylvenlafaxine	1	0	0
Com_26680_pos	7-(2-aminophenyl)heptanoic acid	1	1	0
Com_53474_pos	5,7-dihydroxy-3,8-dimethoxy-2-phenyl-4H-chromen-4-one	0	0	1
Com_26323_pos	Alanyltyrosine	0	0	1
Com_61661_pos	3-[1-(phenylsulfonyl)-2-pyrrolidinyl]pyridine	1	1	0
Com_64254_pos	Melatonin	0	0	1
Com_40677_pos	(2R)-5-hydroxy-7-methoxy-2-phenyl-3,4-dihydro-2H-1-benzopyran-4-one	0	0	1
Com_392_pos	Uracil	0	0	1
Com_2691_pos	gamma-Glutamylleucine	0	1	0
Com_27279_pos	Rosmarinic acid	0	0	1
Com_2082_pos	Dl-3-Hydroxy-kynurenine	0	1	0
Com_15256_pos	4-Methoxy-¦Á-pyrrolidinopentiophenone	1	0	0
Com_19957_pos	O-7460	0	1	0
Com_5125_pos	PC (14:1e/2:0)	1	1	0
Com_5031_pos	Adenosine 3'5'-cyclic monophosphate	0	0	1
Com_61_pos	Nicotinic acid	0	0	1
Com_25210_pos	N-Acetylglucosamine 1-phosphate	0	0	1
Com_92169_pos	O1-morpholinocarbonyl-3-(trifluoromethyl)-1-benzenecarbohydroximamide	1	0	1
Com_72441_pos	5-Methyl-dl-tryptophan	0	0	1
Com_73371_pos	ethyl 5-cyano-6-piperazino-2-(trifluoromethyl)nicotinate	1	0	0
Com_6525_pos	O-Phospho-L-serine	0	0	1
Com_16667_pos	Biocytin	1	0	0
Com_6392_pos	3'-Adenosine monophosphate (3'-AMP)	1	1	0
Com_54163_pos	FRH	0	0	1
Com_1088_pos	2-Methoxyresorcinol	1	0	0
Com_6252_pos	Azetidine-2-carboxylic acid	0	1	0
Com_18656_pos	ethyl 5-[(2,1,3-benzoxadiazol-4-ylsulfonyl)amino]-2-piperidinobenzoate	0	0	1
Com_10622_pos	Glycylproline	0	0	1
Com_27806_pos	FPH	0	0	1
Com_4928_pos	5-Methyluridine	1	1	1
Com_18705_pos	2-[(3S)-1-(1H-Indol-3-ylmethyl)-3-pyrrolidinyl]-1H-benzimidazole	1	0	1
Com_11433_pos	4-Methylumbelliferone hydrate	1	1	0
Com_14303_pos	Irganox 259	0	1	1
Com_42659_pos	Testosterone sulfate	1	0	0
Com_5485_pos	Alternariol	0	0	1
Com_3556_pos	2-Aminopimelic acid	1	1	1
Com_8750_pos	Emamectin B1a	0	0	1
Com_3488_pos	4-(2-furyl)-2-[(3-nitro-2-pyridyl)thio]pyrimidine	0	1	1
Com_268_pos	WLH	1	1	0
Com_14513_pos	trans-Zeatin	1	0	0
Com_13716_pos	Glu-Gln	1	1	0
Com_45673_pos	5,6-dimethyl-3-[5-(trifluoromethyl)pyridin-2-yl]-1,2,4-triazine	1	0	0
Com_75300_pos	Taurodeoxycholic Acid	0	1	0
Com_75831_pos	Aflatoxin M1	0	0	1
Com_6127_pos	4-Pyridoxic acid	0	0	1
Com_18632_pos	Dihydromethysticin	0	0	1
Com_17893_pos	tetranor-PGFM	0	1	0
Com_4035_pos	PC (20:3/20:4)	0	0	1
Com_9371_pos	(6E)-7-(2H-1,3-benzodioxol-5-yl)-1-(piperidin-1-yl)hept-6-en-1-one	0	0	1
Com_30106_pos	1-(2-furyl)pentane-1,4-dione	0	0	1
Com_56331_pos	Tricin 5-O-¦Â-D-glucoside	0	1	0
Com_15468_pos	TNK	1	0	0
Com_20130_pos	3-oxoindane-1-carboxylic acid	0	0	1
Com_35353_pos	4'-(Imidazol-1-yl)acetophenone	0	0	1
Com_6974_pos	L-(-)-Carvone	1	0	0
Com_67229_pos	QLK	0	0	1
Com_85839_pos	PC (14:0e/9:0)	0	0	1
Com_35549_pos	7-Ketolithocholic acid	1	0	1
Com_72364_pos	N-phenyl-N'-{[5-(2-phenyleth-1-ynyl)-3-pyridyl]carbonyl}thiourea	0	0	1
Com_2925_pos	4-Methyl-2-pentanone	1	1	0
Com_9715_pos	Methionine	1	1	0
Com_52891_pos	2-morpholino-1-phenyl-1-ethanol	0	1	0
Com_746_pos	Adenosine 5'-monophosphate	1	1	0
Com_26085_pos	Bergapten	0	0	1
Com_63107_pos	N1-(1H-1,2,4-triazol-3-yl)-2-hydroxybenzamide	0	1	0
Com_70731_pos	WNK	1	1	1
Com_18907_pos	Oleamide	0	0	1
Com_2959_pos	PC (16:2e/2:0)	1	1	0
Com_18810_pos	Hippuric acid	0	0	1
Com_9157_pos	Dopamine	0	0	1
Com_6565_pos	APK	1	1	1
Com_5224_pos	Uridine 5'-monophosphate	1	1	0
Com_19508_pos	L-Methionine sulfoxide	0	0	1
Com_13448_pos	Ecgonine methyl ester	0	1	0
Com_1546_pos	Esculetin	0	0	1
Com_46179_pos	Uracil 1-beta-D-arabinofuranoside	0	0	1
Com_19124_pos	ILK	1	0	0
Com_2_pos	9-Oxo-10(E),12(E)-octadecadienoic acid	1	0	0
Com_22821_pos	4-[4-(methoxymethyl)-6-piperidinopyrimidin-2-yl]-2-methyl-1,3-thiazole	0	0	1
Com_3285_pos	11(Z),14(Z),17(Z)-Eicosatrienoic acid	0	1	0
Com_52304_pos	Methyl 3-indolyacetate	0	0	1
Com_3719_pos	Stiripentol	0	1	0
Com_10708_pos	Epitestosterone	0	1	0
Com_6924_pos	Tetrahydrocortisone	0	1	0
Com_67550_pos	Rutarin	1	1	0
Com_8205_pos	Sedanolide	1	0	0
Com_44138_pos	methyl 1-isopropyl-1H-1,2,3-benzotriazole-5-carboxylate	0	0	1
Com_2118_pos	Ala-Leu	0	0	1
Com_38439_pos	4-{2-[(2-chlorophenoxy)methyl]-1,3-thiazol-4-yl}benzonitrile	0	0	1
Com_58_pos	(+/-)12(13)-DiHOME	1	0	0
Com_80211_pos	3-{[3,5-di(trifluoromethyl)anilino]methylidene}pentane-2,4-dione	0	0	1
Com_7608_pos	Bisphenol A	0	0	1
Com_6996_pos	Ergosterol peroxide	1	1	0
Com_9954_pos	Rhein	1	0	0
Com_4909_pos	Prostaglandin B1	1	1	0
Com_6711_pos	Urocanic acid	0	0	1
Com_2404_pos	Hydroquinone	1	1	0
Com_3560_pos	N6,N6,N6-Trimethyl-L-lysine	0	0	1
Com_153_pos	N-[2-chloro-6-(trifluoromethoxy)phenyl]-2,2-dimethylpropanamide	0	0	1
Com_1480_pos	1-(3-acetyl-2,4,6-trihydroxyphenyl)ethan-1-one	1	0	0
Com_39793_pos	2-{[2-(4-methylpiperazino)phenyl]methylene}hydrazine-1-carbothioamide	1	0	0
Com_16490_pos	5,8-dihydroxy-10-methyl-5,8,9,10-tetrahydro-2H-oxecin-2-one	0	0	1
Com_63690_pos	3-benzyl-1-butyl-4-hydroxy-1,2-dihydroquinolin-2-one	0	0	1
Com_80745_pos	LPC 5:0	1	0	0
Com_57974_pos	Quinoline-4-carboxylic acid	0	0	1
Com_14198_pos	Pro-Leu	1	0	1
Com_19955_pos	(4E)-1,7-bis(3,4-dihydroxyphenyl)hept-4-en-3-one	1	1	1
Com_2765_pos	Leucylproline	0	0	1
Com_7140_pos	Acetanilide	0	0	1
Com_12785_pos	(2-morpholino-5-nitrophenyl)methanol	1	0	1
Com_28851_pos	Cyclic ADP-ribose	1	1	0
Com_50453_pos	(1E,4E)-1,5-bis(4-methoxyphenyl)penta-1,4-dien-3-one	0	0	1
Com_31903_pos	N-Acetylglycine	0	1	0
Com_75382_pos	N4-[2-piperidino-5-(trifluoromethyl)phenyl]isonicotinamide	0	0	1
