# Supplementary material for: The regular pattern of metabolite changes in mushroom Inonotus hispidus in different growth periods and exploration of their indicator compounds
Source: Sci Rep. 2022 Aug 23;12:14354. doi: 10.1038/s41598-022-18631-9 (PMC9399111; doi:10.1038/s41598-022-18631-9)
Supplement: Supplementary file 3 — Supplementary Information 3. [file 41598_2022_18631_MOESM3_ESM.xls]

ID	Name	AB.vs.WB	AM.vs.WM	AA.vs.WA
Com_901_neg	2-Methylpentanedioic acid	0	1	1
Com_17214_neg	Thr-Leu	0	0	1
Com_10643_neg	Inositol	1	1	0
Com_30842_neg	N-(4-chlorophenethyl)-1-adamantanecarboxamide	1	0	0
Com_3797_neg	1-Oleoyl-Sn-Glycero-3-Phosphocholine	1	1	0
Com_15933_neg	cAMP	0	0	1
Com_9431_neg	2'-Deoxyinosine 5'-monophosphate	0	0	1
Com_35601_neg	PG (2:0/2:0)	0	0	1
Com_7370_neg	OxPS (16:0-18:1+1O(1Cyc))	0	0	1
Com_38503_neg	5-[(Benzoyloxy)methyl]-4,5,6-trihydroxy-2-cyclohexen-1-yl benzoate	0	0	1
Com_2125_neg	Thymidine	0	0	1
Com_6805_neg	LPC 16:0	1	1	0
Com_14349_neg	8-iso Prostaglandin A2	1	0	0
Com_2106_neg	Prostaglandin A1	0	1	0
Com_4438_neg	LPE 17:0	0	0	1
Com_20560_neg	PE (16:0e/15:0)	0	0	1
Com_15032_neg	LPS 18:3	1	1	0
Com_8745_neg	Prostaglandin D1	1	1	0
Com_6228_neg	LPA 18:3	1	0	0
Com_6033_neg	PS (15:0/18:2)	0	0	1
Com_661_neg	(¡À)12(13)-DiHOME	0	0	1
Com_6589_neg	20-Hydroxy-(5Z,8Z,11Z,14Z)-eicosatetraenoic acid	1	1	0
Com_12153_neg	2-cyano-3-(3,4-dimethoxyphenyl)acrylic acid	0	0	1
Com_287_neg	Corchorifatty acid F	1	0	0
Com_20860_neg	OxPC (18:1-18:2+2O)	0	0	1
Com_5718_neg	1,5,8-Trihydroxy-9-oxo-9H-xanthen-3-yl beta-D-glucopyranoside	1	0	1
Com_1323_neg	DL-3,4-Dihydroxyphenyl glycol	1	0	0
Com_5340_neg	Oleanolic acid	1	1	0
Com_7020_neg	8-iso-15-keto Prostaglandin E2	1	1	0
Com_1913_neg	Azelaic acid	0	0	1
Com_1920_neg	Glycerol-3-phosphate	1	0	0
Com_221_neg	¦Ä-Ribono-1,4-lactone	0	0	1
Com_22445_neg	Ciliatine	0	0	1
Com_625_neg	1-[6-(benzyloxy)-3-(tert-butyl)-2-hydroxyphenyl]ethan-1-one	0	1	0
Com_1143_neg	Decanoic acid	0	0	1
Com_18071_neg	13,14-Dihydro-15-keto Prostaglandin A2	1	1	0
Com_1008_neg	o-Toluic Acid	0	0	1
Com_8922_neg	All-Trans-13,14-Dihydroretinol	0	1	0
Com_24463_neg	beta-Nicotinamide mononucleotide	1	0	0
Com_31660_neg	11-keto Testosterone (CRM)	1	0	0
Com_10882_neg	Cer-BDS (d17:0/17:0)	0	0	1
Com_2818_neg	2-Hydroxymyristic acid	1	0	0
Com_1891_neg	Isorhamnetin	0	0	1
Com_31333_neg	Lysops 22:5	0	0	1
Com_19079_neg	N1-[4-(cyanomethyl)phenyl]-4-chlorobenzamide	0	0	1
Com_17926_neg	3-Methylindole	0	0	1
Com_9436_neg	LPA 20:0	1	0	0
Com_17252_neg	Prostaglandin F2¦Á 1-11-lactone	0	0	1
Com_16811_neg	13,14-dihydro-15-keto-tetranor Prostaglandin D2	1	0	0
Com_4777_neg	Orotidine	1	1	0
Com_1199_neg	L-Histidine	0	0	1
Com_12986_neg	L-Carnitine	0	0	1
Com_1025_neg	Tridecylic acid	1	0	0
Com_2171_neg	3-(3-Methoxyphenyl)propionic acid	0	0	1
Com_3093_neg	Hematoxylin	0	0	1
Com_7102_neg	NSI-189	1	0	0
Com_174_neg	LPS 18:2	0	1	1
Com_448_neg	trans-Cinnamic acid	0	0	1
Com_3126_neg	Biopterin	1	1	0
Com_34590_neg	LysoPC 12:1	1	0	1
Com_2016_neg	N7-Methylguanosine	0	1	1
Com_36_neg	(¡À)9(10)-DiHOME	1	0	0
Com_1388_neg	Lysopc 18:2	1	1	0
Com_515_neg	¦Á-Eleostearic acid	1	0	0
Com_14520_neg	PG (16:2/18:2)	0	0	1
Com_7865_neg	1,3-Dimethyluracil	0	0	1
Com_9004_neg	Guanosine monophosphate (GMP)	1	0	0
Com_1764_neg	6-Keto-prostaglandin f1alpha	0	0	1
Com_12127_neg	PG (15:0/16:0)	0	0	1
Com_14196_neg	[1,1'-biphenyl]-2,2'-dicarboxylic acid	0	0	1
Com_2653_neg	Vitamin A	0	1	0
Com_7707_neg	FAHFA (16:0/3:0)	1	0	0
Com_23692_neg	19(R)-Hydroxy-prostaglandin E2	0	1	0
Com_16412_neg	LPS 17:2	1	1	0
Com_27921_neg	Flavin adenine dinucleotide (FAD)	1	1	0
Com_1475_neg	2-Furoic acid	0	0	1
Com_18271_neg	FAHFA (15:0/17:0)	0	0	1
Com_28713_neg	LPA 22:6	0	0	1
Com_17691_neg	PC (16:0/18:2)	0	1	0
Com_40073_neg	Tauro-alpha-Muricholic acid sodium salt	1	0	0
Com_21759_neg	PA (2:0/2:0)	1	0	0
Com_540_neg	LPS 16:0	1	1	1
Com_5662_neg	GlcADG (18:1-18:1)	0	0	1
Com_9160_neg	FAHFA (16:0/18:1)	0	0	1
Com_2989_neg	FAHFA (18:2/20:4)	1	1	0
Com_3475_neg	Prostaglandin F1¦Â	0	0	1
Com_7067_neg	2-deoxyglucose-6-phosphate	1	0	0
Com_24852_neg	PC (18:1/19:1)	1	0	0
Com_306_neg	Methylmalonic acid	0	1	0
Com_2036_neg	D-Mannose 6-phosphate	0	0	1
Com_16_neg	D-(-)-Mannitol	1	0	0
Com_289_neg	LPS 18:1	1	1	1
Com_34562_neg	Chenodeoxycholic Acid	0	0	1
Com_11193_neg	7-Hydroxy-3,4-dihydrocarbostyril	0	0	1
Com_8625_neg	PS (16:0/18:2)	0	0	1
Com_37173_neg	Glycocholic acid	0	0	1
Com_28004_neg	N4-Acetylcytidine	0	0	1
Com_13271_neg	PE (18:2/22:5)	0	0	1
Com_35969_neg	8(R)-Hydroxy-(5Z,9E,11Z,14Z)-eicosatetraenoic acid	0	0	1
Com_26883_neg	PMeOH (18:2-18:2)	0	0	1
Com_380_neg	Mestranol	0	1	0
Com_193_neg	(+/-)9,10-dihydroxy-12Z-octadecenoic acid	1	1	1
Com_11501_neg	PE (15:0/15:0)	0	0	1
Com_20024_neg	PC (17:2/18:2)	0	0	1
Com_7676_neg	Cyclocytidine	0	0	1
Com_31202_neg	Catechin	0	1	0
Com_28240_neg	PE (16:1/17:1)	1	1	0
Com_539_neg	3-[4-methyl-1-(2-methylpropanoyl)-3-oxocyclohexyl]butanoic acid	1	0	0
Com_9915_neg	LPC 16:2	1	1	0
Com_622_neg	LPA 16:0	1	0	1
Com_849_neg	Dl-Threitol	1	0	0
Com_19093_neg	8-fluoro-4H-thiochromeno[3,4-d]isoxazole	0	0	1
Com_4141_neg	12-Oxo phytodienoic acid	1	1	0
Com_606_neg	Deoxyinosine	1	1	0
Com_4643_neg	N-Acetyl-L-phenylalanine	0	1	0
Com_15937_neg	Uridine 5'-diphosphogalactose	1	0	0
Com_6104_neg	PC (2:0/16:1)	1	0	1
Com_11060_neg	Reduced glutathione	0	0	1
Com_8090_neg	LPS 19:2	1	1	0
Com_24247_neg	2-[2-(4-benzhydrylpiperazino)-2-oxoethoxy]acetic acid	0	0	1
Com_31984_neg	PA (15:0/15:0)	0	0	1
Com_1091_neg	ethyl 3-[(1-benzyl-4-piperidyl)amino]-2-cyanoacrylate	0	1	0
Com_7967_neg	Genipin	0	1	1
Com_2992_neg	Hexanoic acid	1	1	1
Com_7119_neg	Cer-NP (t18:0/18:0)	0	0	1
Com_2747_neg	3-[3-(beta-D-Glucopyranosyloxy)-2-hydroxyphenyl]propanoic acid	1	0	0
Com_9214_neg	2-[2-(3,4-dichloro-2-cyanophenyl)hydrazono]malononitrile	0	1	0
Com_23429_neg	N-Carbamyl-L-glutamicacid	0	0	1
Com_4747_neg	(¡À)9(10)-EpOME	1	1	0
Com_26552_neg	LPI 16:1	1	1	1
Com_2082_neg	D-Mannitol 1-phosphate	0	0	1
Com_7213_neg	LPS 15:0	0	0	1
Com_492_neg	D-(-)-Lyxose	0	1	1
Com_33037_neg	Lysopc 20:4	0	1	1
Com_14786_neg	5-Phenylvaleric Acid	1	0	0
Com_51_neg	DL-Malic acid	0	0	1
Com_865_neg	Lipoic acid	0	1	0
Com_1012_neg	Prostaglandin F2alpha	1	0	0
Com_506_neg	2-Ketohexanoic acid	0	0	1
Com_17889_neg	GlcADG (16:2-18:2)	1	0	0
Com_1535_neg	LPG 17:1	1	1	0
Com_32085_neg	LPA 25:0	0	0	1
Com_24321_neg	Tylosin	0	0	1
Com_1674_neg	UDP-N-acetylglucosamine	1	0	0
Com_378_neg	2,2-Bis(hydroxymethyl)propionic acid	1	0	0
Com_11668_neg	Glycochenodeoxycholic acid sodium salt	1	0	0
Com_30909_neg	L-Pipecolate	0	0	1
Com_14262_neg	Glycitein	0	0	1
Com_1094_neg	Homogentisic Acid	1	0	0
Com_4789_neg	2-[2-(methylthio)benzoyl]benzoic acid	0	0	1
Com_1831_neg	5-Dehydroquinic acid	0	1	0
Com_333_neg	L-Threonic acid	0	1	0
Com_4986_neg	10-Hydroxydecanoic acid	1	0	1
Com_15302_neg	Milbemectin A4	1	0	0
Com_24626_neg	1a,1b-Dihomo prostaglandin F2¦Á	1	0	1
Com_25109_neg	Apigenin	0	1	1
Com_11650_neg	¦Â-D-Fructose 6-phosphate	0	0	1
Com_5875_neg	LPC 18:1	1	1	1
Com_21621_neg	3-(pyrazin-2-ylamino)-2-(2-thienylcarbonyl)acrylonitrile	0	0	1
Com_918_neg	¦Ä-Gluconic acid ¦Ä-lactone	0	1	0
Com_2639_neg	Ascorbic acid	0	1	1
Com_1100_neg	(¡À)9-HpODE	1	1	0
Com_39652_neg	Mycophenolic acid	0	0	1
Com_7278_neg	Tetrahydroaldosterone	1	1	0
Com_725_neg	Glycerol 3-phosphate	1	0	0
Com_34206_neg	N-[3-(tert-butyl)phenyl]thiomorpholine-4-carbothioamide	0	0	1
Com_25405_neg	Dibenzoyl Thiamine	1	1	0
Com_9044_neg	Dodecanedioic acid	0	0	1
Com_4376_neg	3-Hydroxypicolinic acid	0	0	1
Com_23786_neg	PG (14:0/15:0)	0	0	1
Com_1465_neg	LPI 16:0	1	1	1
Com_6289_neg	FAHFA (18:1/17:0)	0	0	1
Com_14135_neg	Palmitic Acid	0	0	1
Com_33127_neg	19(R)-Hydroxy prostaglandin F2¦Á	1	0	0
Com_33410_neg	Glycohyocholic acid Sodium salt	1	0	0
Com_14294_neg	FAHFA (18:5/3:0)	0	0	1
Com_10_neg	D-(+)-Arabitol	1	0	0
Com_6040_neg	3-Phenoxybenzoic acid	0	0	1
Com_25717_neg	Phosphatidylinositol-1,2-dipalmitoyl	0	0	1
Com_7883_neg	Phenylglyoxylic acid	0	0	1
Com_16508_neg	FAHFA (2:0/22:1)	0	0	1
Com_4729_neg	Uridine monophosphate (UMP)	1	1	0
Com_434_neg	D-(-)-Fructose	1	0	0
Com_5964_neg	3,4-Dihydroxyphenylpropionic acid	0	1	1
Com_1473_neg	D-3-Phenyllactic acid	1	1	1
Com_18548_neg	GlcADG (14:0-18:1)	0	0	1
Com_36672_neg	1,3-diphenyl-1H-pyrazole-4-carbaldehyde oxime	1	1	0
Com_25577_neg	13,14-Dihydro-15-keto-tetranor prostaglandin F1¦Á	0	0	1
Com_24051_neg	ADP-ribose	1	0	0
Com_868_neg	Ursolic acid	1	1	1
Com_8296_neg	5(S),15(S)-DiHETE	1	1	0
Com_15684_neg	cis-7-Hexadecenoic Acid	1	0	0
Com_10339_neg	Phosphopyruvic acid	0	0	1
Com_25120_neg	4-(octyloxy)benzoic acid	1	0	1
Com_5353_neg	Tyrosylalanine	0	0	1
Com_9333_neg	Inosine-5'-monophosphate (IMP)	0	0	1
Com_3374_neg	2-Naphthol	0	0	1
Com_6880_neg	(¡À)-Abscisic acid	1	1	0
Com_38864_neg	17¦Á-Ethynylestradiol	0	0	1
Com_17661_neg	PC (16:2/18:2)	0	0	1
Com_29218_neg	PE (18:1/19:1)	1	0	0
Com_14628_neg	Uric Acid	0	0	1
Com_20691_neg	(+/-)-Equol	0	1	0
Com_23996_neg	(2E)-4-Hydroxy-3,7-dimethyl-2,6-octadien-1-yl beta-D-glucopyranoside	0	0	1
Com_558_neg	LPI 18:1	1	0	1
Com_4814_neg	LPC 18:0	1	1	1
Com_12037_neg	Sulfoacetic acid	0	0	1
Com_40756_neg	FAHFA (2:0/17:1)	0	0	1
Com_10030_neg	LPS 20:2	1	1	0
Com_22921_neg	Homocysteic acid	0	0	1
Com_1256_neg	Ala-Ile	0	0	1
Com_706_neg	D-Glucosamine	0	0	1
Com_14108_neg	Cer-NP (t14:2/18:1)	0	0	1
Com_25518_neg	Abametapir	1	0	0
Com_257_neg	Citric acid	0	0	1
Com_11741_neg	OxPE (16:0-18:2+2O )	0	0	1
Com_685_neg	¦Â-D-Glucopyranuronic acid	0	0	1
Com_17345_neg	Docosatetraenoic acid	0	0	1
Com_21066_neg	D-Fructose 1,6-bisphosphate	1	0	0
Com_33396_neg	N-{6-[(7-chloro-4-quinazolinyl)oxy]-3-pyridinyl}-4-methoxybenzamide	1	0	1
Com_10513_neg	PS (17:0/18:2)	0	0	1
Com_26311_neg	PA (18:2/20:3)	0	0	1
Com_32370_neg	Adrenosterone	0	0	1
Com_18770_neg	Cer-ADS (d15:0/13:0)	0	0	1
Com_4209_neg	Sebacic acid	0	1	0
Com_12405_neg	LPI 15:0	1	0	1
Com_1396_neg	3-Methylglutaric acid	0	0	1
Com_1784_neg	FAHFA (18:2/18:0)	0	0	1
Com_15063_neg	S-Adenosylhomocysteine	1	0	0
Com_1600_neg	Levulinic acid	1	1	0
Com_15388_neg	Milbemectin A3	1	1	0
Com_35604_neg	LPS 22:1	1	1	0
Com_36607_neg	Dopamine HCl	1	0	1
Com_15537_neg	PG (16:0/18:2)	0	0	1
Com_20591_neg	3-(3,4-Dihydroxyphenyl)-2-Methylalanine	0	0	1
Com_1938_neg	Anandamide (AEA)	1	1	0
Com_2501_neg	cis-2-Decenoic acid	1	0	1
Com_14027_neg	FAHFA (18:1/18:1)	0	0	1
Com_8660_neg	1-Naphthoic acid	0	0	1
Com_13835_neg	Luteolin	1	0	0
Com_11166_neg	8-Iso-15-keto-prostaglandin-F2¦Â	1	1	0
Com_8438_neg	Hexadecanedioic acid	0	1	0
Com_12248_neg	D-Sedoheptulose 7-phosphate	0	0	1
Com_11574_neg	Nicotinuric Acid	1	1	0
Com_7805_neg	N-Acetyl-Asp-Glu	1	0	1
Com_5016_neg	Octanedioic acid	0	0	1
Com_3753_neg	Glycerophospho-N-palmitoyl ethanolamine	0	0	1
Com_3101_neg	2,5-Furandicarboxylic acid	0	0	1
Com_29976_neg	S-Adenosyl-L-methionine	0	0	1
Com_6483_neg	Isovanillic acid	1	0	1
Com_386_neg	Pyridoxamine 5-phosphate	0	0	1
Com_9289_neg	OxPS (16:0-18:2+2O)	0	0	1
Com_11687_neg	Taurochenodeoxycholic Acid (sodium salt)	0	0	1
Com_27856_neg	cis-5,8,11,14,17-Eicosapentaenoic acid	0	1	0
Com_3223_neg	N-Acetylvaline	1	1	1
Com_14522_neg	2-(2-pyridyl)-2-{2-[4-(trifluoromethoxy)phenyl]hydrazono}acetonitrile	0	0	1
Com_3819_neg	11-Deoxy prostaglandin F2¦Â	0	1	0
Com_4357_neg	Jasmonic acid	1	1	0
Com_7174_neg	Quercetin	0	0	1
Com_28702_neg	Thromoboxane B1	1	0	0
Com_1677_neg	¦Á-Cyano-3-hydroxycinnamic acid	0	1	1
Com_16918_neg	LPG 14:0	0	1	0
Com_50_neg	13(S)-HOTrE	1	0	0
Com_6243_neg	PE (15:0/16:1)	0	0	1
Com_20843_neg	N-glycyl-L-proline	1	0	0
Com_8559_neg	LPS 18:0	1	0	1
Com_16172_neg	PE (15:0/18:1)	0	0	1
Com_16255_neg	Nicotinamide adenine dinucleotide	1	0	0
Com_26639_neg	OxPS (16:0-18:3+1O)	0	0	1
Com_16141_neg	17¦Á-Hydroxyprogesterone	0	1	0
Com_3831_neg	Choline bitartrate	0	0	1
Com_9565_neg	Cinnamoylglycine	0	1	0
Com_77_neg	Sucrose	1	0	0
Com_5205_neg	N-Acetylaspartic acid	0	1	1
Com_141_neg	Purine	0	1	0
Com_31344_neg	Fmoc-L-Isoleucine	1	0	0
Com_10740_neg	OxPC (18:1-18:3+1O)	0	0	1
Com_1515_neg	(2R)-2,3-Dihydroxypropanoic acid	0	0	1
Com_10146_neg	D-(-)-Salicin	1	1	0
Com_737_neg	L-Leucyl-L-alanine Hydrate	0	0	1
Com_33568_neg	Taurodeoxycholic acid sodium salt	1	0	0
Com_29872_neg	alpha-Benzylsuccinic acid	1	1	0
Com_1375_neg	4-Acetamidobutyric Acid	0	0	1
Com_7928_neg	LPC 17:0	1	0	1
Com_25654_neg	Dithranol	0	1	1
Com_14751_neg	Soyasaponin I	0	0	1
Com_6947_neg	FAHFA (2:0/18:2)	1	1	0
Com_32399_neg	LPA 22:5	1	0	1
Com_2891_neg	LPA 16:1	1	0	0
Com_4983_neg	2-Hydroxy-1,4-naphthoquinone	0	0	1
Com_325_neg	3-Hydroxybutyric acid	1	1	1
Com_22381_neg	Phylloquinone	0	1	0
Com_23814_neg	Glycodeoxycholic Acid (hydrate)	0	0	1
Com_5894_neg	Prostaglandin H1	1	1	0
Com_327_neg	Fumaric acid	0	0	1
Com_12921_neg	O-Phospho-L-Tyrosine	0	0	1
Com_29902_neg	Flavin mononucleotide (FMN)	0	0	1
Com_20127_neg	(¡À)19(20)-DiHDPA	0	0	1
Com_108_neg	16-Hydroxyhexadecanoic acid	1	1	0
Com_3769_neg	N-Acetyl-D-alloisoleucine	1	1	0
Com_38240_neg	Ureidosuccinic acid	0	0	1
Com_14561_neg	LPA 15:0	1	0	1
Com_4655_neg	Prostaglandin D2	0	0	1
Com_4942_neg	DL-o-Tyrosine	1	0	1
Com_5826_neg	3,4,5-trihydroxycyclohex-1-ene-1-carboxylic acid	0	1	1
Com_12859_neg	LPS 16:1	1	1	1
Com_20027_neg	OxPC (16:0-18:2+2O)	0	0	1
Com_331_neg	3-Hydroxyvaleric acid	1	0	1
Com_2573_neg	Glycyl-L-leucine	0	0	1
Com_26745_neg	PA (9:0/15:0)	0	0	1
Com_1084_neg	trans-Aconitic acid	0	0	1
Com_3432_neg	4-Phenylbutyric acid	1	1	0
Com_2202_neg	FAHFA (18:2/3:0)	1	0	0
Com_703_neg	THC	0	1	0
Com_858_neg	Pimelic acid	1	1	1
Com_2135_neg	13,14-dihydro-19(R)-hydroxy Prostaglandin E1	1	0	0
Com_8222_neg	(+/-)8-HEPE	0	1	0
Com_12626_neg	PA (4:0/18:2)	1	1	0
Com_676_neg	Gluconic acid	0	1	1
Com_1463_neg	2-Isopropylmalic acid	1	0	1
Com_1742_neg	LPC 18:2	1	1	0
Com_23798_neg	Ouabain	1	1	0
Com_1402_neg	1,3,7-Trimethyluric acid	0	0	1
Com_907_neg	2-Anisic acid	0	0	1
Com_6397_neg	LPG 15:0	0	1	1
Com_3066_neg	8Z,11Z,14Z-Eicosatrienoic acid	1	1	0
Com_3745_neg	(¡À)8(9)-DiHET	1	1	0
Com_14480_neg	Homovanillic acid	0	1	0
Com_13417_neg	Prostaglandin H2	1	1	0
Com_11521_neg	Asp-Phe methyl ester	0	1	0
Com_11816_neg	PC (17:0/18:2)	0	0	1
Com_9393_neg	Picrotoxinin	0	1	0
Com_2991_neg	LysoPE 18:2	1	0	1
Com_12906_neg	Lysopa 16:0	0	1	0
Com_7396_neg	Cer-AS (d17:1/15:0)	0	1	1
Com_9297_neg	(+/-)11(12)-EET	0	1	0
Com_4782_neg	Heptanoic acid	1	1	0
Com_4243_neg	Guanosine	1	0	0
Com_8639_neg	Oxaloacetate	0	0	1
Com_7608_neg	N-(2-morpholinophenyl)-2,1,3-benzoxadiazole-4-sulfonamide	0	1	0
Com_7866_neg	LPS 17:0	1	1	0
Com_3104_neg	5-Methoxyindoleacetic acid	0	0	1
Com_9669_neg	OxPE (16:0-18:2+1O )	0	0	1
Com_5566_neg	1,2,3-Benzenetricarboxylic acid	0	0	1
Com_3422_neg	Cystathionine	1	0	0
Com_4412_neg	N-Propionylglycine	0	1	1
Com_1295_neg	Citrinin	0	0	1
Com_10426_neg	Cer-NP (t18:0/17:0)	0	0	1
Com_29408_neg	2-chloro-6-[(2-oxoazepan-3-yl)amino]benzonitrile	0	0	1
Com_9606_neg	7-Ketocholesterol	1	1	0
Com_9406_neg	8,15-Dihete	0	1	1
Com_4351_neg	2,3-dinor Prostaglandin E1	1	1	0
Com_10101_neg	PA (12:0/15:0)	1	0	0
Com_17836_neg	PE (5:0/18:2)	1	0	0
Com_16263_neg	Phenobarbital	0	0	1
Com_17433_neg	2-Acetamido-N-¦Â-aspartyl-2-deoxyhexopyranosylamine	1	0	0
Com_4380_neg	Oxaceprol	0	0	1
Com_35085_neg	1-(4-methylphenyl)-3-(2-pyridylthio)pyrrolidine-2,5-dione	0	1	0
Com_3531_neg	D-Glucono-1,5-lactone	1	1	0
Com_16377_neg	MGDG (2:0/18:1)	0	1	1
Com_34503_neg	Epinephrine bitartrate	1	0	0
Com_3004_neg	10-Nitrolinoleate	1	1	0
Com_34737_neg	¦Â-Estradiol 3,17-disulfate	0	0	1
Com_2278_neg	Eicosapentaenoic acid	1	1	0
Com_3619_neg	N-Acetyl-¦Á-D-glucosamine 1-phosphate	0	0	1
Com_525_neg	17¦Á-Hydroxypregnenolone	1	1	0
Com_5261_neg	LPG 16:1	1	1	0
Com_1877_neg	1-Naphthol	0	0	1
Com_9215_neg	2'-Deoxyuridine	1	0	1
Com_23707_neg	Cer-ADS (d17:0/13:0)	0	1	0
Com_31309_neg	Myricetin	0	0	1
Com_5395_neg	2-Aminoadipic acid	0	0	1
Com_14104_neg	H-Gly-Pro-OH	1	0	0
Com_30077_neg	Adenosine5-phosphosulfate	1	1	0
Com_18553_neg	MGDG (17:0/18:2)	0	1	0
Com_38658_neg	8(S),15(S)-DiHETE	0	0	1
Com_145_neg	LPE 18:2	1	1	1
Com_12133_neg	2,6-Dihydroxypurine	0	0	1
Com_12485_neg	LPE 18:0	1	0	0
Com_524_neg	¦Ã-Linolenic acid	1	0	0
Com_3846_neg	Eriodictyol	0	0	1
Com_970_neg	L-Ascorbate	0	0	1
Com_24146_neg	Leucine-enkephalin	1	0	0
Com_2085_neg	Sphingosine (d18:1)	1	0	0
Com_30321_neg	PE (22:6e/18:2)	0	0	1
Com_26269_neg	2-(1,3-dimethyl-1H-pyrazol-5-yl)-1H-isoindole-1,3(2H)-dione	0	0	1
Com_37126_neg	LPE 22:2	0	0	1
Com_503_neg	D-Arabitol	1	0	0
Com_3719_neg	gamma-Glu-Glu	1	1	0
Com_11469_neg	(2¦Á,3¦Â,19¦Á)-2,3,19-Trihydroxyolean-12-en-28-oic acid	1	1	0
Com_1225_neg	Nonanoic acid	1	1	0
Com_25029_neg	(3R)-8-hydroxy-3-(4-methoxyphenyl)-3,4-dihydro-1H-2-benzopyran-1-one	0	1	0
Com_11768_neg	LPS 20:4	1	1	0
Com_8805_neg	LPC 16:1	1	1	0
Com_106_neg	LPA 18:2	1	0	1
Com_25159_neg	Phosphoethanolamine	1	0	0
Com_3310_neg	6¦Á-Prostaglandin I1	1	1	0
Com_15765_neg	Glutathione	0	0	1
Com_31649_neg	ethyl 3-cyano-6-methyl-2-(phenylthio)isonicotinate	0	0	1
Com_7314_neg	13,14-dihydro-15-keto Prostaglandin D1	0	1	1
Com_15624_neg	17-AAG	1	1	0
Com_5449_neg	2-Phosphoglyceric acid	1	0	1
Com_18555_neg	4-Methylumbelliferyl glucuronide	0	0	1
Com_21426_neg	5-heptyl-4-hydroxy-6H-pyrido[3,2,1-jk]carbazol-6-one	0	0	1
Com_1284_neg	D-(+)-Maltose	1	1	0
Com_8963_neg	OxPC (18:1-18:1+1O(1Cyc))	0	0	1
Com_15145_neg	3'-Hydroxystanozolol	1	1	0
Com_143_neg	LPI 18:2	1	0	0
Com_196_neg	Tropolone	0	0	1
Com_20361_neg	3-methyl-4-[2-(2-methylphenyl)hydrazono]-4,5-dihydro-1H-pyrazol-5-one	1	1	1
Com_9248_neg	Androsterone	1	1	0
Com_8343_neg	PC (15:0/18:2)	0	0	1
Com_5083_neg	6-(2-furyl)-2-hydroxy-4-(2-thienyl)nicotinonitrile	0	0	1
Com_29212_neg	Cer-NDS (d15:0/13:0)	0	1	0
Com_26643_neg	Thymidine 3,5-cyclic monophosphate	1	0	1
Com_8047_neg	7Z, 10Z, 13Z, 16Z, 19Z-docosapentaenoic acid	0	1	0
Com_7842_neg	5-(tert-butyl)-2-methyl-N-(5-methyl-3-isoxazolyl)-3-furamide	0	0	1
Com_3938_neg	(+/-)-CP 47,497-C7-Hydroxy metabolite	0	1	0
Com_11649_neg	Undecanedioic acid	0	1	0
Com_31630_neg	11-deoxy Corticosterone	0	0	1
Com_5135_neg	FAHFA (2:0/16:0)	1	1	0
Com_15670_neg	D-Glucuronic acid	1	1	0
Com_6046_neg	(5¦Î,9¦Î)-17-Hydroxykaur-15-en-19-oic acid	1	1	0
Com_11280_neg	FAHFA (19:1/18:0)	0	0	1
Com_15706_neg	2-(2-carboxy-2-methylpropyl)-4,6-dimethylbenzoic acid	1	1	0
Com_40389_neg	N-Methylhydantoin	0	0	1
Com_31096_neg	N4,1-diphenyl-3-(methylthio)-1H-pyrazole-4-carboxamide	0	0	1
Com_36525_neg	gamma-Glutamylcysteine	0	0	1
Com_45642_neg	1-(4-fluorophenyl)-2-(4-methoxyphenyl)-4-(2-naphthyl)butane-1,4-dione	1	0	0
Com_4064_neg	2-cyano-3-(4-hydroxyphenyl)acrylamide	0	1	1
Com_11972_neg	Dactylorhin E	0	0	1
Com_5512_neg	(¡À)11(12)-DiHET	1	0	0
Com_1518_neg	Phloroglucinol	0	1	0
Com_8751_neg	Prostaglandin K1	0	1	0
Com_11920_neg	Allolithocholic acid	0	1	0
Com_31452_neg	J147	1	0	0
Com_6434_neg	Adenosine diphosphate (ADP)	1	1	0
Com_28251_neg	PC (17:1/18:2)	0	0	1
Com_1180_neg	cis-Aconitic acid	0	0	1
Com_10436_neg	OxPC (16:0-20:3+2O(1Cyc))	0	0	1
Com_115_neg	Elaidic acid	0	1	1
Com_2077_neg	12-Hydroxydodecanoic acid	0	1	0
Com_8385_neg	Prostaglandin D3	1	1	0
Com_22893_neg	FAHFA (16:3/3:0)	0	0	1
Com_2226_neg	Imidazoleacetic acid	0	0	1
Com_40542_neg	N3-(4-chlorophenyl)-4-(trifluoromethyl)nicotinamide	0	1	0
Com_12465_neg	trans-Petroselinic Acid	0	1	0
Com_2517_neg	4-Acetyl-3-hydroxy-5-methylphenyl ¦Â-D-glucopyranoside	1	0	0
Com_366_neg	Meso-erythritol	1	1	0
Com_13472_neg	OxPC (16:0-18:2+1O)	0	0	1
Com_9965_neg	12-epi Leukotriene B4	0	0	1
Com_17511_neg	2'-O-Methylguanosine	0	1	1
Com_2933_neg	Porphobilinogen	1	1	1
Com_3597_neg	7-Hydroxy-4-chromone	0	0	1
Com_15695_neg	2,3-Dinor-8-epi-prostaglandin F2¦Á	1	0	0
Com_462_neg	7-Methylxanthine	0	0	1
Com_6850_neg	4-((5-(4-Nitrophenyl)oxazol-2-yl)amino)benzonitrile	0	0	1
Com_36510_neg	3-(2-Naphthyl)-D-Alanine	0	1	0
Com_1038_neg	2-Hydroxycaproic acid	1	1	0
Com_15735_neg	LPI 17:0	1	1	0
Com_17377_neg	2-Methylbutyl beta-D-glucopyranoside	0	1	0
